# Supplementary material for: Identification and characterization of putative Aeromonas spp. T3SS effectors
Source: PLoS One. 2019 Jun 4;14(6):e0214035. doi: 10.1371/journal.pone.0214035 (PMC6548356; doi:10.1371/journal.pone.0214035)
Supplement: S1 Dataset — (ZIP) [file pone.0214035.s009.zip]

Archive with 47 entries (46 files):
- effector_sequences/
- effector_sequences/PteL.fna
- effector_sequences/PteM.fna
- effector_sequences/Ati2.fna
- effector_sequences/PteJ.fna
- effector_sequences/PteK.fna
- effector_sequences/aopP.fna
- effector_sequences/PteI.fna
- effector_sequences/PteH.fna
- effector_sequences/AopS.fna
- effector_sequences/AexT.fna
- effector_sequences/PteD.faa
- effector_sequences/AopH.faa
- effector_sequences/PteE.faa
- effector_sequences/AexU.fna
- effector_sequences/PteG.faa
- effector_sequences/PteF.faa
- effector_sequences/PteB.faa
- effector_sequences/AopX.faa
- effector_sequences/AopO.faa
- effector_sequences/PteM.1.fna
- effector_sequences/PteC.faa
- effector_sequences/PteD.1.faa
- effector_sequences/PteA.faa
- effector_sequences/PteM.faa
- effector_sequences/PteL.faa
- effector_sequences/PteK.faa
- effector_sequences/aopP.faa
- effector_sequences/Ati2.faa
- effector_sequences/PteJ.faa
- effector_sequences/PteH.faa
- effector_sequences/AopS.faa
- effector_sequences/PteI.faa
- effector_sequences/PteE.fna
- effector_sequences/AexU.faa
- effector_sequences/AexT.faa
- effector_sequences/PteD.fna
- effector_sequences/AopH.fna
- effector_sequences/PteF.fna
- effector_sequences/PteG.fna
- effector_sequences/AopX.fna
- effector_sequences/PteM.1.faa
- effector_sequences/AopO.fna
- effector_sequences/PteC.fna
- effector_sequences/PteB.fna
- effector_sequences/PteD.1.fna
- effector_sequences/PteA.fna
