# Supplementary material for: Identification and characterization of putative Aeromonas spp. T3SS effectors
Source: PLoS One. 2019 Jun 4;14(6):e0214035. doi: 10.1371/journal.pone.0214035 (PMC6548356; doi:10.1371/journal.pone.0214035)
Supplement: S1 Dataset — (ZIP) [file pone.0214035.s009.zip › effector_sequences/PteM.fna]

>25782.1691 [A media CECT4232T]
ATGCCACCGCCGCCGCCACCCGTTGCGGCCAAAGGGGAGGGCAAAAAGCCGGCAAAGAAGTGGGCGACGGTAGAGATATCCAAAGCGGATGAAGCGCTCAGATACTATTCGGCGCAGGGGTACACATTGCTCAATAACTATTTGCGTGATCACCCCTACAAGCAGCGAGAGGCCATCGATACCCTGCTTAGTCGCAGCTATTTGAATGATGAGCCGACATCCGCGAGTGAGTTTGACCAGGCAATGAAGGCCTATGTTGCCGATGTGGAGGCTGGTCTGGCGAAATTGCCGGCCTCACCCGGTTTGTCTTTCGTCTACCGGGGGTTGGCGCTGGACAAGCCGGAGCTTGCAGCCTTGAAAGAGCAGTTCACAGGGGTGGGCAATATCGTTGTTGAGCCAGGATTCATGAGTACCTCACCGGAAAAGGCCTGGGTCAACGATACCTTGTTGAGGATCCGCCTGCCTGCCGGTCATGGTGGCCGTCTGCTGGGAGACGCTGCTCACTTCAAGGGGGAAGCTGAGATGCTGTTTCCGACGCAGACTAGGCTAAGGGTCGATCGGGTGGTTTCCTCCATGAGCGGCGATTTCGATACCTTGCTCAATACAATTCCAACCTCTGACAATGCATCGGATAACCGCAGCAGGATCAAGCGACTGATCGAGGTATCCGTACTATGA
>39.4258 [A bivalvium CECT7113T]
TTGCTCAATAACTATTTGCGTGATCACCCCTACAAGCAGCGAGAGGCCATCGATACCCTGCTTAGTCGCAGCTATTTGAATGATGAGCCGACATCCGCGAGTGAGTTTGACCAGGCAATGAAGGCCTATGTTGCCGATGTGGAGGCTGGTCTGGCGAAATTGCCGGCCTCACCCGGTTTGTCTTTCGTCTACCGGGGGTTGGCGCTGGACAAGCCGGAGCTTGCAGCCTTGAAAGAGCAGTTCACAGGGGTGGGCAATATCGTTGTTGAGCCAGGATTCATGAGTACCTCACCGGAAAAGGCCTGGGTCAACGATACCTTGTTGAGGATCCGCCTGCCTGCCGGTCATGGTGGCCGTCTGCTGGGAGACGCTGCTCACTTCAAGGGGGAAGCTGAGATGCTGTTTCCGACGCAGACTAGGCTAAGGGTCGATCGGGTGGTTTCCTCCATGAGCGGCGATTTCGATACCTTGCTCAATACAATTCCAACCTCTGACAATGCATCGGATAACCGCAGCAGGATCAAGCGACTGATCGAGGTATCCGTACTATGA
