# Supplementary material for: Identification and characterization of putative Aeromonas spp. T3SS effectors
Source: PLoS One. 2019 Jun 4;14(6):e0214035. doi: 10.1371/journal.pone.0214035 (PMC6548356; doi:10.1371/journal.pone.0214035)
Supplement: S1 Dataset — (ZIP) [file pone.0214035.s009.zip › effector_sequences/PteK.fna]

>26531.1885 [A piscicola LMG24783T]
ATGCAGATCCAAGCCCTACAGACACTCGTCAATCAGCAAATCAGCCAGTTAGGTCACGCCGATCAAGCCGGTCGTCTTGGCAATAGCAGCCATGGCAACATTGGTGCGGGTGCATCCAGCCAGGAGCATGCATTTGCCAGCGCGGTACTGGAGCAGGTACGCAACATCTCCCTCAATCACCAGGAAGTGGCAGGCTTGCTGCCGCATATCGCCAACTTCAAGCTACAGCAAGATACAGGTGGCAATGCCGTTCTCGCCGGATTGCGCTCCGACCAGCTTTCACTCGCTGATGCCAAACTGCTGTTGGATGCCGCCTCTCGCCAACTGCCACCGCCGCTACCCGAGCGCGCCACAAAACCGGCTCCCGCCCAGCCCCCCCGTGGCCAGAACGGCATGGTGGATCTGTGCCACCATTTCGCAGGACAAGATGTGCAGGTATTGGCCAGCAAACCGGCCCCCGGCACCAATGCTGCCGCCATTTGGCCCAGTGCCAGCAAACCGGGACAATTCGGCATATTTATTCCGAACCAAGGCATGAAACACGCACCGACGCTGGCAGATGCCAAGAGTCAACTCGACGCTTACAGTGCCAGCCAGCAAACTCGACAGCTCGAAGCCCGTTGGGGCGGCGCCGTCAGCGTGCTCGCAGAAAAACCGGCAGCTAACTTCGACCGCCCCGCGATTTGGCCCAGCGCCAGCAAACCCGGCAGCTTCGGTATCCATATTCCGGGCAAGGGTGCTCTTCGCGCAGAGGATCTGGCCAAAGCTGACAGCCTGTTTGCCAAAAATGATATTGCCGCCCGCCTGAGCGATGGTCAGCACATCAAGGTCAGCAGCACCAATCTGCCCGAGGCTGCACGCATATCACTTGAGCGGCAACACCAGATAGCCATCACTCCCATCACCATCAATGGCAAAGAGATAGCCTATCTGTTCAGTGGCCAACAGCAGCTCAACCGCAATGTGCTCTTCTCTTCCCACGGGAGCGGCGTCAATGAGGGGACCTTCACCAAGCCGGAAGGGATTGAATTTGATTTTGCCTCGACCCGCAACAACGTGCTGGTCTCCAACACCATGGCCTTTGCCGAGAAGCTGAAGGATGATCGGGTCGCTTTCCGGGATGAAAGCCAGATCTACGGCACCTTGAGCCGGGAGGCGACCAACTACCGGCTGGATGGCGGCATCCGTACCCAGCCCGAGCAGGCGGCCGAGCTGATCGGCAGAATGAACCGGGACGGCGCCGCGCAACCATTTGACTTCGTGCTGCTCAACCGTGAAGCCAAAGGCGTTCATTTTGCCGATCTACTGCAGGGGTTCAAGGACACGCTGGGTTGGCTGCCGGATCAGCTGGTCTGCCACTTCTGTCGCCCGCAGGATGAGAACAAGGGCCGCTTCAACGTCAGCAACAACTATCTGGGATGA
>26798.170 [A encheleia CECT4342T]
ATGCAGATCCAAGCCCTACAGACACTCGTCAATCAGCAAATCAGCCAGTTAGGTCACGCCGATCAAGCCGGTCGTCTTGACAATAGCACCCGTGGCAACATTGGTGCGGGTGCATCCAGCCAGGAACATGCATTTGCCAGCGCGATACTGGAGCAGGTACGCAACATCTCCCTCAATCACCAGGAAGTGGCAGGCTTGCTGCCGCATATCGCCAACTTCAAGCTACAGCAAGATACAGGTGGCAATGCCATCCTCGCCGGATTGCGCTCCGACCAGCTTTCACTCGCGGATGCCAAGCTGCTACTGGATGCCGCCTCTCGCCAACTGCCACCACCACTACCCGAGCGCGCCACAAAACCGGCTCCCGCCCTGCCTCCCCGTGGCCAGAACGGCATGGTGGATCTGTGCCACCATTTCGCAGGACAAGATGTGCAGGTATTGGCCAGCAAACCGGCCCCCAGCACCAATGCTGCCGCCATTTGGCCCAGTGCCAGCAAGCCGGGACAATTCGGCATATTTATTCCGGACCAAGGCATGAAACACGCACCGACGCTGGCAGATGCCAAGAGTCAACTCGACGCTTACAGTGCCAATCAGCAAACTCGACAGCTCGAATCCCGTTGGGGCGGAGCCGTCAGCGTGCTCGCAGAAAAACCGGCAGCCAACTTCGACCGCCCCGCGATTTGGCCCAGCGCCAGCAAACCCGGCAGCTTCGGCATCCATATTCCGGGCAAGAGTGCTCTTCGCGCAGAGGATCTGGCCAAAGCCGACAGCCTGTTTGCCAAAAATGATATTGCCGCCCGCCTGAGCGATGGTCAGCACATCAAGGTCGGCGGCACCAATCTGCCCGAGGCTGCACGCATATCACTTGAGCGGCAACACCAGATAGCCATCACTCCCATCACCATCAATGGCAAAGAGATAGCCTATCTGTTCAGTGGCCAACAGCAGCTCAACCGCAATGTGCTCTTCTCATCCCACGGGAGCGGCATCAATGAGGGGACCTTCATCAAGCCGGAAGGGATTGAATTTGATTTTGCCTCGACCCGCAACAACGTGCTGGTCTCCAACACCATGGCCTTTGCCGAGAAGCTGAAGGATGACCTGGTCGCTTTCCGGGATGAAAGCCAGATCTACGGTACCTTGAGCCGGGAGGCGACCAACTACCGGCTGGATGGCGGCATCCGTACCCAGCCCGAGCAGGCGGCCGAGCTGATCGGCAGAATTAACCGGGACGGAGCCGCACAACCATTTGACTTCGTGCTGCTCAACCGTGAAGCCAAAGGCGTTCATTTTGCCGATCTACTGCAGGGGTTCAAGGACACGCTGGGTTGGCTGCCGGATCAGCTGGTCTGCCACTTCTGTCGCCCGCAGGATGAGAACAAGGGTCGCTTCAACGTCAGCAACAACTATCTGGGATGA
>35.2636 [A allosaccharophila CECT4199T]
ATGCAGATCCACGCCCTACAAACACTCGTCAATCAACAGATCAATCAGCTCGGCCATGCCGAGCAGGCAGGCCGCCTGGCTAACCAGGGCGCAGCCAGCGCTGGGGTCGGCGCCTCGTCACAGGAGCGTGCCTTTGCCCACGCCGTCTTCGAGCAGGTTCGCAACATCTCCCTCAATCAGCAGGAGGTCGCCGGGCTGCTGCCGCATATCGCCAGCTTCACCCTGCATCAGGACAAGGGGGGCAACGCCATTCTCGCCGGATTGCGATCCGACCAACTCTCCCTCGCCGATGCCAAGCTGCTGCTTGATGCCGCCGCTCGTCAGCTGCCACCCGCGTTGCCGGAGCGTCCGGCCAAACCGGCGCCGGCCCTCCCGCCCCGCCAGCAGAACAACACAGTTGATCTCTGCCACCACTTCGCCGGGCAGGATGTGCAGGTATTGGCCAGCAAACCGACCCCCGGCAGCAATAGCGCAGCCATTTGGCCCAGTGCCAGCAAGCCGGGACAGTTCGGCGTCTTTATTCCGGGCGAAGGGATGAAACACGCCCCGACTCTGGCCGATGCCAAGCGCCAGCTGGATGCCTACAGTGCTGGCCAACTGACCAGACAGCTGGAAGCCCGCTGGGGCGGCGCCGTCAGTGTGCTGGCAGAAAAGCCGGCTGCCGATTTTGACCGTCCGGCCATCTGGCCAAGCGCCAGCAAACCGGGCAGTTACGGTATCCATATTCCCGGCAAGAGCGCCATGCGGGCCGAAGATCTGGCCAAGGCCGACAGCCTATTTGCCAAAAATGGTATTGCCGCTCGCCTGAGCGATGGCCAGCACATCAAGGTCAATGGCACCAATCTGCCTGAAGCCACGCGAGTTTCGCTTGAGCGGCAACATCAGATTGCCATCACCCCCATCATCATCAATGGCAAGGAGATCGCCTATCTGTTCAGCGGCCAGCAGCAGCTGAACCGGAACGTGCTCTTCTCCTCCCACGGCAGTGGCATCAATGAGGGCACCTTTACCAAGCCGGAGGGGATCGAATTTGATTTCGCCTCGACCCGCAACAATGTGCTGGTCTCCAACACCATGGCTTTCGCCGAGAAGCTCAAGGATGGGTTGGTCGGCTTTCACGACGAGAGCCAGATCTACGGCACCCTGAGCCGGGAGGCGACCAACTACCGGCTCGATGGCGGCATTCGCACCCAACCGGAGCAGGCTGCCGAGCTGATCGGCCGGATGAACCGCAACGGGGCCGAACAGCCTTTTGATTTTGTGCTGCTCAACCGTGAGGCCAAGGGGGTTCACTTCGCAGATCTGCTGCAGGGGTTCCAAGACACGGTAGGGTGGCTGCCCGACCAGTTGGTATGCCACTTCTGCCGTCCGCAGGATGAGAACAAGGGCCGCTTCAACGTCAGCAACAACTATCTGGGATGA
>42947.2730 [A hydrophila SNUFPCA8]
ATGCAGATCCACGCTCTACAATCACTCGTCAATCAGCAAATCAATCAGCTCGGCCATGCCGATCAGGCAGGTCGCCTCGGCAACCAAGGCCATACCAATACAGGGGCGGGTATCTCCTCCCAGGAACGGACATTTGCCCAGACGGTCCTCGAACAGGTGCGCAACGTCTCTCTCAATCAGCAGGAAGTGGCGGGCTTGCTGCCCCATATCGCCAACTTCAAGCTGCAACAAGAGCAAGGCGGCAATGCCGTCCTCGCCGGATTGCGCTCAGACCAGCTCTCCCTCGCCGATGCCAAACTGCTGCTGGATGCCGCCGCTCGTCAGCTGCCGCCACCAGTGCCGGATCGGGCAGCCAAGCCGGCTCCGGCTATCCCGGCGCGCACCCAGAACAACACCGTGGATCTGTGTCACCACTTCGCGGGACAGGATGTGCAGGTATTGGCCAACAAACCCGCCCCAGGCACCAATACAGCCGCCATCTGGCCCAGTGCCAGCAAACCGGGGCAATTTGGCCTCTTTCTTCCCGGCGAGGGGATGAAACATGCACCGACCCTGGCCGATGCCAAGAGTCAGCTGAGTGCCTACAACGCCAGTCAGCTGACCAAACAGCTGGAAGCGCGTTGGAGCGGCGCCGTCAGTGTGCTCTCTGAAAAGCCGGCGGCCAGCTTTGACCGTCCGGCAATCTGGCCAAGTGCCAGCAAACCAGGCAGTTACGGTATTCACCTGCCTGGCAAGAGTGCCATGCGGGCAGAAGATCTTGCCAAAGCCGACAGCCTGTTTGCCAAAAATGGTGTTGCCGTTCGCCTGAGCGATGGCCAGCACATCAAGGTCAATGGTACCAATCTGCCTGAAGCAGCACGTGTTTCCCTTGAGCGGCAACATCAGATCGCCATCACCCCCATCACCATCAATGGCAAGGAGATCGCCTATCTGTTCAGCGGTCAACAGCAGTTCAACCGGAATGTGCTGTTCTCCTCCCACGGCAGTGGCGTCAATGAGGGCACCTTTACCAAGCCGGAGGGGATCGAATTTGACTTTGCCTCGACCCGCAACAATGTGCTGGTCTCCAACACCATGGCCTTCGCCGAGAAGCTCAAAGACGGGCTGGTAGCATTCAAGGAAGAGAGCCAGATCTACGACACCCTTAGCCGGGAGGCAACCAACTACCGGCTGGATGGCGGCATTCGCACCCAGCCGGAGCAGGCGGCCGAGCTGATCGGCAGAATGAATCGCAACGGCGCCGATCAGCCTTTTGACTTCGTGCTGCTCAACCGTGAGGCCAAGGGCGTGCACTTTGCCGACCTGCTGCAAGGGTTCAAGGACACGCTGGGGGGGCTGCCCGATCAGCTGGTCTGCCACTTCTGCCGCCCGCAGGATGAGAACAAGGGCCGCTTCAACGTCAGCAACAACTATCTGGGATGA
>642.148.peg.1898 [A allosaccharophila ATCC35942]
ATGCAGATCCACGCCCTACAAACACTCGTCAATCAACAGATCAATCAGCTCGGCCATGCCGAGCAGGCGGGCCGCCTGGCTAACCAGGGCGCAGCCAGCGCTGGGGTCGGCGCCTCGTCACAGGAGCGTGCCTTTGCCCACGCCGTCTTCGAGCAGGTTCGCAACATCTCCCTCAATCAGCAGGAGGTCGCCGGGCTGCTGCCGCATATCGCCAGCTTCACCCTGCATCAGGACAAGGGGGGCAACGCCATTCTCGCCGGATTGCGATCCGACCAGCTCTCCCTTGCCGATGCCAAGCTGCTGCTTGATGCCGCCGCTCGTCAGCTGCCGCCCGCGTTGCCGGAGCGTGCGGCCAAACCGGCACCGGCCCTCCCGCCCCGCCAGCAGAGCAACACGGTTGATCTCTGCCACCACTTCGCCGGGCAGGATGTGCAGGTATTGGCCAGCAAACCGGCCCCCGGCAGCAATAGCGCAGCCATTTGGCCAAGTGCCAGCAAGCCGGGACAGTTCGGCGTCTTTATTCCGGGCGAAGGGATGAAACACGCCCCGACCCTGGCCGATGCCAAGCACCAGCTGGATGCCTACAGCGCTGGCCAGCAGACCAGGCAGCTGGAAGCCCGCTGGGGCGGCGCCGTCAGAGTGCTGGCAGAAAAGCCGGCTGCCGATTTTGATCGTCCGGCCATCTGGCCAAGCGCCAGCAAACCGGGCAGTTACGGTATCCATATTCCCGGCAAGAGCGCCATGCGGGCCGAAGATCTGGCCAAGGCCGACAGCCTGTTTGCCAAAAATGGTATTGCCGCTCGCCTGAGCGATGGCCAGCACATCAAGGTCAATGGCACCAATCTGCCTGAAGCCACGCGTGTTTCGCTTGAGCGGCAACATCAGATTGCCATCACCCCCATCACCATCAATGGCAAGGAGATCGCCTATCTGTTCAGCGGCCAGCAGCAGCTGAACCGGAACGTGCTCTTCTCCTCCCACGGTAGTGGCATCAATGAGGGCACCTTTACCAAGCCGGAGGGGATCGAATTTGATTTCGCCTCGACCCGCAACAATGTGCTGGTCTCCAACACCATGGCTTTTGCCGAAAAGCTCAAGGATGGCTTGGTCGGCTTTCATGACGAGAGCCAGATCTACGGCACCCTGAGCCGGGAGGCGACCAACTACCGGCTTGATGGCGGCATTCGCACCCAACCGGAACAGGCTGCCGAGCTAATCGGCCGGATGAACCGCAACGGAGCCGAACAGCCTTTTGATTTTGTGCTGCTCAACCGTGAGGCCAAGGGGGTTCACTTCGCAGATCTGCTGCAGGGGTTCCAGGACACGGTAGGGTGGCTGCCCGACCAGCTGGTCTGCCACTTCTGCCGTCCGCAGGATGAGAACAAGGGCCGCTTCAACGTCAGCAACAACTATCTGGGATGA
>642.162.peg.4267 [A dhakensis BVH65]
ATGCAGATCCACGCTCTACAATCACTCGTCAATCAGCAGATCAATCAGCTCGGTCATGCCGATCAGGCAGGCCGCCTGGGCAATCAGGGTCACGCCAACACAGGGGCGGGCATCTCCTCCCAAGAACGGACATTTGCCCAGACCGTCCTCGAGCAGGTGCGCAACATTTCCCTCAATCAGCAGGAGGTGGCGGGCTTGTTGCCCCATATCGCCAACTTCAAGCTGCAACAAGAGACAGGCGGCAATGCCGTTCTCGCCGGATTGCGCTCAGACCAGCTCTCCCTCGCCGATGCCAAACTGCTGCTGGATGCCGCCGCTCGTCAGCTGCCGCCACCAGTGCCGGATCGGGCAGCCAAGCCGGCTCCGGCTATCCCGGCGCGCCCCCAGAACAACACAGTGGATCTGTGTCACCACTTCGCGGGACAAGATGTGCAGGTATTGGCCAACAAACCCGCCCCAGGCACCAATACAGCCGCTATCTGGCCCAGTGCCAGCAAACCGGGACAATTTGGCATATTTCTTCCCGGCGAGGGGATGAAACATGCACCTACCCTGGCCGATGCCAAGAGTCAGTTGAGTGCCTACAACGCCAGTCAGCTGACCAAACAGCTGGAAGCACGTTGGGGCGGCGCCGTCAGTGTGCTCGCTGAAAAGCCGGCGGCCAGCTTTGACCGTCCGGCGATCTGGCCAAGTGCCAGTAAACCAGGCAGTTACGGTATCCACCTGCCTGGCAAGAGTGCCATGCGGGCAGAAGATCTTGCCAAGGCCGACAGTCTGTTTGCCAAAAATGGTGTTGCCGTTTGCCTGAGCGATGGCCAGCACATCAAGGTCAATGGTACCAATCTGCCTGAAGCAGCACGTGTTTCACTTGAGCGGCAACATCAGATCGCCATCACCCCCATCACCATCAATGGCAAGGAGATCGCCTATCTGTTCAGCGGTCAACAGCAGCTCAACCGGAATGTGCTGTTCTCATCCCACGGCAGTGGCGTCAATGAGGGCACCTTTACCAAGCCGGAGGGGATCGAATTTGACTTTGCCTCGACCCGCAACAATGTGCTGGTCTCCAACACCATGGCCTTCGCCGAGAAGCTAAAGGACGGGCTGGTAGCGTTCAAGGAAGAGAGCCAGATTTACGACACCCTTAGCCGGGAGGCAACCAACTACCGGCTGGATGGCGGCATTCGCACCCAGCCGGAGCAGGCGGCCGAGCTGATCGGCAGAATGAATCGCAACGGCGCCGAGCAACCTTTTGACTTCGTGCTGCTCAACCGTGAGGCCAAGGGCGTTCACTTTGCCGACCTGCTGCAAGGGTTCAAGGACACGCTGGGGTGGCTGCCCGATCAGCTGGTCTGCCACTTCTGCCGCCCGCAGGATGAGAACAAGGGTCGCTTCAACGTCAGCAACAACTATCTGGGATGA
>642.87.peg.2413 [A hydrophila BAQ071013136]
ATGCAGATCCACGCTCTACAATCACTCGTCAATCAGCAGATCAATCAGCTCGGCCATGCCGATCAGGCAGGCCGCCTCGGCAACCAAGGCCATACCAATACAGGGACTGGGATCTCCTCCCAGGAACGGACATTTGCCCAGACGGTCCTCGAGCAGGTGCGCAACATCTCCCTCAATCAGCAGGAGGTGGCGGGCTTGCTGCCCCATATCGCCAACTTCAAGCTGCAGCAAGAGACGGGCGGCAATGCCGTTCTCGCCGGGCTGCGTTCAGACCAGCTCTCCCTCGCCGATGCCAAACTGCTGCTGGATGCCGCCGCTCGTCAGCTGCCGCCACCAGTGCCAGATCGGGCAGCCAAACCGGCTCCGGCTATCCCGGCACGCACCCAGAACAACACCGTGGATCTGTGTCACCACTTCGCGGGACAGGATGTGCAGGTATTGGCCAACAAACCCGCCCCAGGCACCAATACAGCCGCCATCTGGCCCAGTGCCAGCAAACCGGGGCAATTTGGCATCTTTCTTCCCGGCGAGGGGATGAAACATGCACCGACCCTGGCCGATGCCAAGAGTCAGCTGAGTGCCTACAACGCCAGTCAGCTGACCAAACAGCTGGAAGCGCGTTGGGGCGGCGCCGTCAGTGTGCTCGCTGAAAAGCCGGCGGCCAGCTTTGACCGTCCGGCGATCTGGCCAAGTGCCAGTAAACCAGGCAGTTACGGTATCCACCTGCCGGGCAAGAGTGCCATGCGAGCAGAAGATCTTGCCAAGGCCGACAGCCTGTTTGCCAAAAATGGTGTTGCCATTCGCCTGAGCGATGGCCAGCACATCAAGGTCAATGGTACCAATCTGCCTGACACTGCACGTGTTTCCCTTGAGCGGCAGCATCAGATCGCCATCACCCCCATCACCATCAATGGCAAGGAGATCGCCTATCTGTTCAGCGGTCAACAGCAACTCAACCGGAATGTGCTGTTCTCATCCCACGGCAGTGGCGTCAATGAAGGCACCTTTATCAAGCCGGAGGGGATCGAATTTGACTTTGCCTCAACCCGCAACAATGTGCTGGTCTCCAACACCATGGCCTTCGCCGAGAAGCTCAAAGACGGGCTGGTAGCGTTCAAGGAAGAGAGCCAGATTTACGACACACTGAGCCGGGAGGCAACCAACTACCGGCTGGATGGCGGCATTCGCACCCAGCCGGAGCAGGCGGCCGAGCTGATCGGCAGAATGAATCGCAACGGCGCTGATCAGCCTTTTGACTTCGTGCTGCTCAACCGTGAGGCCAAGAGCGTGCACTTTGCCGACCTGCTGCAGGGGTTCAAGGACACGCTGGGGTGGCTGCCCGACCAGCTGGTCTGCCACTTCTGCCGCCCGCAGGATGAGAACAAGGGTCGCTTCAACGTCAGCAACAACTATCTGGGATGA
>6666666.114113.peg.1689 [A hydrophila 2014105092827]
ATGCAGATCCACGCTCTACAATCACTCGTCAATCAGCAGATCAATCAGCTCGGTCATGCCGATCAAGCAGGTCGCCTCGGCAATCAGGGTCACGCCAACACAGGGGCTGGGATCTCCTCCCAGGAACGGACATTTGCCCAGATGGTCCTCGAGCAGGTGCGCAACGTCTCTCTCAATCAGCAGGAAGTGGCGGGCTTGCTGCCCCATATCGCCAACTTCAAGCTGCAACAAGAGCAAGGCGGCAATGCCGTCCTCGCCGGATTGCGCTCAGACCAGCTCTCCCTCGCCGATGCCAAACTGCTACTGGATGCCGCCGCTCGTCAGCTGCCGCCACCAGTGCCGGATCGGGCAGCCAAGCCGGCTCCGGTTATCCCGGCGCGCACCCAGAACAACACCGTAGATCTGTGTCACCACTTCGCGGGACAGGATGTGCAGGTATTGGCAAACAAACCCGCTCCAGGCACCAATACAGCCGCCATCTGGCCCAGTGCCAGCAAACCGGGGCAATTTGGCCTCTTTCTTCCCGGCGAGGGGATGAAACATGCACCGACCCTGGCTGATGCCAAGAGTCAGCTGAGTGCCTACAACGCCAGTCAGCTGACCAAACAGCTGGAAGCACGTTGGGGCGGCGCCGTCAGTGTGCTCGCTGAAAAGCCGGCGGCCAGCTTTGACCGTCCGGCGATCTGGCCAAGTGCCAGCAAACCAGGCAGTTACGGTATCCACCTGCCGGGCAAGAGTGCCATGCGGGCAGAAGATCTTGCCAAGGCCGACAGCCTGTTTGCCAAAAATGGTGTTGCCGTTCGCCTGAGCGATGGCCAGCACATCAAGGTCAATGGTACCAATCTGCCTGAAGCAGCACGTGTTTCCCTTGAGCGGCAACATCAGATCGCCATCACCCCCATCACCATCAATGGCAAGGAGATCGCCTATCTGTTCAGCGGTCAACAGCAACTCAACCGGAATGTGCTGTTCTCATCCCACGGCAGTGGCGTCAATGAGGGCACCTTTACCAAGCCGGAGGGGATCGAATTTGACTTTGCCTCGACCCGCAACAATGTGCTGGTCTCCAACACCATGGCCTTCGCCGAGAAGCTAAAGGACGGGCTGGTAGCGTTCAAGGAAGAGAGCCAGATTTACGACACACTGAGCCGGGAGGCAACCAACTACCGGCTGGATGGCGGCATTCGCACCCAGCCGGAGCAGGCGGCCGAGCTGATCGGCAGAATGAATCGCAACGGCGCCGATCAGCCTTTTGACTTCGTGCTGCTCAACCGTGAGGCCAAGGGCGTGCACTTTGCCGACCTGCTGCAGGGGTTCAAGGACACGCTGGGGTGGCTGCCCGACCAGCTGGTCTGCCACTTCTGCCGCCCGCAGGATGAGAACAAGGGTCGCTTCAACGTCAGCAACAACTATCTGGGATGA
>2091_S12_L001_R1_001_(paired)_trimmed_(paired)_contig_5[71472:72894] [A hydrophila PAQ09101412]
ATGCAGATCCACGCTCTACAATCACTCGTCAATCAGCAGATCAATCAGCTCGGACATGCCGATCAGGCAGGCCGCCTCGGCAACCAAGGCCATACCAATACAGGGGCAGGGATCTCCTCTCAGGAACGGACATTTGCCCAGACGGTCCTCCAACAGGTGCGCAACATCTCCCTCAATCAGCAGGAGGTGGCGGGCTTGCTGCCCCATATCGCCAACTTCAAGTTGCAGCAAGAGACGGGCGGCAATGCCGTTCTCGCCGGGTTGCGTTCAGACCAGCTCTCCCTCGCCGATGCCAAACTGCTGCTGGATGCCGCCGCTCGTCAGCTGCCGCCACCAGTGCCGGATCGGGCAGCCAAACCGGCTCCGGCTATCCCGGCACGCACCCAGAACAACACCGTGGATCTGTGTCACCACTTCGCGGGACAGGATGTGCAGGTATTGGCCAACAAACCCGCCCCAGGCACCAATACAGCAGCCATCTGGCCCAGTGCCAGCAAACCGGGGCAATTTGGCCTCTTTCTTCCCGGCGAGGGGATGAAACATGCACCGACCCTGGCCGATGCCAAGAGTCAGCTGAGTGCCTACAACGCCAGTCAGCTGACCAAACAGCTGGAAGCACGTTGGGGCGGCGCCGTCAGTGTGCTCGCTGAAAAGCCGGCGGCCAGCTTTGACCGTCCGGCCATCTGGCCAAGTGCCAGCAAACCAGGCAGTTACGGTATCCACCTGCCGGGCAAGAGTGCCATGCGGGCAGAAGATCTTGCCAAGGCCGACAGCCTGTTTGCCAAAAATGGTGTTGCCGTTCGCCTGAGCGATGGCCAGCACATCAAGGTCAATGGTACCAATCTGCCTGAAGCAGCACGTGTTTCCCTTGAGCGGCAACATCAGATCGCCATCACCCCCATCACCATCAATGGCAAGGAGATCGCCTATCTGTTCAGCGGTCAACAGCAACTCAACCGGAATGTGCTGTTCTCATCCCACGGCAGTGGCGTCAATGAGGGCACCTTTACCAAGCCGGAGGGGATCGAATTTGACTTTGCCTCGACCCGCAACAATGTGCTGGTCTCCAACACCATGGCCTTCGCCGAGAAGCTAAAGGACGGGCTGGTAGCGTTCAAGGAAGAGAGCCAGATTTACGACACACTGAGCCGGGAGGCAACCAACTACCGGCTGGATGGCGGCATTCGCACCCAGCCGGAGCAGGCGGCCGAACTGATCGGCAGAATGAATCGCAACGGCGCCGATCAGCCTTTTGACTTCGTGCTGCTCAACCGTGAGGCCAAGGGCGTTCACTTTGCCGACCTGCTGCAGGGGTTCAAGGACACGCTGGGGTGGCTGCCCGATCAGCTGGTCTGCCACTTCTGCCGCCCGCAGGATGAGAACAAGGGCCGCTTCAACGTCAGCAACAACTATCTGGGATGA
>93599.2203 [A hydrophila NF1]
ATGCAGATCCACGCTCTACAATCACTCGTCAATCAGCAGATCAATCAGCTCGGCCATGCCGATCAGGCAGGCCGCCTCGGCAACCAAGGCCATACCAATACAGGGGCAGGCATCTCCTCCCAGGAACGGACATTTGCCCAGACGGTCCTCGAGCAGGTGCGCAACGTCTCTCTCAATCAGCAGGAGGTGGCGGGCTTGCTGCCCCATATCGCCAACTTCAAGCTGCAGCAAGAGACGGGCGGCAATGCCGTTCTCGCCGGATTGCGTTCAGACCAGCTCTCCCTCGCCGATGCCAAACTGCTGCTGGATGCCGCCGCTCGTCAACTGCCGCCACCAGTGCCGGATCGGGCAGCCAAGCCTGCTCCGGCTATCCCGGCACGCACCCAGAACAACACCGTGGATCTGTGTCACCACTTCGCGGGACAGGATGTGCAGGTATTGGCCAACAAACCCGCCCCAGGCACCAATACAGCCGCCATCTGGCCCAGTGCCAGCAAACCGGGGCAATTTGGCATCTTTCTTCCCGGCGAGGGGATGAAACATGCACCGACCCTGGCCGATGCCAAGAGTCAGCTGAGTGCCTACAATGCCAGCCAGCTGACCAAACAGCTGGAGGCGCGTTGGGGCGGCGCCGTCAGCGTGCTCGCTGAAAAGCCGGCGGCCAGCTTTGACCGTCCGGCGATCTGGCCAAGTGCCAGCAAACCAGGCAGTTACGGTATCCACCTGCCTGGCAAGAGTGCCATGCGGGCAGAAGATCTTGCCAAGGCCGACAGTCTGTTTGCCAAAAATGGTGTTGCCGTTCGCCTGAGCGATGGCCAGCACATCAAGGTCAATGGCACCAATCTGCCTGAAGCAGCACGTGTTTCACTTGAGCGGCAACATCAGATCGCCATCACCCCCATCACCATCAATGGCAAGGAGATCGCCTATCTGTTCAGCGGTCAACAGCAACTCAACCGGAATGTGCTGTTCTCATCCCACGGCAGTGGCGTCAATGAGGGCACCTTTACCAAGCCGGAGGGGATCGAATTTGACTTTGCCTCGACCCGCAACAATGTGCTGGTCTCCAACACCATGGCCTTCGCCGAGAAGCTAAAGGACGGGCTGGTAGCGTTCAAGGAAGAGAGCCAGATTTACGACACACTGAGCCGGGAGGCAACCAACTACCGGCTGGATGGCGGCATTCGCACCCAGCCGGAGCAGGCGGCCGAGCTGATCGGCAGAATGAATCGCAACGGCGCCGATCAGCCTTTTGACTTCGTGCTGCTCAACCGTGAGGCCAAGGGCGTGCACTTTGCCGACTTGCTGCAAGGGTTCAAGGACACGCTGGGGTGGCTGCCCGACCAGCTGGTCTGCCACTTCTGCCGTCCGCAGGATGAGAACAAAGGCCGCTTCAACGTCAGCAACAACTATCTGGGATGA
>93600.1310 [A hydrophila NF2]
ATGCAGATCCACGCTCTACAATCACTCGTCAATCAGCAGATCAATCAGCTCGGCCATGCCGATCAGGCAGGCCGTCTCGGCAACCAGGACCATACCAATACAGGGGCGGGCATCTCCTCCCAGGAACGGACATTTGCCCAGACGGTCCTCGAACAGGTGCGCAACATCTCCCTCAATCAGCAGGAGGTGGCGGGCTTGCTGCCCCATATCGCCAACTTCAAGCTGCAGCAAGAGACGGGCGGCAATGCCGTTCTCGCCGGGTTGCGTTCAGACCAGCTCTCCCTCGCTGATGCCAAACTGCTGCTGGATGCCGCCGCTCGTCAGCTGCCGCCACCAGTGCCGGATCGGGCAGCCAAACCGGCTCCGGCCATCCCGGCACGCACCCAGAACAACACCGTGGATCTGTGTCACCACTTCGCGGGACAGGATGTGCAGGTATTGGCCAACAAACCCGCCCCAGGCACCAATACAGCCGCCATCTGGCCCAGTGCCAGCAAACCGGGGCAATTTGGCCTCTTTCTTCCCGGCGAGGGGATGAAACATGCACCGACCCTGGCCGATGCCAAGAGTCAGCTGAGTGCCTACAACGCCAGTCAGCTGACCAAACAGCTGGAAGCGCGTTGGGGGGGCGTCGTCAGTGTGCTTGCTGAAAAGCCGGCGGCCAGCTTTGACCGTCCGGCGATCTGGCCAAGTGCCAGCAAACCAGGCAGTTACGGTATCCACCTGCCGGGCAAGAGTGCCATGCGGGCAGAAGATCTTGCCAAGGCCGACAGCCTGTTTGCCAAAAATGGTGTTGCCGTTCGCCTGAGCGATGGCCAGCACATCAAGGTCAATGGTACCAATCTGCCTGAAGCAGCACGTGTTTCCCTTGAGCGGCAACATCAGATCGCCATCACCCCCATCACCATCAATGGCAAGGAGATCGCCTATCTGTTCAGCGGTCAGCAGCAACTCAACCGGAATGTGCTGTTCTCATCCCACGGCAGTGGCGTCAATGAGGGCACCTTTACCAAGCCGGAGGGGATCGAATTTGACTTTGCCTCGACCCGCAATAATGTGCTGGTCTCCAACACCATGGCCTTCGCCGAGAAGCTCAAGGACGGGCTGGTAGCGTTCAAGGAAGAGAGCCAGATTTACGACACACTGAGCCGGGAGGCAACCAACTACCGGCTGGATGGCGGCATTCGCACCCAGCCGGAGCAGGCGGCCGAGCTGATCGGCAGAATGAATCGCAACGGCGCCGATCAGCCTTTTGACTTCGTGCTGCTCAACCGTGAGGCCAAGGGCGTGCACTTTGCCGACCTGCTGCAAGGGTTCAAGGACACACTGGGGTGGCTGCCCGACCAGCTGGTCTGCCACTTCTGCCGCCCGCAGGATGAGAACAAGGGCCGCTTCAACGTCAGCAACAACTATCTGGGATGA
