# Supplementary material for: Identification and characterization of putative Aeromonas spp. T3SS effectors
Source: PLoS One. 2019 Jun 4;14(6):e0214035. doi: 10.1371/journal.pone.0214035 (PMC6548356; doi:10.1371/journal.pone.0214035)
Supplement: S1 Dataset — (ZIP) [file pone.0214035.s009.zip › effector_sequences/aopP.fna]

>418363282[4114:5011] [A salmonicida 01B526]
ATGAATATACCCCCCATCCATATAAAAACCGACCTAACCAACCAAGATGAAAAAACCACAATCCAAGAGGCAACTAAAGAAGAATTGCAACTTTTGATTGCAACCATGGAAAGAGAGTTGGCTAGCGGTGAGTTTTTCACCTCACATGAAAATTACGCCAGCATAGATCTAGGTAAAATGCCATTGCTTATCGAGGCAGCCAACAATAAGCATGTGGGGTTAAATTTGAATTTTGTGTCGAACCCAATAGACTTACCTAGTGAGATAGGAAGAGCCATATCCAACGGAAAAGAACAATTCAGATACGTGGTAAACATGGGTGAGTCAGGAATTCATTTTGCTGCAATTGACTGCAAAATGGTAGATGGTAAGCTCTCATTGCTTCTTATGGAACCAGCTAATCTAAATAGCATGGGGCCAGCTATGTTAGCAATGCGCGTATCGTCATGTTTAAAGAGAGAGGCGGAAATAATTCCTAAACCTCATTTCTGCATAGCAGTGATGGATATACAAAGAAGCAATTCAGAATGTGGGATATTCAGCGTTGGTTTGGCAAAAAAAATGTTTTCCGAGAGAGCTCCACTGGATGCGCTCCATGAGGAAATATTATCAGAAAGGTTACCAGACGGAATGAAGTGTGATGTTCTTGAAGGTGAAGCTTTAGACAGATTACTCCCACCTACTTTTTACAAACATGCACAATCTCAACGTAGATTGGATCAGTACATAAGAGCACACCCAGATGGTAATGACACGTCTGTAAATAAAAAAGGAGAACTTCTTTTAGACAGGGCAAAGAGGCTCATGGTGCCAGTAGATGAAAAACTTATATCATCCTCCATTCATCAAAAACGAATCATGGAATACTCTGCAATTTCTGATGACGGAAAATCCGTT
>F322_S8_(paired)_trimmed_(paired)_contig_76[1448:2345] [A salmonicida smithia CIP104757]
ATGAATATACCCCCCATCCATATAAAAACCGACCTAACCAACCAAGATGAAAAAACCACAATCCAAGAGGCAACTAAAGAAGAATTGCAACTTTTGATTGCAACCATGGAAAGAGAGTTGGCTAGCGGTGAGTTTTTCACCTCACATGAAAATTACGCCAGCATAGATCTAGGTAAAATGCCATTGCTTATCGAGGCAGCCAACAATAAGCATGTGGGGTTAAATTTGAATTTTGTGTCGAACCCAATAGACTTACCTAGTGAGATAGGAAGAGCCATATCCAACGGAAAAGAACAATTCAGATACGTGGTAAACATGGGTGAGTCAGGAATTCATTTTGCTGCAATTGACTGCAAAATGGTAGATGGTAAGCTCTCATTGCTTCTTATGGAACCAGCTAATCTAAATAGCATGGGGCCAGCTATGTTAGCAATGCGCGTATCGTCATGTTTAAAGAGAGAGGCGGAAATAATTCCTAAACCTCATTTCTGCATAGCAGTGATGGATATACAAAGAAGCAATTCAGAATGTGGGATATTCAGCGTTGGTTTGGCAAAAAAAATGTTTTCCGAGAGAGCTCCACTGGATGCGCTCCATGAGGAACTATTATCAGAAAGGTTACCAGACGGAATGAAGTGTGATGTTCTTGAAGGTGAAGCTTTAGACAGATTACTCCCACCTACTTTTTACAAACATGCACAATCTCAACGTAGATTGGATCAGTACATAAGAGCACACCCAGATGGTAATGACACGCCTGTAAATAAAAAAGGAGAACTTCTTTTAGACAGGGCAAAGAGGCTCATGGTGCCAGTAGATGAAAAACTTATATCATCCTCCATTCATCAAAAACGAATCATGGAATACTCTGCAATTTCTGATGACGGAAAATCCGTT
>F319_S6_(paired)_trimmed_(paired)_contig_75[2920:3817] [A salmonicida masoucida CIP103210]
ATGAATATACCCCCCATCCATATAAAAACCGACCTAACCAACCAAGATGAAAAAACCACAATCCAAGAGGCAACTAAAGAAGAATTGCAACTTTTGATTGCAACCATGGAAAGAGAGTTGGCTAGCGGTGAGTTTTTCACCTCACATGAAAATTACGCCAGCATAGATCTAGGTAAAATGCCATTGCTTATCGAGGCAGCCAACAATAAGCATGTGGGGTTAAATTTGAATTTTGTGTCGAACCCAATAGACTTACCTAGTGAGATAGGAAGAGCCATATCCAACGGAAAAGAACAATTCAGATACGTGGTAAACATGGGTGAGTCAGGAATTCATTTTGCTGCAATTGACTGCAAAATGGTAGATGGTAAGCTCTCATTGCTTCTTATGGAACCAGCTAATCTAAATAGCATGGGGCCAGCTATGTTAGCAATGCGCGTATCGTCATGTTTAAAGAGAGAGGCGGAAATAATTCCTAAACCTCATTTCTGCATAGCAGTGATGGATATACAAAGAAGCAATTCAGAATGTGGGATATTCAGCGTTGGTTTGGCAAAAAAAATGTTTTCCGAGAGAGCTCCACTGGATGCGCTCCATGAGGAACTATTATCAGAAAGGTTACCAGACGGAATGAAGTGTGATGTTCTTGAAGGTGAAGCTTTAGACAGATTACTCCCACCTACTTTTTACAAACATGCACAATCTCAACGTAGATTGGATCAGTACATAAGAGCACACCCAGATGGTAATGACACGCCTGTAAATAAAAAAGGAGAACTTCTTTTAGACAGGGCAAAGAGGCTCATGGTGCCAGTAGATGAAAAACTTATATCATCCTCCATTCATCAAAAACGAATCATGGAATACTCTGCAATTTCTGATGACGGAAAATCCGTT
>F318_S5_(paired)_trimmed_(paired)_contig_6[c346:1243] [A salmonicida achromogenes CIP104001]
ATGAATATACCCCCCATCCATATAAAAACCGACCTAACCAACCAAGATGAAAAAACCACAATCCAAGAGGCAACTAAAGAAGAATTGCAACTTTTGATTGCAACCATGGAAAGAGAGTTGGCTAGCGGTGAGTTTTTCACCTCACATAAAAATTACGCCAGCATAGATCTAGGTAAAATGCCATTGCTTATCGAGGCAGCCAACAATAAGCATGTGGGGTTAAATTTGAATTTTGTGTCGAACCCAATAGACTTACCTAGTGAGATAGTAAGAGCCATATCCAACGGAAAAGAACAATTCAGATACGTGGTAAACATGGGTGAGTCAGGAATTCATTTTGCTGCAATTGACTGCAAAATGGTAGATGGTAAGCTCTCATTGCTTCTTATGGAACCAGCTAATCTAAATAGCATGGGGCCAGCTATGTTAGCAATGCGCGTATCGTCATGTTTAAAGAGAGAGGCGGAAATAATTCCTAAACCTCATTTCTGCATAGCAGTGATGGATATACAAAGAAGCAATTCAGAATGTGGGATATTCAGCGTTGGTTTGGCAAAAAAAATGTTTTCCGAGAGAGCTCCACTGGATGCGCTCCATGAGGAAATATTATCAGAAAGGTTACCAGACGGAATGAAGTGTGATGTTCTTGAAGGTGAAGCTTTAGACAGATTACTCCCACCTACTTTTTACAAACATGCACAATCTCAACGTAGATTGGATCAGTACATAAGAGCACACCCAGATGGTAATGACACGCCTGTAAATAAAAAAGGAGAACTTCTTTTAGACAGGGCAAAGAGGCTCATGGTGCCAGTAGATGAAAAACTTATATCATCCTCCATTCATCAAAAACGAATCATGGAATACTCTGCAATTTCTGATGATGGAAAATCCGTT
>14[350:1247] [A salmonicida CIP103209T]
ATGAATATACCCCCCATCCATATAAAAACCGACCTAACCAACCAAGATGAAAAAACCACAATCCAAGAGGCAACTAAAGAAGAATTGCAACTTTTGATTGCAACCATGGAAAGAGAGTTGGCTAGCGGTGAGTTTTTCACCTCACATGAAAATTACGCCAGCATAGATCTAGGTAAAATGCCATTGCTTATCGAGGCAGCCAACAATAAGCATGTGGGGTTAAATTTGAATTTTGTGTCGAACCCAATAGACTTACCTAGTGAGATAGGAAGAGCCATATCCAACGGAAAAGAACAATTCAGATACGTGGTAAACATGGGTGAGTCAGGAATTCATTTTGCTGCAATTGACTGCAAAATGGTAGATGGTAAGCTCTCATTGCTTCTTATGGAACCAGCTAATCTAAATAGCATGGGGCCAGCTATGTTAGCAATGCGCGTATCGTCATGTTTAAAGAGAGAGGCGGAAATAATTCCTAAACCTCATTTCTGCATAGCAGTGATGGATATACAAAGAAGCAATTCAGAATGTGGGATATTCAGCGTTGGTTTGGCAAAAAAAATGTTTTCCGAGAGAGCTCCACTGGATGCGCTCCATGAGGAAATATTATCAGAAAGGTTACCAGACGGAATGAAGTGTGATGTTCTTGAAGGTGAAGCTTTAGACAGATTACTCCCACCTACTTTTTACAAACATGCACAATCTCAACGTAGATTGGATCAGTACATAAGAGCACACCCAGATGGTAATGACACGTCTGTAAATAAAAAAGGAGAACTTCTTTTAGACAGGGCAAAGAGGCTCATGGTGCCAGTAGATGAAAAACTTATATCATCCTCCATTCATCAAAAACGAATCATGGAATACTCTGCAATTTCTGATGACGGAAAATCCGTT
>483538721[4648:5545] [A salmonicida AS03]
ATGAATATCTCCCCCATCCATATAAAAACGAACCTAACCAACCAAGATGAAAAAACCACAACCCAAGAGGAAAATAAAGAAGAGTTGCAACTTTTGATTGCAACCATGGAAAGAGAGTTGGCTAGCGGTGAGTTTTTCACCTCACATAAAAATTATTCCAGCATAGATCTAAATAAAATGCCATTACTTATCGAGGCAGCTAACAATAAGCATGTGGGGTTAAATTTGAATTTTGTGTCGAACCCAACAGACTTACCTAGTGAAATAGGAAAAGCCATATCCAACGGAAAAGAACAGTTCAGATACGTGGTAAACATGGGTGAGTCAGGAATTCATTTTGCTGCAATTGACTGCAAAATGGTAGATGGCAAGCTCTCAGTGCTTCTTATGGAACCAGCTAATCTAAATGGCATGGGGCCAGCTATGTTAGCAATTCGCGTATCGTCATGTTTAAAGAGAGAGGCGGAAATAATTCCTAAACCTCATCTCTGCATAGCAGTGATGGATATACAAAGAAGCAATTCAGAATGTGGGGTATTCAGCGTTGGTTTGGCAAAAAAAATGTTTTCCGAGAGTGCTCGACTGGATGCGCTCCATGAAGAAATATTATCAGAAAGGTTGCCAGATGGAATGAAGTGTGATGTTCTTGAAGGTGAAGCTTTAGACAGGTTACTCCCACCTACTTTTTACAAACATGCACAATCTCAACGTAGATTGGATCAGTACATAAGAGCACACCCAGATGGTAATGACACGCCTGTAAATAAAAAAGGAGAACTTCTTTTAGACAGGGCAAAGAGGCTCATGGTGCCAGTAGATGAAAAATTTATATCATCCTCCATTCATCAAAAAAGAATCATGGAATACTCTGCAATTTCTGATGACGGAAAATCCGTT
