# Supplementary material for: Identification and characterization of putative Aeromonas spp. T3SS effectors
Source: PLoS One. 2019 Jun 4;14(6):e0214035. doi: 10.1371/journal.pone.0214035 (PMC6548356; doi:10.1371/journal.pone.0214035)
Supplement: S1 Dataset — (ZIP) [file pone.0214035.s009.zip › effector_sequences/AopS.fna]

>42950.3198 [A salmonicida AS03]
ATGATCGAGTTTAAAAGTGTGGCCGCCCTGCTGCATGCAACGCCACCGCAGCAAGAACAGTTTAAAAATGAAGGCTCCCTGAAGATCGCAGGCAAGGAGTATCGTATCGATGCCGACTTGCAGCAGGTTTTACGTACCCACCCTAAAAGCAGCAACATTGCTCGCTTTTTTGAAGGGGTCGGCAAGCTGTTCAGTCTGGGATCCTCAACTTCTGTTGCCAAAGCCGCAACTCAGCAGCTCTTCTCTACCCCAGGAGCCCAACAACAACGCCTACAAAGCGATGACGCTGTTGCTCATGCTCGCATGCTGTTTAAAGACCGTCTTATTACGACACCGGAAGATGTGTTAGAACGACTGAGAACCCAGAGACCAGCCACACACGACAGCGAACATGCACTGCTGTTTCAACGGGCCATGTCAGAGGCACTCAAGCAGAGCCCAGCCGGAAATGAGCTACTCGCCCTTGTTGGCGAACAGGCTGTGACTCAGCTGCTGAATAAGCTGACCGATCCAAAGCAGTCCATGACCAGCCTGGAGCAACTTTACCGGCAACCGTCTGCGGCACAAGCAATCAACGCTCTTGACCCCTTGCTGAAGATAGAAATAAAGAACCTGCAGGTAGCCCAACAACACCAACAAGCACTCCTCACCCAGGATCTTGGTCAAGGCGTCTTTTCTGGTACTCTCGAAGAGTCGTTCTACAACCCAACCGGTTTTACCGAAAATGTGGATCGCGCAGCAGCATGGATTCTTAAGGCTTCAACATCCGGTGGCAATGAGTGGAGCAATTTTACCGCCCTGCTCAGGGAATATAGCGAGAACTCTCAGAGCCTGACAGACAGCTCGGTTCTCAAGCAACTTCATCACCAGCTGGTCCCCAATCTGACCCGTGACTATCGAGGACCGGCCATCAGTGGGGGCAGTCTGCCATCCAGCATTGGCGGTGCTGCCATGCTGGAGAAACATCTGGCAACTCTTGATAGCAAGGATCCCCAACTGGGCAAAAAGCTGTTTGCGGCTGTTGTTGGTTTCCATGGCTTTACCGATGGAAATGGCAGAATGGGAAGATTGCTATACGCACTGAACGAACTGCGTGAAGGACGGTTTGCCCCTCTCGATTTGCCAGCAGAAAATTCACTGCATGGGATCAAATAA
>6666666.114110.peg.2385 [A sobria 2014105092720]
ATGATCGAGTTTAAAAGTGTGGCCGCCCTGCTACATGCAACGCCACCACAGCAAGAACAGTTTAAAAATGAAGGCTCCCTGAAGATCGCAGGCAAGGAGTATCGCATCGATGCCGACTTGCAGCAGGTTTTACGTACCCACCCTCAAAGCAGCAACATTGCTCGCTTTTTTGAAGGGGTCGGCAAGCTGTTCAGTCTGGGATCCTCAACTTCTGTTGCCAAAGCCGCAACTCAGCAGCTCTTCTCTACCCCGGGAGCCCAACAACAGCGCCTGCAAAGCGATGACGCTGTTGCTCATGCTCGCATGCTGTTTAAAGACCGCCTTATTACGACACCGGAAGATGTGTTAGAACGACTGAGAACCCAGCGACCAGCCACACACGACAGCGAACATGCCCTGTTGTTTCAACGGGCCATGTCAGAGGCACTCAAGCAGAGCCCAACCGGAAATGAGCTACACGCCCTTGTTGGCGAGCAGGCAATGACTCAGCTGTTGAATAAGCTGACCGATCCAAAGCAGTCCATGACCAGCCTGGAGCAACTTTACCGGCAACCGTCTGCGACACAAGCAATCAACGCTCTTGACCCCTTGCTGAAGATAGAAATAAAGAACCTGCAGGTAGCCCAACAACACCAGCAAGCACTCATCACCCAGGATCTTGGTCAAGGCGTCTTTTCTGGTACCCTCGAAGAGTCGTTCTACAACCCAACCGGTTTTACCGAAAATGTGGATCGCGCAGCAGCATGGATTCTTAAGGCTTCAACATCCGGTGGCAATGAGTGGAGCAATTTTACCGCCTTGCTCAGGGAATATAGCGAGAGCTCTCAGGACCTGACAGACAGCTCGGTTCTCAAGCAACTTCATCACCAGCTGGTCCCCAATCTGACCCGTGACTATCGTGGACCAGCTATCAGTGGGGGCAGCCTGCCATCCAGCATTGGCGGTGCTGCCATGCTGGAGAAACATCTGGCAACTCTTGATAGCAAGGATCCCCAACTGGGCAAAAAGCTGTTTGCAGCTGTTGTTGGTTTCCATGGCTTTACCGATGGAAATGGCAGGATGGGAAGATTGCTATACGCACTGAGCGAACTGCGTGAAGGACGGTTTGCCCCTCTCGATTTGCCAGCAGAAAATTCACTGCACGGGATCAAATAA
>6666666.114123.peg.383 [A sobria PAQ0910145]
ATGATCGAGTTTAAAAGTGTGGCCGCCCTGCTGCATGCAACGCCACCGCAGCAAGAACAGTTTAAAAATGAAGGCTCCCTGAAGATCGCAGGCAAGGAGTATCGCATCGATGCCGACTTGCAGCAGGTTTTACGTACCCACCCTCAAAGCAGCAACATTGCTCGCTTTTTTGAAGGGGTCGGCAAGCTGTTCAGTCTGGGATCCTCAACTTCTGTTGCCAAAGCCGCAACTCAGCAGCTCTTCTCTACCCCGGGAGCCCAACAACAACGCCTGCAAAGCGATGACGCTGTTGCTCATGCTCGCATGCTGTTTAAAGACCGCCTTATTACGACACCGGAAGATGTGTTAGAACGACTGAGAACCCAGCGACCAGCCACACACGACAGCGAACATGCCCTGTTGTTTCAACGGGCCATGTCAGAGGCACTCAAGCAGAGCCCAGCCGGAAATGAGCTACTCGCCCTTGTTGGCGAGCAGGCTATGACTCAGCTGTTGAATAAGCTTACCGATCCAAAGCAGTCCATGACCAGCCTGGAGCAACTTTACCGGCAACCGTCTGCGGCACAAGCAATCAACGCTCTTGACCCCTTGCTGAAGATAGAAATAAAGAACCTGCAGGTAGCCCAACAACACCAGCAAGCACTCCTCACCCAGGATCTTGGTCAAGGCGTCTTTTCTGGTACCCTCGAGGAATCGTTCTACAACCCAACCGGTTTTACCGAAAATGTAGATCGCGCAGCAGCATGGATTCTTAAGGCTTCAACATCCGGTGGCAATGAGTGGAGCAATTTTACCGCCCTGCTCAGGGAATATAGCGAGAACTCTCAGAGCCTGACAGACAGCTCGGTTCTCAAGCAACTTCATCACCAGTTGGTCCCCAATCTGACCCGTGACTATCGTGGACCAGCTATCAGTGGGGGCAGCCTGCCATCCAGCATTGGCGGTGCTGCCATGCTGGAGAAACATCTGGCAACTCTTGATAGCAAGGATCCCCAACTGGGCAAAAAGCTGTTTGCGGCTGTTGTTGGTTTCCATGGCTTTACCGATGGAAATGGCAGAATGGGAAGATTGCTATACGCACTGAGCGAACTGCGTGAAGGACGGTTTGCCCCTCTCGATTTGCCAGCAGAAAATTCACTGCACGGGATCAAATAA
>F318_S5_(paired)_trimmed_(paired)_contig_21[101:1256] [A salmonicida achromogenes CIP104001]
ATGATCGAGTTTAAAAGTGTGGCCGCCCTGCTGCATGCAACGCCACCGCAGCAAGAACAGTTTAAAAATGAAGGCTCCCTGAAGATCGCAGGCAAGGAGTATCGTATCGATGCCGACTTGCAGCAGGTTTTACGTACCCACCCTTAAAGCAGCAACATTGCTCGCTTTTTTGAAGGGGTCGGCAAGCTGTTCAGTCTGGGATCCTCAACTTCTGTTGCCAAAGCCGCAACTCAGCAGCTCTTCTCTACCCCAGGAGCCCAACAACAACGCCTACAAAGCGATGACGCTGTTGCTCATGCTCGCATGCTGTTTAAAGACCGTCTTATTACGACACCGGAAGATGTGTTAGAACGACTGAGAACCCAGAGACCAGCCACACACGACAGCGAACATGCACTGCTGTTTCAACGGGCCATGTCAGAGGCACTCAAGCAGAGCCCAGCCGGAAATGAGCTACTCGCCCTTGTTGGCGAACAGGCTGTGACTCAGCTGCTGAATAAGCTGACCGATCCAAAGCAGTCCATGACCAGCCTGGAGCAACTTTACCGGCAACCGTCTGCGGCACAAGCAATCAACGCTCTTGACCCCTTGCTGAAGATAGAAATAAAGAACCTGCAGGTAGCCCAACAACACCAACAAGCACTCCTCACCCAGGATCTTGGTCAAGGCGTCTTTTCTGGTACTCTCGAAGAGTCGTTCTACAACCCAACCGGTTTTACCGAAAATGTGGATCGCGCAGCAGCATGGATTCTTAAGGCTTCAACATCCGGTGGCAATGAGTGGAGCAATTTTACCGCCCTGCTCAGGGAATATAGCGAGAACTCTCAGAGCCTGACAGACAGCTCGGTTCTCAAGCAACTTCATCACCAGCTGGTCCCCAATCTGACCCGTGACTATCGAGGACCGGCCATCAGTGGGGGCAGTCTGCCATCCAGCATTGGCGGTGCTGCCATGCTGGAGAAACATCTGGCAACTCTTGATAGCAAGGATCCCCAACTGGGCAAAAAGCTGTTTGCGGCTGTTGTTGGTTTCCATGGCTTTACCGATGGAAATGGCAGAATGGGAAGATTGCTATACGCACTGAACGAACTGCGTGAAGGACGGTTTGCCCCTCTCGATTTGCCAGCAGAAAATTCACTGCATGGGATCAAATAA
>F319_S6_(paired)_trimmed_(paired)_contig_3[44085:45234] [A salmonicida masoucida CIP103210]
ATGATCGAGTTTAAAAGTGTGGCCGCCCTGCTGCATGCAACGCCACCGCAGCAAGAACAGTTTAAAAATGAAGGCTCCCTGAAGATCGCAGGCAAGGAGTATCGTATCGATGCCGACTTGCAGCAGGTTTTACGTACCCACCCTTAAAGCAGCAACATTGCTCGCTTTTTTGAAGGGGTCGGCAAGCTGTTCAGTCTGGGATCCTCAACTTCTGTTGCCAAAGCCGCAACTCAGCAGCTCTTCTCTACCCCAGGAGCCCAACAACAACGCCTACAAAGCGATGACGCTGTTGCTCATGCTCGCATGCTGTTTAAAGACCGTCTTATTACGACACCGGAAGATGTGTTAGAACGACTGAGAACCCAGAGACCAGCCACACACGACAGCGAACATGCACTGCTGTTTCAACGGGCCATGTCAGAGGCACTCAAGCAGAGCCCAGCCGGAAATGAGCTACTCGCCCTTGTTGGCGAACAGGCTGTGACTCAGCTGCTGAATAAGCTGACCGATCCAAAGCAGTCCATGACCAGCCTGGAGCAACTTTACCGGCAACCGTCTGCGGCACAAGCAATCAACGCTCTTGACCCCTTGCTGAAGATAGAAATAAAGAACCTGCAGGTAGCCCAACAACACCAACAAGCACTCCTCACCCAGGATCTTGGTCAAGGCGTCTTTTCTGGTACTCTCGAAGAGTCGTTCTACAACCCAACCGGTTTTACCGAAAATGTGGATCGCGCAGCAGCATGGATTCTTAAGGCTTCAACATCCGGTGGCAATGAGTGGAGCAATTTTACCGCCCTGCTCAGGGAATATAGCGAGAACTCTCAGAGCCTGACAGACAGCTCGGTTCTCAAGCAACTTCATCACCAGCTGGTCCCCAATCTGACCCGTGACTATCGAGGACCGGCCATCAGTGGGGGCAGTCTGCCATCCAGCATTGGCGGTGCTGCCATGCTGGAGAAACATCTGGCAACTCTTGATAGCAAGGATCCCCAACTGGGCAAAAAGCTGTTTGCGGCTGTTGTTGGTTTCCATGGCTTTACCGATGGAAATGGCAGAATGGGAAGATTGCTATACGCACTGAACGAACTGCGTGAAGGACGGTTTGCCCCTCTCGATTTGCCAGCAGAAAATTCACTGCATGGGATC
