# Supplementary material for: Identification and characterization of putative Aeromonas spp. T3SS effectors
Source: PLoS One. 2019 Jun 4;14(6):e0214035. doi: 10.1371/journal.pone.0214035 (PMC6548356; doi:10.1371/journal.pone.0214035)
Supplement: S1 Dataset — (ZIP) [file pone.0214035.s009.zip › effector_sequences/AexT.fna]

>26530.1869 [A veronii CECT4486]
ATGCAGATTCAAGCAAACACCGTCGGCACACAGGCCGTCGCTCACCACAGTGATGCAACCACAGGGGTTGGCCGGATGGGCCAGCTGGAGGTGCGTCAGGTCGCCACCGGACAAGATGCGATCTTGCTGGGCAACCGCAGCGAACCGCAGAAAGGGCAGGGGCTGCTCTCGCGATTGGGGGCCCAACTGGCCCGCCCGTTTGTGGCCATCAAAGAGTGGATCGGCAACCTGCTGGGGAGCGGCAAGAGTGCCGCTGCGCCGAAGACTCAGGTAGCAGAAAACCTCTCCATGGCGGATCAGAAACGTCTTTTTTTGCAAAAGGCACTGCCCTATACCCTGAGCGCGCTCGACAAGACAAGCGAGCTGAAAAGTATCAATGCTGAACAACTGCGCAAGGACCACACCACGCTGGCGACTGGCAACGGTGCTCTGCGTTCCTTGGTCACTGCCCTGAGCGGTATTCGTGATGGATCAAAAATCGAGGCAACCACTCATCAGGCCGCCCGCCTGCTTGAACTGAATTTGGGCGGGATTGCTCTGCAGCAATGGGGTACCACGGGCAGGCAGGCCAGCGAATGGGTGAGCTCTGCCACGCAGGATCAACTCGGTGAGGTTGCTGCCGGATTGAACGACCTGATGCATGAGGTTGCCCAATTACGCTATGCCGTCGAGAGCGAAGTTAAAGGTGAGCCTGCCGACAAGGTGCTGGCTGAGGGCTTGCAGAATCAATTTGGCCTGGAGGCTGAACAATATCTGGGTGAACAGCCCCACGGTCTTTACAGCGATGCTGAAGTCATGGCGCTTGGGCTCTACACCAATGGTGAGTACCAGCACCTGAATCGCTCGCTGCGTCAGGAAAAGCAGCTGGATGCAGGGCAAGCGTTGATCGATCAGGGCATGTCTGCTGCTTTTGAAAAAAGCACTCCCGCCGAGCAGTTGGTCAAGACCTTCCGCGGTACCCACGGTGGCGATGCGTTCAGCGGGGTGACAGAGGGGCAAGTCGGTCATGATGCCGCTTATTTCTCTACCTCCCGGGATCCCAAAGTAGCCATCAACTTTGGTGGTTCAGGCACTATTTCCACGGTATTTGGCCGCTCGGGGATCGATGTCAGCGACATATCCGTTGAAGGGGATGAGCAGGAGATCCTCTATAACAAGGCGACGGATATGCGGGTGTTGCTGAGTGCCAAAGATGAGCGGGGAGTCACCAGGCGGGTACTGGAAGAGGCCAAGCTGGGGGAAGAAAGTGGCCATAGCAAGGGGCTGCTGGATGCGTTGGATTTGGCAAGAGGGTCGGGCGGTGCCGACAAGCCGCAAGAGGTTGATATCCGTCTGAAGATGCGCGGCCTCGATCTGGCGTGA
>26537.3590 [A veronii AMC25]
ATGGGCCAGCTGGAGGCACGTCAGGTCGCCACCGGACAAGATGCGATCTTGCTGGGCAGCCGCAGCGAACCGCAGAAAGGGAAGGGGCTGCTCTCGCGATTGGGGGCCCAACTGGCCCGCCCGTTTGTGGCCATCAAAGAGTGGATCGGCAACCTGCTGGGGAGCGGAAAGAGTGCCGCTGCGCCGAAGACTCAGGTAGCAGAAAACCTCTCCATGGCGGATCAGAAACGTCTTTTTTTGCAAAAGGCACTGCCCTATACCCTGAGCGCGCTCGACAAGACAAGCGAGCTGAAAAGTATCAATGCTGAACAACTGCGCAAGGACCACACCACGCTGGCGACTGGCAACGGTGCTCTGCGTTCCTTGGTCACTGCCCTGAGCGGTATTCGTGATGGATCAAAAATCGAGGCAACCACTCATCAGGCCGCCCGCCTGCTTGAACTGAATTTGGGCGGGATTGCTCTGCAGCAATGGGGAACCACGGGCAGGCAGGCCAGCGAATGGGTGAACTCCGCCACGCAGGAGCAACTTGGTGAGGTTGCAGCCGGATTGAACGACCTGATGCATGAGGTTGCCCAATTACGCTATGCCGTCGAGAGCGAAGTTAAAGGTGAGCCTGCCGACAAGGCTCTGGCTGAGGGTTTGCAGAATCAATTTGGCCTGGAGGCTGAACAGTATCTGGGTGAACAGCCCCACGGTCTTTACAGCGATGCTGAAGTAATGGCGCTTGGGCTCTACACCAATGGCGAGTACCAGCACCTGAATCGCTCGCTGCGTCAGGAAAAGCAGCTGGATGCAGGGCAAGCGTTGATCGATCAGGGCATGTCTGCTGCTTTTGAAAAAAGCACTCCCGCCGAGCAGTTGGTCAAGACCTTCCGCGGCACCCACGGTGGCGATGCGTTCAGCGGGGTGACAGAGGGGCAAGTCGGTCATGATGCCGCTTATTTCTCCACCTCCCGGGATCCCAAGGTGGCCACCAGCTTTGGTGGTTCAGGCACTATTTCCACGGTATTTGGCCGCTCGGGGATCGATGTCAGCGACATATCCGTTGAAGGGGATGAGCAGGAGATCCTCTATAACAAGGCGACGGATATGCGGGTGTTGCTGAGTGCCAAAGATGAGCGGGGAGTCACCAGGCGGGTACTTGAAGAGGCCAAGCTGGGGGAAGAAAGTGGCCATAGCAAGGGGCTGCTGGATGCGTTGGATTTGGCAAGAAGGTCGAGCGGAGCCGACAAGCCGCAAGAGGTTGATATCCGTCTGAAGATGCGCGGCCTCGATCTGGCGTGA
>31.2697 [A veronii AK247]
ATGGGCCAGCTGGAGGCACGTCAGGTCGCCACCGGACAAGATGCGATCTTGCTGGGCAACCGCAGCGAACCGCAGAAAGGGCAGGGGCTGCTCTCGCGATTGGGGGCCCAACTGGCCCGCCCGTTTGTGGCCATCAAAGAGTGGATCGGCAACCTGCTGGGGAGCGGAAAGAGTGCCGCTGCGCCGAAGACTCAGGTAGCAGAAAACCTCTCCATGGCGGATCAGAAACGTCTTTTTTTGCAAAAGGCACTGCCCTATACCCTGAGCGCGCTCGACAAGACAAGCGAGCTGAAAAGTATCAATGCTGAACAACTGCGCAAGGACCACACCACGCTGGCGACTGGCAACGGTGCTCTGCGTTCCTTGGTCACTGCCCTGAGCGGTATTCGTGATGGATCAAAAATCGAGGCAACCACTCATCAGGCCGCCCGCCTGCTTGAACTGAATTTGGGCGGGATTGCTCTGCAGCAATGGGGAACCACGGGCAGGCAGGCCAGCGAATGGGTGAGCTCCGCCACGCAGGAGCAACTTGGTGAGGTTGCAGCCGGATTGAACGACCTGATGCATGAGGTTGCCCAATTACGCTATGCCGTCGAGAGCGAAGTTAAAGGTGAGCCTGCCGACAAGGCGCTCGCTGAGGGTTTGCAGAATCAATTTGGCCTGGAGGCTGAACAGTATCTGGGTGAACAGCCCCACGGTTTTTACAGCGATGCTGAAGTCATGGCGCTTGGTCTCTACACCAATGGCGAGTACCAGCACCTGAATCGCTCGCTGCGTCAGGAAAAGCAGCTGGATGCAGGGCAAGCGTTGATCGATCAGGGCATGTCTGCTGCTTTTGAAAAAAGCACTCCCGCCGAGCAGTTGGTCAAGACCTTCCGCGGTACCCACGGTGGCGATGCGTTCAGCGGGGTGACAGAGGGGCAAGTCGGTCATGATGCCGCTTATTTCTCTACCTCCCGGGATCCCAAAGTGGCCATCAACTTTGGTGGTTCAGGCACTATTTCCACGGTATTTGGCCGCTCGGGGATCGATGTCAGCGACATATCCGTTGAAGGGGATGAGCAGGAGATCCTCTATAACAAGGCGACGGAGATGCGGGTGTTGCTGAGTGCCAAAGATGAGCGGGGTGTCACCAGGAGGGTACTGGAAGAGGCCAAGCTGGGGGAACAAAGCGGCCATAGCAAGGGGCTGCTGGATGCGTTGGATTTGGCAAGAGGGTCGGGCGGTGCCGACAAGCCGCAAGAGGTAGATATCCGTCTGAAGATGCGCGGCCTTGATCTGGCGTGA
>32.2789 [A veronii G3C1]
ATGCAGATTCAAGCAAACACCGTCGGCACACAGGCCGTCGCTCACCACAGTGATGCAACCACAGGGGTTGGCCGGATGGGCCAGCTGGAGGCGCGTCAGGTCGCCACCGGACAAGATGCGATCTTGCTGGGCAACCGCAGCGAACCGCAAAAAGGGCAGGGGCTGCTCTCGCGATTGGGGGCCCAACTGGCCCGTCCGTTTGTGGCCATCAAAGAGTGGATTGGCAACCTGCTGGGGAGTGGCAAGAGTGCCGCTGCGCCGAAGACTCAGGTAGCAGAAAACCTCTCCATGGCGGATCAGAAACGTCTTTTTTTGCAAAAGGCACTGCCCTATACCTTGAGCGCGCTCGACAAGACAAGCGAGCTGAAAAGTATCAATGCTGAACAACTGCGCAAGGACCACACCACTCTGGCGACTGGCAACGGTGCTCTGCGTTCCTTGGTCACTGCCCTGAGCGGTATTCGTGATGGGTCAAAAATCGAGGCAACCACTCATCAGGCCGCCCGCCTGCTTGAACTGAATTTGGGCGGAATTGCTCTGCAGCAATGGGGAACCACGGGCAGGCAGGCCAGCGAATGGGTGAGCTCCGCCACGCAGGAGCAACTTGGTGAGGTTGCAGCCGGATTGAACGACCTGATGCATGAGGTTGCCCAATTACGCTATGCCGTCGAGAGCGAAGTTAAAGGTGAGCCCGCCGACAAGGCGCTGGCTGAGGGCTTGCAGAATCAATTTGGCCTGGAGGCTGAACAATATCTGGGTGAACAGCCCCACGGTTTTTACAGCGATGCTGAAGTCATGGCGCTTGGTCTCTACACCAATGGCGAATACCAGCACCTGAATCGCTCGCTGCGTCAGGAAAAGCAGCTGGATGCAGGGCAAGCATTGATCGATCAGGGCATGTCTGCTGCTTTTGAAAAAAGCACTCCCGCCGAGCAGTTGGTCAAGACCTTCCGCGGTACCCACGGTGGCGATGCGTTCAGCGGGGTGGCAGAGGGGCAAGTCGGTCATGATGCCGCTTATTTCTCCACCTCCCGGGATCCCAAGGTGGCCACCAGCTTTGGTGGTTCAGGCACTATTTCCACGGTATTTGGCCGCTCGGGGATCGATGTCAGTGACATATCCGTTGAAGGGGATGAGCAGGAGATCCTCTATAACAAGGCGACGGATATGCGGGTGTTGCTGAGTGCCAAAGATGAGCGGGGAGTCACCAGGCGGGTACTGGAAGAGGCTAAGTTGGGGGAACAAAGCGGCCATAGCAAGGGGCTGCTGGATGCGTTGGATCTGGCAAGAGGGTCGGGCAGTGCCGATAAGCCGCAAGAGGTTGATATCCGTCTGAAGATGCGCGGCCTCGATCTGGCGTGA
>36.1673 [A veronii CIP107763]
ATGGGCCAGCTGGAGGTGCGTCAGGTCGCCACCGGACAAGATGCGATCTTGCTGGGCAACCGCAGCGAACCGCAGAAAGGGCAGGGGCTGCTCTCGCGATTGGGGGCCCAACTGGCCCGCCCGTTTGTGGCCATCAAAGAGTGGATCGGCAACCTGCTGGGGAGCGGCAAGAGTGCCGCTGCGCCGAAGACTCAGGTAGCAGAAAACCTCTCCATGGCGGATCAGAAACGTCTTTTTTTGCAAAAGGCACTACCCTATACCCTGAGCGCGCTCGACAAGACAAGCGAGCTGAAAAGTATCAATGCTGAACAACTGCGCAAGGACCACACCATGCTGGCGACTGGCAACGGTGCTCTGCGTTCCTTGGTCACTGCCCTGAGCGGTATTCGTGATGGATCAAAAATCGAGGCAACCACTCATCAGGCCGCCCGCCTGCTTGAACTGAATTTGGGCGGAATTGCTCTGCAGCAATGGGGAACCACGGGCAGGCAGGCCAGCGAATGGGTGAGCTCCGCCACGCAGGAGCAACTCGGTGAGGTTGCAGCCGGATTGAACGACCTGATGCATGAGGTTGCCCAATTACGCTATGCCGTCGAGAGCGAAGTTAAAGGTGAGCCTGCCGACAAGGTGCTGGCTGAGGGCTTGCAGAATCAATTTGGCCTGGAGGCTGAACAATATCTGGGTGAACAGCCCCACGGTCTTTACAGCGATGCTGAAGTCATGGCGCTTGGTCTCTACACCAATGGCGAGTACCAGCACCTGAATCGCTCGCTGCGTCAGGAAAAGCAGCTGGATGCAGGGCAAGCATTGATCGATCAGGGCATGTCTGCTGCTTTTGAAAAAAGCACTCCCGCCGAGCAGTTGGTCAAGACCTTCCGCGGTACCCACGGTGGCGATGCGTTCAGCGGGGTGACAGAGGGGCAAGTCGGTCATGATGCCGCTTATTTCTCTACCTCTCGGGATCCCAAGGTGGCCACCAGCTTTGGTGGTTCAGGCACTATTTCCACGGTATTTGGCCGCTCGGGGATCGATGTCAGCGACATATCCGTTGAAGGGGATGAGCAGGAGATCCTCTATAACAAGGCGACGGATATGCGGGTGTTGCTGAGTGCCAAAGATGAGCGGGGAGTCACCAGGCGGGTACTGGAAGAGGCCCAGTTGGGGGAACAAAGCGGCCATAGCAAGGGGCTGTTGGATGCGTTGGATTTGGCAAGAGGGCCGGGCGGTGCCGACAAGCCGCAAGAGGTTGATATCCGTCTGAAGATGCGCGGCCTCGATCTGGCGTGA
>42949.4095 [A salmonicida 01B526]
ATGGGTCAGATGGAGGCGCGTCAGGTCGCCACCGGACAAGATGCGATCCTGCTGGGCAGTCGCAGCGAACCGCAAAAAGGGCAGGGGCTGCTCTCGCGACTGGGGGCCCAGCTGGCCCGCCCGTTCGTGGCCATCAAAGAGTGGATCAGCAACCTGCTGGGGACGGACAAGCGTGCCGCTGCGCCGAAGGCGCAAACCGCCGTTTCCCCCGAGGATCTTCAGCGACTGATGAAGCAGGCTGCATTTGGTAGCTCGCTGGGTGGCTTCGCCAAGGCGGACGTGTTGAACAACATCACAGGCGAACAATTGGGCAAGGATCACGCCAGTCTGGCGACCGGCAATGGCCCCCTGCGCTCTCTCTGCACCGCGTTGCAGGCCGTTGTCATAGGATCTCAGCAACCGCAACTCCGGGAGTTGGCTACCGGGCTGCTGGCCCGCCCCATCGCCGGTATCCCGCTCCAGCAGTGGGGGTCGGTAGGCGGCAAGGTGACCGAGCTGCTCACCAGCGCCCCCCCCGAACTGTTGAAGGAGGCTATGAGCCAGCTACACACCGCGATGGGTGAAGTTGCCGACCTGCAGCGCGCTGTAAAGGCAGAAGTTGCTGGCGAACCGGCGCGAAGCGCGACCACAGCGGCCGCTGTGGCGCCGCTCCAAAGCGGTGAGAGCGAAGTTAACGTTGAGCCTGCCGACAAGGCGCTGGCAGAGGGCTTGCAGGAGCAATTCGGCCTGGAGGCCGAGCAATATCTGGGTGAACAGCCCCACGGTACTTACAGCGATGCTGAAGTGATGGCGCTTGGGCTCTACACCAACGGCGAATACCAGCACCTGAATCGCTCGCTGCGTCAGGAAAAGCAGCTGGATGCAGGGCAAGCGTTGATCGATCAGGGTATGTCCACCGCTTTTGAGAAAAGTACCCCCACCGAGCAGTTGATCAAGACCTTCCGCGGTACCCACGGCGGCGATGCGTTCAACGAGGTGGCAGAGGGGCAAGTCGGTCATGATGTCGCTTATCTTTCCACCTCTCGGGATCCCAAGGTGGCAACCAACTTTGGTGGTTCAGGCTCCATATCCACGATATTTGGCCGCTCGGGGATCGATGTCAGCGACATATCCGTTGAAGGTGACGAGCAGGAGATCCTCTATAACAAAGAGACTGATATGCGGGTATTGCTCAGTGCCAAAGATGAACGGGGCGTCACCCGGCGGGTACTGGAAGAGGCCTCGCTGGGGGAACAAAGCGGCCACAGCAAGGGGCTGCTGGACGGGCTGGATCTGGCAAGAGGAGCGGGCGGTGCCGACAAGCCGCAAGAGCAAGATATCCGTCTGAAGATGCGCGGGCTCGATTTGGCGTGA
>42950.3260 [A salmonicida AS03]
ATGGGTCAGATGGAGGCGCGTCAGGTCGCCACCGGACAAGATGCGATCCTGCTGGGCAGTCGCAGCGAACCGCAAAAAGGGCAGGGGCTGCTCTCGCGACTGGGGGCCCAGCTGGCCCGCCCGTTCGTGGCCATCAAAGAGTGGATCAGCAACCTGCTGGGGACGGACAAGCGTGCCGCTGCGCCGAAGGCGCAAACCGCCGTTTCCCCCGAGGATCTTCAGCGACTGATGAAGCAGGCTGCATTTGGTAGCTCGCTGGGTGGCTTCGCCAAGGCGGACGTGTTGAACAACATCACAGGCGAACAATTGGGCAAGGATCACGCCAGTCTGGCGACCGGCAATGGCCCCCTGCGCTCTCTCTGCACCGCGTTGCAGGCCGTTGTCATAGGATCTCAGCAACCGCAACTCCGGGAGTTGGCTACCGGGCTGCTGGCCCGCCCCATCGCCGGTATCCCGCTCCAGCAGTGGGGGACGGTAGGCGGCAAGGTGACCGAGCTGCTCACCAGCGCCCCCCCCGAACTGTTGAAGGAGGCTATGAGCCAGCTACACACCGCGATGGGTGAAGTTGCCGACCTGCAGCGCGCTGTAAAGGCAGAAGTTGCTGGCGAACCGGCGCGAAGCGCGACCACAGCGGCCGCTGTGGCGCCGCTCCAAAGCGGTGAGAGCGAAGTTAACGTTGAGCCTGCCGACAAGGCGCTGGCAGAGGGCTTGCAGGAGCAATTCGGCCTGGAGGCCGAGCAATATCTGGGTGAACAGCCCCACGGTACTTACAGCGATGCTGAAGTGATGGCGCTTGGGCTCTACACCAACGGCGAATACCAGCACCTGAATCGCTCGCTGCGTCAGGAAAAGCAGCTGGATGCAGGGCAAGCGTTGATCGATCAGGGTATGTCCACCGCTTTTGAGAAAAGTACCCCCACCGAGCAGTTGATCAAGACCTTCCGCGGTACCCACGGCGGCGATGCGTTCAACGAGGTGGCAGAGGGGCAAGTCGGTCATGATGTCGCTTATCTTTCCACCTCTCGGGATCCCAAGGTGGCAACCAACTTTGGTGGTTCAGGCTCCATATCCACGATATTTGGCCGCTCGGGGATCGATGTCAGCGACATATCCGTTGAAGGTGACGAGCAGGAGATCCTCTATAACAAAGAGACTGATATGCGGGTATTGCTCAGTGCCAAAGATGAACGGGGCGTCACCCGGCGGGTACTGGAAGAGGCCTCGCTGGGGGAACAAAGCGGCCACAGCAAGGGGCTGCTGGACGGGCTGGATCTGGCAAGAGGAGCGGGCGGTGCCGACAAGCCGCAAGAGCAAGATATCCGTCTGAAGATGCGCGGGCTCGATTTGGCGTGA
>46596.4198 [A salmonicida A449]
ATGGGTCAGATGGAGGCGCGTCAGGTCGCCACCGGACAAGATGCGATCCTGCTGGGCAGTCGCAGCGAACCGCAAAAAGGGCAGGGGCTGCTCTCGCGACTGGGGGCCCAGCTGGCCCGCCCGTTCGTGGCCATCAAAGAGTGGATCAGCAACCTGCTGGGGACGGACAAGCGTGCCGCTGCGCCGAAGGCGCAAACCGCCGTTTCCCCCGAGGATCTTCAGCGACTGATGAAGCAGGCTGCATTTGGTAGCTCGCTGGGTGGCTTCGCCAAGGCGGACGTGTTGAACAACATCACAGGCGAACAATTGGGCAAGGATCACGCCAGTCTGGCGACCGGCAATGGCCCCCTGCGCTCTCTCTGCACCGCGTTGCAGGCCGTTGTCATAGGATCTCAGCAACCGCAACTCCGGGAGTTGGCTACCGGGCTGCTGGCCCGCCCCATCGCCGGTATCCCGCTCCAGCAGTGGGGGTCGGTAGGCGGCAAGGTGACCGAGCTGCTCACCAGCGCCCCCCCCGAACTGTTGAAGGAGGCTATGAGCCAGCTACACACCGCGATGGGTGAAGTTGCCGACCTGCAGCGCGCTGTAAAGGCAGAAGTTGCTGGCGAACCGGCGCGAAGCGCGACCACAGCGGCCGCTGTGGCGCCGCTCCAAAGCGGTGAGAGCGAAGTTAACGTTGAGCCTGCCGACAAGGCGCTGGCAGAGGGCTTGCAGGAGCAATTCGGCCTGGAGGCCGAGCAATATCTGGGTGAACAGCCCCACGGTACTTACAGCGATGCTGAAGTGATGGCGCTTGGGCTCTACACCAACGGCGAATACCAGCACCTGAATCGCTCGCTGCGTCAGGAAAAGCAGCTGGATGCAGGGCAAGCGTTGATCGATCAGGGTATGTCCACCGCTTTTGAGAAAAGTACCCCCACCGAGCAGTTGATCAAGACCTTCCGCGGTACCCACGGCGGCGATGCGTTCAACGAGGTGGCAGAGGGGCAAGTCGGTCATGATGTCGCTTATCTTTCCACCTCTCGGGATCCCAAGGTGGCAACCAACTTTGGTGGTTCAGGCTCCATATCCACGATATTTGGCCGCTCGGGGATCGATGTCAGCGACATATCCGTTGAAGGTGACGAGCAGGAGATCCTCTATAACAAAGAGACTGATATGCGGGTATTGCTCAGTGCCAAAGATGAACGGGGCGTCACCCGGCGGGTACTGGAAGAGGCCTCGCTGGGGGAACAAAGCGGCCACAGCAAGGGGCTGCTGGACGGGCTGGATCTGGCAAGAGGAGCGGGCGGTGCCGACAAGCCGCAAGAGCAAGATATCCGTCTGAAGATGCGCGGGCTCGATTTGGCGTGA
>50.3400 [A allosaccharophila BVH88]
ATGCAGATTCAAACACACACCGGCGGCATGCAGGCCGTCGCTCACCACAGTGATGCCACCACCGGGGTTGGCCGGATGGGCCAGCTGGAGGCGCGTCAGATCGCCACCGGGCAAGATGCGATCCTGCTGGGCAGTCGCAGCGAACCGCAGAAAGGGCAGGGGCTGCTCTCGCGACTGGGGGCCCAGCTGGCTCGCCCGTTTGTGGCCCTGAAAGAGTGGATCGGCAACCTGCTGGGGACGGACAAGCGTTCTGCTGCGCCGAAGGCTCAGGTAGCAGAAAACCTCTCTATGGCGGATCAGAAACGCCTTTTTTTGCAAAAGGCACTGCCCTATACCCTGAGTGCGCTCGACAAGACAAGCGAGTTGAAGAGTATCAATGCTGAACAACTGCACAAGGACCACACCACTCTGGCGACTGGCAACGGTGCACTTCGTTCCTTGGTCACGGCCCTGAGCGGTATTCGCGATGGATCAAAAATCGAGGCAACCAGTCATCAGGCCGCCCGCCTGCTCGAACTGAATTTGGGCGGGATTGCTCTGCAGCAATGGGGAACCACGGGCAGGCAGGCCAGCGAATGGGTGAGCTCCGCCACGCAGGAGCAACTGGGCGAGGTGACCACCGGGCTTAACGACCTGATGCATCAGGTTGCCCAGTTACGCTACGCCGTCGAGAGTGAAGTGAAAGGCGAGCCTGCCGACAAGGCGCTGGCAGAGGGCTTGCAGGATAAATTCGGCCTAGAGGCCGAGCAATATCTGGGGGAGCAGTCCCACGGTACTTACAGCGATGCGGAAGTGATGGCGCTTGGGCTCTACACCAACGGTGAATACCAGCACCTGAATAGCTCGCTGCGTCAGGAGCAGCAGCTGAATGCTGGGCAAGCGATGATCGATCAGGGCATGTCCGCCGCGTTTGAAAAAAGTATCCCCGCCGAGCAGTTGGTCAAGACCTTCCGAGGTACTCACGGTGGTGATGCGTTCACCGGGGTGGCTGAGGGGCAAATCGGGCATGATGCCGCCTATCTTTCGACCTCTCGGGATCCCAAGGTAGCCACCAGCTTTGGTGGTGCAGGCTCCATTTCCACCCTATTTGGCCGCTCGGGGATCGATGTCAGCGACATATCCGTTGAAGGGGATGAGCAGGAGATCCTCTATAACAAAGCGACGGATATGCGGGTGTTGCTCAGTGCCAAAGATGAGCGGGGTGTCACCCGGCGGGTACTGGAAGAGGCCAAGCTGGGGGAACAAAGCGGCCACCGCAAGGGGCTGCTGGATGCGCTGGATCTGGCAAGAGGGTCGGGCGGTGCCGACAAGCCGCAAGAGCTGGATATCCGTCTGAAGATGCGCGGCCTCGATCTGGCGTGA
>51.2150 [A veronii CECT7059]
ATGGGTCAGCTGGAGGCACGTCAGGTTGCCACCGGACAAGATGCGATCTTGCTGGGCAACCGCAGCGAACCGCAGAAAGGGCAGGGGCTGCTCTCGCGATTGGGGGCCCAACTGGCCCGTCCGTTCGTGGCCATCAAAGAGTGGATCGGCAACCTGCTGGGGAGCGGCAAGAGTGCCGCTGCGCCGAAGACTCAGGTAGCAGAAAACCTCTCCATGGCGGATCAGAAACGTCTTTTTTTGCAAAAGGCACTGCCCTATACCTTGAGCGCGCTCGACAAGACAAGCGAGCTGAAAAGTATCAATGCTGAACAACTGCGCAAGGACCACACCACTCTGGCGACTGGCAACGGAGCTCTGCGTTCCTTGGTCACTGCCCTGAGCGGTATTCGTGATGGATCAAAAATCGAGGCAACCACTCATCAGGCCGCCCGCCTGCTTGAACTGAATTTGGGCGGAATTGCTCTGCAGCAATGGGGTACCACGGGCAGGCAGGCCAGCGAATGGGTGAGCTCCGCCACGCAGGAGCAACTCGGTGAGGTTGCTGCCGGATTGAACGACCTGATGCATGAGGTTGCCCAATTACGCTATGCCGTCGAGAGCGAAGTTAAAGGTGAGCCTGCCGACAAGGTGCTGGCTGAGGGTTTGCAGAATCAATTTGGCCTGGAGGCTGAACAATATCTGGGTGAACAGCCCCACGGTCTTTACAGCGATGCTGAAGTAATGGCGCTTGGGCTCTACACCAATGGCGAGTACCAGCACCTGAATCGCTCGCTGCGTCAGGAAAAGCAGCTGGATGCAGGGCAAGCATTGATCGATCAGGGCATGTCTGCTGCTTTTGAAAAAAGCACTCCCGCCGAGCAGTTGGTCAAGACCTTCCGCGGTACCCACGGTGGCGATGCGTTCAGCGGGGTGACAGAGGGGCAAGTCGGTCATGATGCCGCTTATTTCTCTACCTCCCGGGATCCCAAAGTGGCCATCAACTTTGGTGGTTCAGGCACTATTTCCACGGTATTTGGCCGCTCGGGGATCGATGTCAGCGACATATCCGTTGAAGGGGATGAGCAGGAGATCCTCTATAACAAGGCGACGGATATGCGGGTGTTGCTGAGTGCCAAAGATGAGCGGGGAGTCACCAGGCGGGTACTGGAAGAGGCCAAGCTGGGGGAACAAAGCGGCCATAGCAGGGGGCTGCTGGATGCGTTGGATCTGGCAAGAGGGTCGGGCGGTGCCGACAAGCCGCAAGAGGTTGATATCCGTCTGAAGATGCGCGGCCTCGATCTGGCGTGA
>57.923 [A veronii AK241]
ATGCAGATTCAAGCAAACACCGTCGGCACACAGGCCGTCGCTCACCACAGTGATGCAACCACAGGGGTTGGCCGGATGGGCCAGCTGGAGGCACGTCAGGTCGCCACCGGACAAGATGCGATCTTGCTGGGCAGCCGCAGCGAACCGCAGAAAGGGCAGGGGCTGCTCTCGCGATTGGGGGCCCAACTGGCCCGCCCGTTTGTGGCCATCAAAGAGTGGATCGGCAACCTGCTGGGGAGCGGAAAGAGTGCCGCTGCGCCGAAGGCTCAGGTAGCAGAAAACCTCTCCATGGCGGATCAGAAACGCCTTTTTTTGCAAAAGGCACTGCCCTATACCCTGAGCGCGCTCGACAAGACAAGCGAGCTGAAAAGTATCAATGCGGAACAACTGCGCAAGGACCACACCACTCTGGCGACTGGCAACGGAGCTTTGCGTTCCTTGGTCACTGCCCTGAGCGGTATTCGCGATGGATCAAAAATCGAGGCAACCACTCATCAGGCAGCCCGCCTGCTTGAACTGAATTTGGGCGGAATTGCTCTGCAGCAATGGGGAACCACGGGCAGGCAGGCCAGCGAATGGGTGAGCTCCGCCACGCAGGAGCAACTCGGTGAGGTTGCAGCCGGATTGAACGACCTGATGCATGAGGTTGCCCAATTACGCTATGCCGTCGAGAGCGAAGTTAAAGGTGAGCCTGCCGACAAGGTGCTGGCTGAGGGCTTGCAGAATCAATTTGGCCTGGAGGCTGAACAATATCTGGGTGAACAGCCCCACGGTCTTTACAGCGATGCTGAAGTCATGGCGCTTGGTCTCTACACCAATGGCGAGTACCAGCACCTGAATCGCTCGCTGCGTCAGGAAAAGCAGCTGGATGCAGGGCAAGCATTGATCGATCAGGGCATGTCTGCTGCTTTTGAAAAAAGCACTCCCGCCGAGCAGTTGGTCAAGACCTTCCGCGGTACCCACGGTGGCGATGCGTTCAGCGGGGTGGCAGAGGGGCAAGTCGGTCATGATACCGCTTATTTTTCCACCTCCCGGGATCCCAAGGTGGCCACCAGCTTTGGTGGTTCAGGCACTATTTCCACGGTATTTGGCCGCTCGGGGATCGATGTCAGCGACATATCCGTTGAAGGGGATGAGCAGGAGATCCTCTATAACAAGGCGACGGATATGCGGGTGTTGCTGAGTGCCAAAGATGAGCGGGGAGTCACCAGGCGGGTACTGGAAGAGGCCAAGTTGGGGGAACAAAGCGGCCATAGCAAGGGGCTGTTGGATGCGTTGGATCTGGCAAGAGGGTCGGGCGGTGCCGACAAGCCGCAAGAGGTAGATATCCGTCTGAAGATGCGTGGCCTCGATCTGGCGTGA
>58.1275 [A veronii CECT4902]
ATGGGCCTGCTGGAGGCACGTCAGGTCGCCACCGGACAAGATGCGATCTTGCTGGGCAGCCGCAGCGAACCGCAGAAAGGGAAGGGGCTGCTCTCGCGATTGGGGGCCCAACTGGCCCGCCCGTTTGTGGCCATCAAAGAGTGGATCGGCAACCTGCTGGGGAGCGGAAAGAGTGCCGCTGCGCCGAAGACTCAGGTAGCAGAAAACCTCTCCATGGCGGATCAGAAACGTCTTTTTTTGCAAAAGGCACTGCCCTATACCCTGAGCGCGCTCGACAAGACAAGCGAGCTGAAAAGTATCAATGCTGAACAACTGCGCAAGGACCACACCACGCTGGCGACTGGCAACGGTGCTCTGCGTTCCTTGGTCACTGCCCTGAGCGGTATTCGTGATGGATCAAAAATCGAGGCAACCACTCATCAGGCCGCCCGCCTGCTTGAACTGAATTTGGGCGGGATTGCTCTGCAGCAATGGGGAACCACGGGCAGGCAGGCCAGCGAATGGGTGAGCTCCGCCACGCAGGAGCAACTTGGTGAGGTTGCAGCCGGATTGAACGACCTGATGCATGAGGTTGCCCAATTACGCTATGCCGTCGAGAGCGAAGTTAAAGGTGAGCCTGCCGACAAGGCGCTGGCTGAGGGTTTGCAGAATCAATTTGGCCTGGAGGCTGAACAATATCTGGGTGAACAGCCCCACGGTTTTTACAGCGATGCTGAAGTCATGGCGCTTGGTCTCTACACCAATGGCGAGTACCAGCACCTGAATCGCTCGCTGCGTCAGGAAAAGCAGCTGGATGCAGGGCAAGCATTGATCGATCAGGGCATGTCTGCTGCTTTTGAAAAAAGCACTCCCGCCGAGCAGTTGGTCAAGACCTTCCGCGGTACCCACGGTGGCGATGCGTTCAGCGGGGTGGCAGAGGGGCAAGTCGGTCATGATGCCGCTTATTTCTCCACCTCCCGGGATCCCAAGGTGGCCACCAGCTTTGGTGGTTCAGGCACTATTTCCACGGTATTTGGCCGCTCGGGGATCGATGTCAGTGACATATCCGTTGAAGGGGATGAGCAGGAGATCCTCTATAACAAGGCGACGGATATGCGGGTGTTGCTGAGTGCCAAAGATGAGCGGGGAGTCACCAGGCGGGTACTGGAAGAGGCCAAGTTGGGAGAACAAAGCGGCCATAGCAAGGGGCTGCTGGATGCGTTGGATCTGGCAAGAGGGTCGGGCGGTGCCGACAAGCCGCAAGAGGTTGATATCCGTCTGAAGATGCGCGGCCTCGATCTGGCGTGA
>642.149.peg.382 [A veronii BVH37]
ATGCAGATTCAAGCAAACACCGTCGGCACACAGGCCGTTGCTCACCACAGTGATGCAACCACAGGGGTTGGCCGGATGGGCCAGCTGGAGGCACGTCAGGTTGCCACCGGACAAGATGCGATCTTGCTGGGCAACCGCAGCGAACCGCAAAAAGGGCAGGGGCTGCTCTCGCGATTGGGGGCCCAACTGGCCCGTCCGTTCGTGGCCATCAAAGAGTGGATTGGCAACCTGCTGGGGAGTGGCAAGAGTGCCGCTGCTGCGAAGACTCAGGTAGCAGAAAATCTCTCCATGGCGGATCAGAGACGTCTTTTTTTGCAAAAGGCACTGCCCTATACCCTGAGCGCGCTCGACAAGACAAGCGAGCTAAAGAGTATCAATGCTGAACAACTGCGCAAGGACCACACCACGCTGGCGACTGGCAACGGTGCTCTGCGTTCCTTGGTCACTGCCCTGAGCGGTATTCGTGATGGATCAAAAATCGAGGCAACCACTCATCAGGCCGCCCGCCTGCTTGAACTGAATTTGGGCGGGATTGCTCTACAGCAATGGGGAACCACGGGCAGGCAGGCCAGCGAATGGGTGAGCTCCGCCACGCAGGAGCAACTTGGTGAGGTTGCAGCCGGATTGAACGACCTGATGCATGAGGTTGCCCAATTACGCTATGCCGTCGAGAGCGAAGTTAAAGGTGAGCCTGCCGACAAGGTGCTGGCTGAGGGCTTGCAGAATCAATTTGGCCTGGAGGCTGAACAGTATCTGGGTGAACAGCCCCACGGTCTTTACAGCGATGCTGAAGTAATGGCGCTTGGGCTCTACACCAATGGCGAGTACCAGCACCTGAATCGCTCGCTGCGTCAGGAAAAGCAGCTGGATGCAGGGCAAGCATTGATCGATCAGGGCATGTCTGCTGCTTTTGAAAAAAGCACTCCCGCCGAGCAGCTGGTCAAGACCTTCCGCGGTACCCACGGTGGCGATGCGTTCAGCGGGGTGACAGAGGGGCAAGTTGGTCATGATACCGCTTATTTCTCTACCTCCCGGGATCCCAAAGTGGCCATCAACTTTGGTGGTTCAGGCACTATTTCCACAGTATTTGGCCGCTCGGGGATCGATGTCAGCGACATATCCGTTGAAGGGGATGAGCAGGAGATCCTCTATAACAAGGCGACGGATATGCGGGTGTTGCTGAGTGCCAAAGATGAACGGGGAGTCACCAGGCGGGTACTGGAAGAGGCCCAGTTGGGGGAACAAAGCGGCCATAGCAAGGGGCTGTTGGATGCGTTGGATTTGGCAAGAGGGTCGGGCGGTGCCGACAAGCCGCAAGAGGTTGATATCCGTCTGAAGATGCGCGGACTCGATCTGGCGTGA
>642.150.peg.2473 [A veronii BVH46]
ATGCAGATTCAAGCAAACACCGTCGGCACACAGGCCGTCGCTCACCACAGTGATGCAACCACAGGGGTTGGCCGGATGGGCCAGCTGGAGGTGCGTCAGGTTGCCACCGGACAAGATGCGATCTTGCTGGGCAACCGCAGCGAGCCGCAGAAAGGGCAGGGGCTGCTCTCGCGATTGGGGGCCCAACTGGCCCGCCCGTTTGTGGCCATCAAAGAGTGGATCGGCAACCTGCTGGGGAGCGGAAAGAGTGCCGCTGCGCCGAAGACTCAGGTAGCAGAAAACCTCTCCATGGCGGATCAGAAACGTCTTTTTTTGCAAAAGGCACTGCCCTATACCCTGAGCGCGCTCGACAAGACAAGCGAGCTGAAAAGTATCAATGCTGAACAACTGCGCAAGGACCACACCACGCTGGCGACTGGCAACGGTGCTCTGCGTTCCTTGGTCACTGCCCTGAGCGGTATTCGTGATGGATCAAAAATCGAGGCAACCACTCATCAGGCCGCCCGCCTGCTTGAACTGAATTTGGGTGGGATTGCTCTACAGCAATGGGGAACCACGGGCAGGCAGGCCAGCGAATGGGTGAGCTCCGCCACGCAGGAGCAACTTGGTGAGGTTGCAGCCGGATTGAACGACCTGATGCATGAGGTTGCCCAATTACGCTATGCCGTCGAGAGTGAAGTTAAAGGTGAGCCCGCCGACAAGGCGCTGGCTGAGGGCTTGCAGAATCAATTTGGCCTGGAGGCTGAACAATATCTGGGTGAACAGCCCCACGGTCTTTACAGCGATGCTGAAGTCATGGCGCTTGGGCTCTACACCAATGGCGAGTACCAGCACCTGAATCGCTCGCTGCGTCAGGAAAAGCAGCTGGATGCAGGGCAAGCGTTGATCGATCAGGGCATGTCTGCTGCTTTTGAAAAAAGCACTCCCGCCGAGCAGTTGGTCAAGACCTTCCGCGGTACCCACGGTGGCGATGCGTTCAGCGGGGTGACAGAGGGGCAAGTTGGTCATGATGCCGCTTATTTCTCTACCTCCCGGGATCCCAAGGTGGCCACCAGCTTTGGTGGTTCAGGCACTATTTCCACGGTATTTGGCCGCTCGGGGATCGATGTCAGCGACATATCCGTTGAAGGGGATGAGCAGGAGATCCTCTATAACAAGGCGACGGATATGCGGGTGTTGCTGAGTGCCAAAGATGAGCGGGGAGTCACCAGGCGGGTACTGGAAGAGGCCAAGCTGGGGGAACAAAGCGGCCATAGCAAGGGGCTGCTGGATGCGCTGGATCTGGCAAGAGAGTCGGGCGGTGCCGACAAGCCGCAAGAGGTTGATATCCGTCTGAAGATGCGCGGCCTCGATCTGGCGTGA
>67.3207 [A salmonicida CIP103209T]
ATGGGTCAGATGGAGGCGCGTCAGGTCGCCACCGGACAAGATGCGATCCTGCTGGGCAGTCGCAGCGAACCGCAAAAAGGGCAGGGGCTGCTCTCGCGACTGGGGGCCCAGCTGGCCCGCCCGTTCGTGGCCATCAAAGAGTGGATCAGCAACCTGCTGGGGACGGACAAGCGTGCCGCTGCGCCGAAGGCGCAAACCGCCGTTTCCCCCGAGGATCTTCAGCGACTGATGAAGCAGGCTGCATTTGGTAGCTCGCTGGGTGGCTTCGCCAAGGCGGACGTGTTGAACAACATCACAGGCGAACAATTGGGCAAGGATCACGCCAGTCTGGCGACCGGCAATGGCCCCCTGCGCTCTCTCTGCACCGCGTTGCAGGCCGTTGTCATAGGATCTCAGCAACCGCAACTCCGGGAGTTGGCTACCGGGCTGCTGGCCCGCCCCATCGCCGGTATCCCGCTCCAGCAGTGGGGGTCGGTAGGCGGCAAGGTGACCGAGCTGCTCACCAGCGCCCCCCCCGAACTGTTGAAGGAGGCTATGAGCCAGCTACACACCGCGATGGGTGAAGTTGCCGACCTGCAGCGCGCTGTAAAGGCAGAAGTTGCTGGCGAACCGGCGCGAAGCGCGACCACAGCGGCCGCTGTGGCGCCGCTCCAAAGCGGTGAGAGCGAAGTTAACGTTGAGCCTGCCGACAAGGCGCTGGCAGAGGGCTTGCAGGAGCAATTCGGCCTGGAGGCCGAGCAATATCTGGGTGAACAGCCCCACGGTACTTACAGCGATGCTGAAGTGATGGCGCTTGGGCTCTACACCAACGGCGAATACCAGCACCTGAATCGCTCGCTGCGTCAGGAAAAGCAGCTGGATGCAGGGCAAGCGTTGATCGATCAGGGTATGTCCACCGCTTTTGAGAAAAGTACCCCCACCGAGCAGTTGATCAAGACCTTCCGCGGTACCCACGGCGGCGATGCGTTCAACGAGGTGGCAGAGGGGCAAGTCGGTCATGATGTCGCTTATCTTTCCACCTCTCGGGATCCCAAGGTGGCAACCAACTTTGGTGGTTCAGGCTCCATATCCACGATATTTGGCCGCTCGGGGATCGATGTCAGCGACATATCCGTTGAAGGTGACGAGCAGGAGATCCTCTATAACAAAGAGACTGATATGCGGGTATTGCTCAGTGCCAAAGATGAACGGGGCGTCACCCGGCGGGTACTGGAAGAGGCCTCGCTGGGGGAACAAAGCGGCCACAGCAAGGGGCTGCTGGACGGGCTGGATCTGGCAAGAGGAGCGGGCGGTGCCGACAAGCCGCAAGAGCAAGATATCCGTCTGAAGATGCGCGGGCTCGATTTGGCGTGA
>68.2853 [A veronii BAQ116]
ATGCAGATTCAAGCAAACACCGTCGGCACACAGGCCGTCGCTCACCACAGTGATGCAACCACAGGGGTTGGCCGGATGGGCCAGCTGGAGGCACGTCAGGTCGCCACCGGACAAGATGCGATCTTGCTGGGCAGCCGCAGCGAACCGCAGAAAGGGCAGGGGCTGCTCTCGCGATTGGGGGCCCAACTGGCCCGCCCGTTTGTGGCCATCAAAGAGTGGATCGGCAACCTGCTGGGGAGCGGAAAGAGTGCCGCTGCGCCGAAGACTCAGGTAGCAGAAAACCTCTCCATGGCGGATCAGAAACGTCTTTTTTTGCAAAAGGCACTGCCCTATACCCTGAGCGCGCTCGACAAGACAAGCGAGCTGAAAAGTATCAATGCTGAACAACTGCGCAAGGACCACACCACGCTGGCGACTGGCAACGGTGCTCTGCGTTCCTTGGTCACTGCCCTGAGCGGTATTCGTGATGGATCAAAAATCGAGGCAACCACTCATCAGGCCGCCCGCCTGCTTGAACTGAATTTGGGCGGGATTGCTCTACAGCAATGGGGAACCACGGGCAGGCAGGCCAGCGAATGGGTGAGCTCCGCCACGCAGGAGCAACTTGGTGAGGTTGCAGCCGGATTGAACGACCTGATGCATGAGGTTGCCCAATTACGCTATGCCGTCGAGAGTGAAGTTAAAGGTGAGCCCGCCGACAAGGCGCTGGCTGAGGGCTTGCAGAATCAATTTGGCCTGGAGGCTGAACAATATCTGGGTGAACAGCCCCACGGTCTTTACAGCGATGCTGAAGTCATGGCGCTTGGGCTCTACACCAATGGCGAGTACCAGCACCTGAATCGCTCGCTGCGTCAGGAAAAGCAGCTGGATGCAGGGCAAGCGTTGATCGATCAGGGCATGTCTGCTGCTTTTGAAAAAAGCACTCCCGCCGAGCAGTTGGTCAAGACCTTCCGCGGTACCCACGGTGGCGATGCGTTCAGCGGGGTGACAGAGGGGCAAGTCGGTCATGATGCCGCTTATTTCTCTACCTCTCGGGATCCCAAGGTGGCCACCAGCTTTGGTGGTTCAGGCACTATTTCCACGGTATTTGGCCGCTCGGGGATCGATGTCAGCGACATATCCGTTGAAGGGGATGAGCAGGAGATCCTCTATAACAAGGCGACGGATATGCGGGTGTTGCTGAGTGCCAAAGATGAGCGGGGAGTCACCAGGCGGGTACTGGAAGAGGCCAAGCTGGGGGAACAAAGCGGCCATAGCAAGGGGCTGTTGGATGCGCTGGATCTGGCAAGAGAGTCGGGCGGTGCCGACAAGCCGCAAGAGGTTGATATCCGTCTGAAGATGCGCGGCCTCGATCTGGCGTGA
>99.3454 [A veronii Hm21]
ATGGGCCAGCTGGAGGCACGTCAGGTTGCCACCGGACAAGATGCGATCTTGCTGGGCAACCGCAGCGAACCGCAGAAAGGGCAGGGGCTGCTCTCGCGATTGGGGGCCCAACTGGCCCGTCCGTTTGTGGCCATCAAAGAGTGGATTGGCAACCTGCTGGGGAGTGGCAAGAGTGCCGCTGCGCCGAAGACTCAGGTAGCAGAAAATCTCTCCATGGCGGATCAGAAACGTCTTTTTTTGCAAAAGGCACTGCCCTATACCCTGAGCGCGCTCGACAAGACAAGCGAGCTGAAAAGTATCAATGCGGAACAACTGCGCAAGGACCACACCACGCTGGCGACTGGCAACGGTGCTCTGCGTTCCTTGGTCACTGCCCTGAGCGGTATTCGCGATGGATCAAAAATCGAGGCAACCACTCATCAGGCCGCCCGTCTGCTTGAACTGAATTTGGGCGGGATTGCTCTGCAGCAATGGGGAACGACGGGCAGGCAGGCCAGCGAATGGGTGAGCTCCGCCACGCAGGAGCAACTTGGTGAGGTTGCAGCCGGATTGAACGACCTGATGCATGAGGTAGCCCAATTACGCTATGCCGTCGAGAGCGAAGTTAAAGGTGAGCCTGCCGACAAGGTGCTGGCTGAGGGCTTGCAGAATCAATTTGGCCTGGAGGCTGAACAGTATCTGGGTGAACAGCCCCACGGTCTTTACAGCGATGCTGAAGTCATGGCGCTTGGGCTCTACACCAATGGCGAGTACCAGCACCTGAATCGCTCGCTGCGTCAGGAAAAGCAGCTGGATGCAGGGCAAGCATTGATCGATCAGGGCATGTCTGCTGCTTTTGAAAAAAGCACTCCCGCCGAGCAGTTGGTCAAGACCTTCCGCGGTACCCACGGTGGCGATGCGTTTAGTGGGGTGACAGAGGGGCAAGTCGGTCATGATACCGCTTATTTTTCCACCTCCCGGGATCCCAAGGTGGCCACCAGCTTTGGTGGTTCAGGCACTATTTCCACGGTATTTGGCCGCTCGGGGATCGATGTCAGCGACATATCCGTTGAAGGGGATGAGCAGGAGATCCTCTATAACAAGGCGACGGATATGCGGGTGTTGCTGAGTGCCAAAGATGAGCGGGGAGTCACCAGGCGGGTACTGGAAGAGGCCAAGTTGGGGGAACAAAGCGGCCATAGCAAGGGGCTGCTGGATGCGTTGGATCTGGCAAGAGGGTCGGGCAGTGCCGATAAGCCGCAAGAGGTTGATATCCGTCTGAAGATGCGCGGCCTCGATCTGGCGTGA
>contig_6 [A salmonicida achromogenes CIP104001]
ATGCAGATTCAAGCAAACACCGTCGGCACACAGGCCGTCGCTCACCACAGTGATGCCACGACCGGAGTTGGCCGGATGGGTCAGATGGAGGCGCGTCAGGTCGCCACCGGACAAGATGCGATCCTGCTGGGCAGTCGCAGCGAACCGCAAAAAGGGCAGGGGCTGCTCTCGCGACTGGGGGCCCAGCTGGCCCGCCCGTTCGTGGCCATCAAAGAGTGGATCAGCAACCTGCTGGGGACGGACAAGCGTGCCGCTGCGCCGAAGGCGCAAACCGCCGTTTCCACCGAGGATCTTCAGCGACTGATGAAGCAGGCTGCATTTGGTAGCTCGCTGGGTGGCTTCGCCAAGGCGGACGTGTAGAACAACATCACAGGCGAACAATTGGGCAAGGATCACGCCAGTCTGGCGACCGGCAATGGCCCCCTGCGCTCTCTCTGCACCGCGTTGCAGGCCGTTGTCATAGGATCTCAACAACCGCAACTCCGGGAGTTGGCTACCGGGCTGCAGGCCCGCCCCATCGCCGGTATCCCGCTCCAGCAGTGGGGGACGGTAGGCGGCAAGGTGACCGAGCTGCTCACCAGCGCCCCCCCCCGAACTGTTGAAGGAGGCTATGAGCCAGCTACACACCGCGATGGGTGAAGTTGCCGACCTGCAGCGCGCTGTAAAGGCAGAAGTTGCTGGCGAACCGGCGCGAAGCGCGACCACAGCGGCCGCTGTGGCGCCGCTCCAAAGCGGTGAGAGCGAAGTTAACGTTGAGCCTGCCGACAAGGCGCTGGCAGAGGGCTTGCAGGAGCAATTCGGCCTGGAGGCCGAGCAATATCTGGGTGAATAGCCCCACGGTACTTACAGCGATGCTGAAGTGATGGCGCTTGGGCTCTACACCAACGGCGAATACCAGCACCTGAATCGCTCGCTGCGTCAGGAAAAGCAGCTGGATGCAGGGCAAGCGTTGATCGATCAGGGTATGTCCACCGCTTTTGAGAAAAGTACCCCCACCGAGCAGTTGATCAAGACCTTCCGCGGTACCCACGGCGGCGATGCGTTCAACGAGGTGGCAGAGGGGCAAGTCGGTCATGATGTCGCTTATCTTTCCACCTCTCGGGATCCCAAGGTGGCAACCAACTTTGGTGGTTCAGGCTCCATATCCACGATATTTGGCCGCTCGGGGATCGATGTCAGCGACATATCCGTTGAAGGTGACGAGCAGTAGATCCTCTATAACAAAGAGACTGATATGCGGGTATTGCTCAGTGCCAAAGATGAACGGGGCGTCACCCGGCGGGTACTGGAAGAGGCCTCGCTGGGGGAACAAAGCGGCCACAGCAAGGGGCTGCTGGACGGGCTGGATCTGGCAAGAGGAGCGGGCGGTGCCGACAAGCCGCAAGAGCAAGATATCCGTCTGAAGATGCGCGGGCTCGATTTGGCGTGA
>contig_76 [A salmonicida smithia CIP104757]
ATGCAGATTCAAGCAAACACCGTCGGCACACAGGCCGTCGCTCACCACAGTGATGCCACGACCGGAGTTGGCCGGATGGGTCAGATGGAGGCGCGTCAGGTCGCCACCGGACAAGATGCGATCCTGCTGGGCAGTCGCAGCGAACCGCAAAAAGGGCAGGGGCTGCTCTCGCGACTGGGGGCCCAGCTGGCCCGCCCGTTCGTGGCCATCAAAGAGTGGATCAGCAACCTGCTGGGGACGGACAAGCGTGCCGCTGCGCCGAAGGCGCAAACCGCCGTTTCCCCCGAGGATCTTCAGCGACTGATGAAGCAGGCTGCATTTGGTAGCTCGCTGGGTGGCTTCGCCAAGGCGGACGTGTTGAACAACATCACAGGCGAACAATTGGGCAAGGATCACGCCAGTCTGGCGACCGGCAATGGCCCCCTGCGCTCTCTCTGCACCGCGTTGCAGGCCGTTGTCATAGGATCTCAGCAACCGCAACTCCGGGAGTTGGCTACCGGGCTGCAGGCCCGCCCCATCGCCGGTATCCCGCTCCAGCAGTGGGGGACGGTAGGCGGCAAGGTGACCAAGCTGCTCACCAGCGCCCCCCCCGAACTGTTGAAGGAGGCTATGAGCCAGCTACACACCGCGATGGGTGAAGTTGCCGACCTGCAGCGCGCTGTAAAGGCAGAAGTTGCTGGCGAACCGGCGCGAAGCGCGACCACAGCGGCCGCTGTGGCGCCGCTCCAAAGCGGTGAGAGCGAAGTTAACGTTGAGCCTGCCGACAAGGCGCTGGCAGAGGGCTTGCAGGAGTAATTCGGCCTGGAGGCCGAGCAATATCTGGGTGAACAGCCCCACGGTACTTACAGCGATGCTGAAGTGATGGCGCTTGGGCTCTACACCAACGGCGAATACCAGCACCTGAATCGCTCGCTGCGTCAGGAAAAGCAGCTGGATGCAGGGCAAGCGTTGATCGATCAGGGTATGTCCACCGCTTTTGAGAAAAGTACCCCCACCGAGCAGTTGATCAAGACCTTCCGCGGTACCCACGGCGGCGATGCGTTCAACGAGGTGGCAGAGGGGCAAGTCGGTCATGATGTCGCTTATCTTTCCACCTCTCGGGATCCCAAGGTGGCAACCAACTTTGGTGGTTCAGGCTCCATATCCACGATATTTGGCCGCTCGGGGATCGATGTCAGCGACATATCCGTTGAAGGTGACGAGCAGTAGATCCTCTATAACAAAGAGACTGATATGCGGGTATTGCTCAGTGCCAAAGATGAACGGGGCGTCACCCGGCGGGTACTGGAAGAGGCCTCGCTGGGGGAACAAAGCGGCCACAGCAAGGGGCTGCTGGACGGGCTGGATCTGGCAAGAGGAGCGGGCGGTGCCGACAAGCCGCAAGAGCAAGATATCCGTCTGAAGATGCGCGGGCTCGATTTGGCGTGA
>contig_75 [A salmonicida masoucida CIP103210]
ATGGGTCAGATGGAGGCGCGTCAGGTCGCCACCGGACAAGATGCGATCCTGCTGGGCAGTCGCAGCGAACCGCAAAAAGGGCAGGGGCTGCTCTCGCGACTGGGGGCCCAGCTGGCCCGCCCGTTCGTGGCCATCAAAGAGTGGATCAGCAACCTGCTGGGGACGGACAAGCGTGCCGCTGCGCCGAAGGCGCAAACCGCCGTTTCCCCCGAGGATCTTCAGCGACTGATGAAGCAGGCTGCATTTGGTAGCTCGCTGGGTGGCTTCGCCAAGGCGGACGTGTTGAACAACATCACAGGCGAACAATTGGGCAAGGATCACGCCAGTCTGGCGACCGGCAATGGCCCCCTGCGCTCTCTCTGCACCGCGTTGCAGGCCGTTGTCATAGGATCTCAGCAACCGCAACTCCGGGAGTTGGCTACCGGGCTGCAGGCCCGCCCCATCGCCGGTATCCCGCTCCAGCAGTGGGGGACGGTAGGCGGCAAGGTGACCAAGCTGCTCACCAGCGCCCCCCCCGAACTGTTGAAGGAGGCTATGAGCCAGCTACACACCGCGATGGGTGAAGTTGCCGACCTGCAGCGCGCTGTAAAGGCAGAAGTTGCTGGCGAACCGGCGCGAAGCGCGACCACAGCGGCCGCTGTGGCGCCGCTCCAAAGCGGTGAGAGCGAAGTTAACGTTGAGCCTGCCGACAAGGCGCTGGCAGAGGGCTTGCAGGAGTAATTCGGCCTGGAGGCCGAGCAATATCTGGGTGAACAGCCCCACGGTACTTACAGCGATGCTGAAGTGATGGCGCTTGGGCTCTACACCAACGGCGAATACCAGCACCTGAATCGCTCGCTGCGTCAGGAAAAGCAGCTGGATGCAGGGCAAGCGTTGATCGATCAGGGTATGTCCACCGCTTTTGAGAAAAGTACCCCCACCGAGCAGTTGATCAAGACCTTCCGCGGTACCCACGGCGGCGATGCGTTCAACGAGGTGGCAGAGGGGCAAGTCGGTCATGATGTCGCTTATCTTTCCACCTCTCGGGATCCCAAGGTGGCAACCAACTTTGGTGGTTCAGGCTCCATATCCACGATATTTGGCCGCTCGGGGATCGATGTCAGCGACATATCCGTTGAAGGTGACGAGCAGTAGATCCTCTATAACAAAGAGACTGATATGCGGGTATTGCTCAGTGCCAAAGATGAACGGGGCGTCACCCGGCGGGTACTGGAAGAGGCCTCGCTGGGGGAACAAAGCGGCCACAGCAAGGGGCTGCTGGACGGGCTGGATCTGGCAAGAGGAGCGGGCGGTGCCGACAAGCCGCAAGAGCAAGATATCCGTCTGAAGATGCGCGGGCTCGATTTGGCGTGA
