# Supplementary material for: Identification and characterization of putative Aeromonas spp. T3SS effectors
Source: PLoS One. 2019 Jun 4;14(6):e0214035. doi: 10.1371/journal.pone.0214035 (PMC6548356; doi:10.1371/journal.pone.0214035)
Supplement: S1 Dataset — (ZIP) [file pone.0214035.s009.zip › effector_sequences/AopH.faa]

>103.2069 [A hydrophila CIP107985]
VRFNQNNFELRSLGHGQSQLVGLRSDQLTLRDAKTLLDAAMRQQGTPRHGASAPAGQDAPPLPPRQAPALPPRNAGPALAQQHERLMSAAPRMVTPAVVDPYGAQTKRELSSRLAGLQQQLQPSVQPDRYLQSRDGSQLNRFNDIRANKMTAVRPDLNANYVQVGTHRSIACQYPLDSQLESHLQMLFDNRTPVLAVLASAHEIANPQFKMPDYFRQSGQYGAVSVKSDHKMSVDLGDGIQADVYQMALTMPGSGKKGIQVPVVHVSNWPDKTAVSAEVTERLSALLEQNAQAKRAMYEKAGSSAVGDENKLLPVVHCRAGVGRTAQVIGAMAMHEPRNNQLSVEDVVSSMRTSRNGVMVQKQEQLEVLMTLAQHQQRPLLRA*
>35496.123 [A schubertii CECT4240T]
MALSLQALHSKVTQLAQNNGELTGKFKNDSLAAHKEGSFQGLTVSSGARPTERAFAQEVLKHLQHVSLNDGEVRGLTEGSRYAQSNFELHYDGKGVQLRGLHSDQLTLKDAKILLDAALRQQGREEAPPLPPRSAPVRTDRPALAHQHERLMGTAPRLVAAPPADPCGSAQKQQLSDRLKALQDQLSPGNDPDRYQQGSGVNRFRDIQANKATAVREDLNANYVQVGAHRSIACQYPLQAQLESHMQMLFDNRTPVLAVLASASEIDTPGNKMPDYFRQDGQYGQMKVKSALHHSVDLGRGIQADVYHMTLSQPNSGKKGIVVPVVHVSNWPDKQAVGTDVSDNLARLLEQTTQEKKDMYTRAGSSAVGDDNKLLPVIHCRAGVGRTGQVIGTMAMNDPRNGALSVEDVVGEMRQHRNGIMVQTQGQLDELVNLAQQQGRSLLRA*
>42949.4333 [A salmonicida 01B526]
VQDIALNQDDVAALHKSAIRFNHNNFELRSIGNSQSQLVGLRSDQLTLKDAKTLLDAAMRQQGAQHHAASAPAGQDAPPLPPRRAPALPPHNAGPALAQQHERLRSAAPRMVTPAAVEPYGAQTKRELSSRLAGLQQQLQPSVQPDRYLQSPDGSKLNRFRDIQANKATAVRADLNANYVQAGAHRSIACQYPLESQLESHLQMLFDNRTPVLAVLASAHEIANPQFNMPNYFRQNGQYGAMSVTSTHKESIDLGDGIQADVYQMALTMPGSGKKGIAVPVVHVSNWPDKTAVSAEVTEQLSALLEQKAQEKRAIYEKAGSSAVGDANKLLPVVHCRAGVGRTAQVIGSMAMHDPRNAALSMEEVVSDMRTSRNGVMVQKQEQLDVLMTLADRQQRPLLRA*
>46596.4462 [A salmonicida A449]
VQDIALNQDDVAALHKSAIRFNHNNFELRSIGNSQSQLVGLRSDQLTLKDAKTLLDAAMRQQGAQHHAASAPAGQDAPPLPPRRAPALPPHNAGPALAQQHERLRSAAPRMVTPAAVEPYGAQTKRELSSRLAGLQQQLQPSVQPDRYLQSPDGSKLNRFRDIQANKATAVRADLNANYVQAGAHRSIACQYPLESQLESHLQMLFDNRTPVLAVLASAHEIANPQFNMPNYFRQNGQYGAMSVTSTHKESIDLGDGIQADVYQMALTMPGSGKKGIAVPVVHVSNWPDKTAVSAEVTEQLSALLEQKAQEKRAIYEKAGSSAVGDANKLLPVVHCRAGVGRTAQVIGSMAMHDPRNAALSMEEVVSDMRTSRNGVMVQKQEQLDVLMTLADRQQRPLLRA*
>50.3056 [A allosaccharophila BVH88]
MTLAIHSLHQQVTRLVEQQHGEVTGKLRGGVAANTEGRFQGLTVTNGARDTEQAFAREVLHHVQEIALNQNDVAELHKSTVRFNQNNFELRSLGNGQSQLVGLRSDQLTLRDAKTLLDAAMRLQGTPRHGASAPAVQDAPPLPPRQAPALPPRNAGPALAQQHERLMSAAPRMVTPAAVDPYGAQTKRELSSRLAGLQQQLQPSVQPDRYLQSSDGSQLNRFNDIRANKMTAVRPDLNANYVQVGTHRSIACQYPLDSQLESHLQMLFDNRTPVLAVLASANEIANPQFKMPDYFRENGQYGAMSVTSTHKESIDLGDGIQADVYQMALTMPGSGKKGIQVPVVHVSNWPDKTAVSAEVTERLSALLEQNAQAKRAMYEKAGSSAVGDENKLLPVVHCRAGVGRTAQVIGSMAMHEPRNNQLSVEDVVSSMRTSRNGVMVQKPEQLEVLMTLAQHQQRPLLRA*
>642.133.peg.500 [A salmonicida achromogenes CIP104001]
VQDIALNQDDVAALHKSAIRFNHNNFELRSIGNSQSQLVGLRSDQLTLKDAKTLLDAAMRQQGAQHHAASAPAGQDAPPLPPRRAPALPPHNAGPALAQQHERLRSAAPRMVTPAAVEPYGAQTKRELSSRLAGLQQQLQPSVQPDRYLQSPDGSKLNRFRDIQANKATAVRADLNANYVQAGAHRSIACQYPLESQLESHLQMLFDNRTPVLAVLASAHEIANPQFNMPDYFRQNGQYGAMSVTSTHKESIDLGDGIQADVYQMALTMPGSGKKGIAVPVVHVSNWPDKTAVSAEVTEQLSALLEQKAQEKRAIYEKAGSSAVGDANKLLPVVHCRAGVGRTAQVIGSMAMHDPRNAALSMEEVVSDMRTSRNGVMVQKQEQLDVLMTLADRQQRPLLRA*
>642.134.peg.1141 [A salmonicida masoucida CIP103210]
VQDIALNQDDVAALHKSAIRFNHNNFELRSIGNSQSQLVGLRSDQLTLKDAKTLLDAAMRQQGAQHHAASAPAGQDAPPLPPRRAPALPPHNAGPALAQQHERLRSAAPRMVTPAAVEPYGAQTKRELSSRLAGLQQQLQPSVQPDRYLQSPDGSKLNRFRDIQANKATAVRADLNANYVQAGAHRSIACQYPLESQLESHLQMLFDNRTPVLAVLASAHEIANPQFNMPDYFRQNGQYGAMSVTSTHKESIDLGDGIQADVYQMALTMPGSGKKGIAVPVVHVSNWPDKTAVSAEVTEQLSALLEQKAQEKRAIYEKAGSSAVGDANKLLPVVHCRAGVGRTAQVIGSMAMHDPRNAALSMEEVVSDMRTSRNGVMVQKQEQLDVLMTLADRQQRPLLRA*
>642.136.peg.1131 [A salmonicida smithia CIP104757]
VQDIALNQDDVAALHKSAIRFNHNNFELRSIGNSQSQLVGLRSDQLTLKDAKTLLDAAMRQQGAQHHAASAPAGQDAPPLPPRRAPALPPHNAGPALAQQHERLRSAAPRMVTPAAVEPYGAQTKRELSSRLAGLQQQLQPSVQPDRYLQSPDGSKLNRFRDIQANKATAVRADLNANYVQAGAHRSIACQYPLESQLESHLQMLFDNRTPVLAVLASAHEIANPQFNMPDYFRQNGQYGAMSVTSTHKESIDLGDGIQADVYQMALTMPGSGKKGIAVPVVHVSNWPDKTAVSAEVTEQLSALLEQKAQEKRAIYEKAGSSAVGDANKLLPVVHCRAGVGRTAQVIGSMAMHDPRNAALSMEEVVSDMRTSRNGVMVQKQEQLDVLMTLADRQQRPLLRA*
>67.4206 [A salmonicida CIP103209T]
VQDIALNQDDVAALHKSAIRFNHNNFELRSIGNSQSQLVGLRSDQLTLKDAKTLLDAAMRQQGAQHHAASAPAGQDAPPLPPRRAPALPPHNAGPALAQQHERLRSAAPRMVTPAAVEPYGAQTKRELSSRLAGLQQQLQPSVQPDRYLQSPDGSKLNRFRDIQANKATAVRADLNANYVQAGAHRSIACQYPLESQLESHLQMLFDNRTPVLAVLASAHEIANPQFNMPNYFRQNGQYGAMSVTSTHKESIDLGDGIQADVYQMALTMPGSGKKGIAVPVVHVSNWPDKTAVSAEVTEQLSALLEQKAQEKRAIYEKAGSSAVGDANKLLPVVHCRAGVGRTAQVIGSMAMHDPRNAALSMEEVVSDMRTSRNGVMVQKQEQLDVLMTLADRQQRPLLRA*
