# Supplementary material for: Identification and characterization of putative Aeromonas spp. T3SS effectors
Source: PLoS One. 2019 Jun 4;14(6):e0214035. doi: 10.1371/journal.pone.0214035 (PMC6548356; doi:10.1371/journal.pone.0214035)
Supplement: S1 Dataset — (ZIP) [file pone.0214035.s009.zip › effector_sequences/PteE.faa]

>102.1370 [A caviae CECT4221]
MRAIIGSYREPNVVSIRLIVGIALLARDTKSARLSMTVDWIWQHEDWPHFCWQDKQLLPRLRQAHRNLGLLQGLHLSVHNTTLSHQTHALDTLLANVVASSAIENQKLNTQSLRASLACRLGIVEQSPYPTSVRSEGLAAMIVDVISNDEQLTLERLLQWHRWLFPADDRRSHQIRVGQLRGDEPMQVISGARDRLTVHFEAPPREGLEEALATFVDWFRSSLDEPSLDPVLRAAICHIWFVTLHPFDDGNGRITRALTDLALSQADNQSISLYAMSTVIFERRADYYRALEQTQRGGLDVTEWLVWFLDTLNVTLEQAQQSCTHTLARNRFWLRHASDPLFTEQIQILNHLLDGYTQDGLPYISASQYQKIAQVSKSTATRHLTDLLEKNCLEKEPGGGGRNTRYRLKLTNY*
>102.1613 [A caviae CECT4221]
MHSIRLIGDVTCNNKGMGKQMTEDWIWQHEGWPHFCWQDEPLQPRLRTAQRNLGILLGTHSVHGSTLTQQAQALDTLLANILASSAIEDERLNAQSVRSSLARRLGVSEEQPYPISDRSEGLAAMMLDAIDNRHQPLTLERLLQWHHWLFPADDWTLQRVRVGQLRGEEPMQVVSGRLDRPTVHFEAPPRQGLEQALACFIDWFNASLNDPGQDPLLRAAICHLWFVTLHPFDDGNGRITRALTDLALSQADSQSIRLYAMSVAILEQRADYYRALEQTQKGGLDITAWLVWFLDTLNATLEQAQQAITRTLTKSRFWQQHGSEPLSAEQIKVLNRMLDGGENGFLQGISASQYQKVAKVSKATATRHLADLLEKGCLEKMPGGGRNTRYQIKIAR*
>102.3325 [A caviae CECT4221]
MEPFWIWQQADWPHFRWRDSEILPRLRHAQRRLGMLIGSHSRLGNSDQTLDTLLANIISSSAIEGERLNAQSVRSSLARRLGGSETPSYPVSDRSEGLAAMMLDAIDNHGQPLTIERLYQWHRWLFPANEWSVQPVNVGQLRGDEPMQVVSGRVDRPTVHFEAPPRATLDDQLAEFIPWFNQTRHDPTMDPLLRAAIIHFWFVTLHPVDDGNGRLTRALTDLALSQADSQSIRLYAMSVAILERRDHYYRALESAQRGPLDITSWICWFLDTLDYAIELALQVIDRSLAKTFFWLRHCNDALSPEQTKVLNRLLDGGEQGFENGISASQYQKVAGVSKATATRHLAELVERGCIEKLPGGGRNTRYQICLHTEGV*
>18296.2823 [A jandaei CECT4228T]
MEPLWIWQQADWPHFRWQDSEILPRLRHVQRRQGILIGRHSRLGNSDQALDTLLANIISSSAIEGERLNAQSVRSSLARRLGGPQTQSYPVSERSEGLAAMMLDAIDNHEQRLTIERLYQWHRWLFPVNEWSVQRLNVGQMRGDEPMQVVSGRVDRPTVHFEAPPRATLDDQLAEFIRWFNQTRHDPTIDPLLRAAISHFWFVTLHPVDDGNGRLARSLTDLALSQADSHSIRLYAMSAAILERRADYYRALESAQRGPLDITSWICWFLDTLDYSIELALQVIDRSLAKTFFWLRHCHDDLSPEQTKVLNRLLDGGEQGFENGISASQYQKVAGVSKPTATRHLAQLLDRGCIEKLPGGGRSTRYQIRLHTEGV*
>18297.3561 [A veronii LMG13067]
MEPFWIWQQADWPHFRWRDSEILPRLRQVQRRQGILIGSHSRLGNPDQTLDTLLANIIASSAIEGERLNAQSVRSSLARRLGSPQTQSYPVSERSEGLAAMMLDAIDNHEQPLTIERLYQWHRWLFPANEWSVQPVNVGQLRGDEPMQVVSGRVDRPTVHFEAPPRATLDDQLAEFIPWFNQTRHDPTMDPLLRAAIIHFWFVTLHPVDDGNGRLTRALTDLALSQADSHSIRLYAMSVAILELRGDYYRALESAQRGSLDITSWICWFLDTLDYSIELALQVIDRSLAKKHFWLQHCHDGLSPEQTKVINRLLDGGQQGFENGINASQYQKVTGVSKATATRHLAELVGRGCIEKLPGGGRNTRYQIRLHTEGV*
>18298.832 [A veronii CECT4257T]
MEPFWIWQQADWPHFRWQDSEVLPRLRQVQRRLGMLIGSHSRLGNPDQTLDTLLANIIASSAIEGERLNAQSVRSSLARRLGSSQTQSYPVSERSEGLAAMMLDAIDNHEQLLTIERLYQWHRWLFPANEWSVQPVNVGQLRGDEPMQVVSGCVDRPTVHFEAPPRAVLDDQLAEFMLWFNQTRHDPTMDPLLRAAIIHFWFVTLHPVDDGNGRLTRALTDLALSQADSHSIRLYAMSVAILERRADYYRALGSAQKGSLDITSWICWFLDTLDYAIELALQSIARGLAKASFWQRHCHDGLSPEQTKVVNRLLDGGQEGFENGINASQYQKVARVSKATATRHLAQLVDRGCIEKLPGGGRNTRYQIRLHTEGV*
>18299.794 [A jandaei Ho603]
MRAIIGSYREPNVVSIRLIVGIALLARDAELTRLSMTVDWIWQHENWPHFCWQDRQLLPKLRQVHRNLGLLQGLHLSAQNTTLANQTHALDTLLANVVASSAIENQQLNSQSLRASLACRLGIVEQSPYPTSVRSEGLAAMIVDAISSDEQLTLERLLQWHRWLFPADDRRSHQIRVGQLRGDEPMQVISGARDRLTVHFEAPPREGLEEALATFVDWFRSSLDEPCLDPLLRAAICHIWFVTLHPFDDGNGRIARALTDLALSQADNQSITLYAMSTVIFEHRADYYRALEQTQRGGVDVTEWLVWFLDTLNVTLEQAQQSCTHALARNRFWLLHASDQLCPEQVMILNHLLDDYIQGGLPYISASQYQKIAQVSKSTATRHLTDLLEKNCLEKEPGGGGRNTRYRLKLTNH*
>22564.1089 [A fluvialis LMG24681T]
MEPFWIWQQADWPHFRWRDSEILPRLRQVQRRQGILIGSHSRLGNPDQTLDTLLANIIASSAIEGERLNAQSVRSSLARRLGSSQTQSYPVSERSEGLAAMMLDAIDNHEQPLTIERLYQWHRWLFPVNEWSVQPMNVGQLRGDEPMLVVSGRVDRPTVHFEAPPRAALDDQLAEFIPWFNQTQHDPTMDPLLRAAICHFWFVTLHPVDDGNGRLARALTDLALSQADSHSIRLYAMSVAILELRGDYYRALESAQRGSLDITSWICWFLDTLDYSIELALQVIDRSLAKTFFWLRHCNDDLSPEQTKVLNRLLDGGEQGFENGINASQYQKVAGVSKATATRHLAQLVDKGCIEKLPGGGRNTRYQIHWGHIGSTVGV*
>22564.1220 [A fluvialis LMG24681T]
MHSIRLIFDVTCNNKGMGKLMAEDWIWQHEGWPHFCWQDEPLQPRLRTAQRNLGILLGTHSVHGSTQAQQAQALDTLLANILASSAIEDERLNAQSVRSSLARRLGVSEEQPYPISDRSEGLAAMMLDAIDNRHQPLTLERLLQWHHWLFPADDWSLQRVRVGQLRGEEPMQVVSGRLDRPTVHFEAPPRQGLEQALACFIDWFNASLNDPKQDPLLRAAICHLWFVTLHPFDDGNGRITRALTDLALSQADSQSIRLYAMSVAILEQRAGYYRVLEQTQKGGVDITAWLVWFLDTLNATLEQAQQAITRTLAKSRFWQQHGGEPLSAEQIKVLNRMLDGGETGFLQGISASQYQKVAKVSKATATRHLTDLLEKGCLEKMPGGGRNTRYQIKITR*
>22565.867 [A eucrenophila CECT4224T]
MCYRFDSKCGIPQSQSEPCNDKSRDKHMVTDWIWQHEDWPNFCWQDEQLQPLLRVAHRNMGYLLGLHSVHCSTLEQQSLALDTLLANILASSAIEDERLNAQSVRSSLAHRLDISEPRPYPTSARSEGLANLMLDAIDNRNQTLTQERLLQWHLWLFPADDRILQRVRVGQLRGDEPMQVVSGQLDQPIVHFEAPPRLGLAQALTTFIDWFNTSLDNPCLDPLLRAAICHLWVVTLHPFDDGNGRITRALTDLALSQADSQSIRLYAMSATIFAQRADYYRVLGQVQKGSLDVTTWLVWFLDTLNATLEQARQTFTRTLVKNRFWQQRGSERLNAEQAALLDRMLLDSDENGFLQDITASRYQKMAGVSKATATRHLTDLLDKNCLEKMPGGGRNTRYQIK*
>25781.1942 [A enteropelogenes CECT4487T]
MEPFWIWQQADWPHFRWRDSEILPRLRQVQRRQGILIGSHSRLGNPDQTLDTLLANIIASSAIEGERLNAQSVRSSLARRLGSPQTQSYPVSERSEGLAAMMLDAIDNHEQPLTIERLYQWHRWLFPANEWSVQPVNVGQLRGDEPMQVVSGRVDRPTVHFEAPPRATLDDQLAEFIPWFNQTRHDPTMDPLLRAAIIHFWFVTLHPVDDGNGRLTRALTDLALSQADSHSIRLYAMSVAILELRGDYYRALESAQRGSLDITSWICWFLDTLDYSIELALQVIDRSLAKKHFWLQHCHDGLSPEQTKVINRLLDGGQQGFENGINASQYQKVTGVSKATATRHLAELVGRGCIEKLPGGGRNTRYQIRLHTEGV*
>25782.1183 [A media CECT4232T]
VFIFDRNMQQADWPHFRWRDSEILPRLRQVQRRQGILIGSHSRLGNPDQTLDTLLANIIASSAIEGERLNAQSVRSSLARRLGSSQTQSYPVSERSEGLAAMMLDAIDNHEQPLTIERLYQWHRWLFPVNEWSVQPMNVEQLRGDEPMLVVSGRVDRPTVHFEAPPRAALDDQLAELILWFNQTRHDPTIDPLLRAAICHLWFLTLHPVDDGNGRLARALTDLALSQADSHSMRLYAMPVAILERRGDYYRALESAQRGPLDITSWICWFLDTLDYSIELALQSIARSLAKAHFWLRHNHDCLSPEQIRVVNRLLDGGEQGFENGISASQYQKVAGVSKPTATRHLAALVEKGCIEKLPGGGRNTRYQIRLHTEEV*
>26531.893 [A piscicola LMG24783T]
MEPFWIWQQADWPHFRWQDSEVLPRLRHAQRRLGMLIGSHSRLGNSDQTLDTLLANIISSSAIEGERLNAQSVRSSLARRLGGSQTQSYPVSERSEGLAAMMLDAIDNHEQPLTIERLYQWHRWLFPANEWSVQPVNVGQLRGDEPMQVVSGRVDRPTVHFEAPPRATLDDQLAEFIPWFNQTQHDPTMDPLLRAAIIHFWFVTLHPVDDGNGRLARALTDLALSQADSHGIRLYAMSVGILERRADYYRALGSAQKGSLDITSWICWFLDTLDYAIELALQSIARDLAKASFWQRHCHDGLSPEQTKVINRLLDGGQQGFENGINASQYQKVAGVSKATATRHLAELVGRGCIEKLPGGGRNTRYQVCLHTEVV*
>26796.3496 [A caviae CECT838T]
MGKQMAENWIWQHKGWPHFCWQDEPLQPRLRTAQRNLGILLGTHSVHGSTQTQQAQALDTLLANILASSAIEDERLNAQSVRSSLARRLGVSEEQPYPISDRSEGLAAMMLDAIDNRHQLLTLERLLQWHHWLFPADDWTLQRVRVGQLRGEEPMQVVSGRLDRPTVHFEAPPRQGLEQALTCFIDWFNASLNDPSQDPLLRAAICHLWFVTLHPFDDGNGRITRALTDLALSQADSQSIRLYAMSVAILEQRADYYRALEQTQKGGLDITAWLVWFLDTLNATLEQAQQAITRTLAKSRFWQQQGGEPLSAEQIKVLNRMLDGGENGFLQGISASQYQKVAKVSKATATRHLADLLEKGCLEKMPGGGRNTRYQIKLAPSGL*
>26977.2213 [A veronii AER39]
MEPLWIWQQADWPHFRWQDSEILPRLRHVQRRQGILIGRHSRLGNSDQALDTLLANIISSSAIEGERLNAQSVRSSLARRLGGPQTQSYPVSERSEGLAAMMLDAIDNHEQRLTIERLYQWHRWLFPVNEWSVQRLNVGQMRGDEPMQVVSGRVDRPTVHFEAPPRATLDDQLAEFIRWFNQTRHDPTMDPLLRAAIIHFWFVTLHPVDDGNGRLTRALTDLALSQADSHSIRLYAMSVAILERREHYYRALESAQRGPLDITSWICWFLDTLDFSIELALQSIARSLAKAFFWQRHCHDGLSPEQTKVINRLLDGGEQGFENGISASQYQKVAGVSKPTATRHLAELVDRGCIEKLPGGGRSTRYQIHLHTEGV*
>26980.1447 [A veronii AMC35]
MEPFWIWQQADWPHFRWQDSEILPRLRHAQRRLGMLIGSHSRLGNSDQTLDTLLANIISSSAIEGERLNAQSVRSSLARRLGGSQTQSYPVSERSEGLAAMMLDAIDNHEQQLTIERLYQWHRWLFPVSEWSVQPVNVGQLRGDEPMQVVSGRVERPTVHFEAPPRAALDDQLAAFTLWFNQTQHDPTMDPLLRAAICHLWFVTLHPVDDGNGRLARALTDLALSQADSQSIRLYAMSVAILDRRGDYYRALESAQRGSLDITSWICWFLDTLDYSIELALQSIARSLAKTSFWQRHCHDGLSPEQTKVINRLLDGGEQGFENGISASQYQKVAGVSKPTATRHLAQLLDRGCIEKLPGGGRSTRYQIRWGDIGFTMGV*
>31241.473 [A veronii TCO21]
MEPFWIWQQADWPHFRWQDSEILPRLRHAQRRLGMLIGSHSRLGNSDQTLDTLLANIISSSAIEGERLNAQSVRSSLARRLGGSETPSYPVSDRSEGLAAMMLDAIDNHGQPLTIERLYQWHRWLFPANEWSVQPVNVGQLRGDEPMQVVSGRVDRPTVHFEAPPRATLDDQLAEFIPWFNQTRHDPTMDPLLRAAIIHFWFVTLHPVDDGNGRLTRALTDLALSQADSQSIRLYAMSVAILELRGDYYRALESAQRGSLDITSWICWFLDTLDYAIELALQVIDRSLAKKHFWLQHCHDGLSPEQTKVINRLLDGGQQGFENGISASQYQKVAGVSKPTATRHLAALVKKGCIEKLPGGGRNTRYQIRLHTEGV*
>35.2670 [A allosaccharophila CECT4199T]
MRAIIDSQYEPNGVSIRLIFGIALLARDTESTRLSMAADWIWQHEDWPHFCWQDKQLLPRQRQAHRNLGLLQGLHLSVHNTTLAHQTHALDTLLANVVASSAIENQKLNTQSLRASLACRLGIVEQSPYPTSVRSEGLTAMIVDAINSDEQLTLERLLQWHRWLFPADDRRSHHIRVGQLRGDEPMQVISRARDRLTVHFEAPPREGLEEALATFVDWFNTSFDDPCLDPLLRAAICHLWFVTLHPFDDGNGRIARALTDLALSQADNQSISLYAISTVIFERRADYYRALEQTQRGGLDVTEWLVWFLDTLNVTLEQAQQSCTQTLARQRFWQQHANDQLCPEQVMILNYLIGSDDDRCLQSISASQYQIIAQVSKSTATRHLTDLLEKNCLEKEPGGGRNTRYRLKLTPEK*
>35494.3645 [A austrailiensis CECT8023T]
MRAIIGSYREPNVVSIRLIVGIALLARDTKSARLSMTVDWIWQHENWPHFCWQDRQLLPKLRQVHRNLGLLQGLHLSAHNTTLAHQTHALDTLLANVVASSAIENQQLNSQSLRASLACRLGIVEQSPYPTSVRSEGLAAMIVDAISSDEQLTLERLLQWHRWLFPADDRRSHQIRVGQLRGDEPMQVISGARDRLTVHFEAPPREGLEEALATFVDWFRSSLDEPCLDPLLRAAISHIWFVTLHPFDDGNGRIARALTDLALSQADNQSITLYAMSTMIFEHRADYYRALEQTQRGGVDVTEWLVWFLDTLNVTLEQAQQSCTHALARNRFWLLHASDQLCPEQVMILNHLLDGYTQDGLPYISASQYQKIAQVSKSTATRHLTDLLEKNCLEKEPGGGGRNTRYRLKLTNH*
>38.2318 [A sobria CECT4245T]
MEPFWIWQQADWPHFRWRDSEILPRLRQVQRRQGILIGSHSRLGNPDQTLDTLLANIIASSAIEGERLNAQSVRSSLARRLGSSQTQSYPVSERSEGLAAMMLDAIDNHEQPLTIERLYQWHRWLFPVNEWSVQPMNVGQLRGDEPMLVVSGRVDRPTVHFEAPPRAALDDQLAEFIPWFNQTQHDPTMDPLLRAAICHFWFVTLHPVDDGNGRLARALTDLALSQADSHSIRLYAMSVAILELRGDYYRALESAQRGSLDITSWICWFLDTLDYSIELALQVIDRSLAKTFFWLRHCNDDLSPEQTKVLNRLLDGGEQGFENGINASQYQKVAGVSKATATRHLAQLVDKGCIEKLPGGGRNTRYQIHWGHIGSTVGV*
>38.2675 [A sobria CECT4245T]
MEPFWIWQQADWPHFRWQDSEILPRLRQVQRRLGMLIGSHSRLGNSDQTLDTLLANIISSSAIEGERLNAQSVRSSLARRLGGSQTPSYPVSDRSEGLAAMMLDAIDNHEQPLTIERLYQWHRWLFPVNEWSVKRLNVGQLRGDAPMLVVSGRVDRPTVHFEAPPRAALDDQLAEFIRWFNQTRHDPTMDPLLRAAICHLWFLTLHPVDDGNGRLARALTDLALSQADSQSIRLYTMSVAMLDRRGDYYRGLESAQRGPLDITPWICWFLDTLDFSIELALQSIARSLAKASFWQRHCHDGLSPEQTKVINRLLDGGEQGFENGISASQYQKVAGVSKPTATRHLAELVDRGCIEKLPGGGRSTRYQIHLHTEGV*
>38.3294 [A sobria CECT4245T]
MEPFWIWQQADWPHFRWRDSEILPRLRQVQRRLGILLGSHSRLGNSDQTLDTLLANIIASSAIEGERLNAQSVRSSLARRLGGSQTPPYPVSDRSEGLAAMMLDAIDNHEQQLTIERLYQWHRWLFPANEWSVQPVNVGQLRGDEPMQVVSGRVDRPIVHFEAPPRAALDDQLAEFILWFNQTRHDPTMDPLLRAAICHLWFLTLHPVDDGNGRLARALTDLALSQDDSHSIRLYAMSVATLERRADYYRALGSAQKGSLDITSWLCWFLDTLDYSIELALQSIARSLAKAHFWLRHNHDCLSPEQIRVVNRLLDGGEQGFENGINASQYQKVAGVSKATATRHLGELVERGCLEKLPGGGRNTRYQIRLHTEGV*
>39.187 [A bivalvium CECT7113T]
MRAIIGSYREPNVVSIRLIFGIALLARDTKSARLSMTVDWIWQHDEWPNFCWQDRQLLPKLRQVHRNLGLLQGLHLSAHNTTLAHQTHALDTLLANVIASSAIENQRLNTQSVRTSLARHLGISEQTPYPTSDRSDGLAAMIVDAIYSTDEQLTLERLLQWHRWLFPADDRRLHQIRVGQLRGDEPMQVISGARDRLIVHFEAPPREGLEQELATFIEWFRTSLDDPCLDPLLRAAICHIWFVTLHPFDDGNGRITRALTDLALSQADNQSISLYAMSVVIFEQQADYYRTLEQTQRGGLDITPWLVWFLDTLNVTLEQTQQSCTHALALNRFWLLHASDQLCPEQVMILNHLLDGYTQD*
>42939.4041 [A caviae Ae398]
MVTDWIWQHEDWPNFCWQDEPLQPRLRVAHRNMGYLLGLHSAHCSTLEQQSLALDTLLANILASSAIEDERLNAQSVRSSLAHRLDISEPRPYPTSARSEGLANLMHDAIDNRNQTLTQKRLLQWHLWLFPADDRILQRIRVGQLRGDEPMLVVSGQLDQPIVHFEAPPRLGLAQALTTFIDWFNTSLDNPCLDPLLRAAICHLWFVTLHPFDDGNGRITRALTDLALSQADSQSIRLYAMSATIFAQRADYYRVLEQVQEGSLDITTWLVWFLDALNATLEQARQTFTRTLVKNRFWQQRGSERLNAEQVELLDRMLLDSDENGFLQDITASRYQKMAGVSKATATRHLTDLLDKNCLEKVPGGGRNTRYQIKLTL*
>42942.635 [A dhakensis 173]
MEPFWIWQQADWPNFHWRDSEILPRLRQVQRRLGILIGSHSRLGNPDQTLDTLLANIIASSAIEGERLNAQSVRSSLARRLGGSETQSYPVSDRSEGLAAMMLDAIDNHEQPLTIERLYQWHRWLFPANEWSVQRLNVGQLRGDEPMLVVSGRVDRPTVHFEAPPRAALDDQLAAFIFWFNQTRHDPTIDPLLRAAICHFWFVTLHPVDDGNGRLTRALTDLALSQADSQGIRLYAMSVAILEWRADYYRALESTQKGTLDITSWLCWFLDTLDYAIELALQVIARSLAKAHFWLRHCHDSLSPEQTKVLNRLLDGGEQGFENGISASQYQKVAGVSKATATRHLAELVERGCIEKLPGGGRNTRYQICLHTEGV*
>42945.1543 [A dhakensis 277]
MEPFWIWQQADWPHFRWRDSEILPRLRHVQRRLGILIGSHSRLGNPDQTLDTLLANIISSSAIEGERLNAQSVRSSLARRLGSSQTQSYPVSERSEGLAAMMLDAIDNHEQPLTIERLYQWHRWLFPDNEWSVQPMNVGQLRGDEPMLVVSGRVDRPTVHFEAPPRATLDDQLAEFIPWFNQTQHDPTMDPLLRAAICHFWFVTLHPVDDGNGRLTRALTDLALSQADSQGIRLYAMSVAILEWRADYYRALESTQKGTLDITSWLCWFLDTLDYAIELALQVIARSLAKAHFWLRHCHDSLSPEQTKVLNRLLDGGEQGFENGISASQYQKVAGVSKATATRHLAELVERGCIEKLPGGGRNTRYQICLHTEGV*
>42946.2990 [A hydrophila ML09119]
MEPLWIWQQADWPHFRWQDSEILPRLRHVQHRLGILIGSHSRLGNSDQALDTLLANIISSSAIEGERLNAQSVRSSLARRLGSSQTQSYPVSERSEGLAAMMLDAIDNHEQPLTIERLYQWHRWLFPVNEWSVQPMNVGQLRGDEPMLVVSGRVDRPTVHFEAPPRAALDDQLAEFIPWFNQTQHDPTMDPLLRAAICHFWFVTLHPVDDGNGRLTRALTDLALSQADSHSIQLYAMSVAILERRDHYYRALESAQRGPLDITSWICWFLDTLDYAIELALQVINRSLAKTFFWLRHCNDALSPEQTKVLNRLLDGGEQGFENGINASQYQKVAGVSKATATRHLGELVDKGCIEKLPGGGRSTRYQIRLHTEGV*
>42947.914 [A hydrophila SNUFPCA8]
MEPFWIWQQADWPHFRWQDSEILPRLRQVQRRLGMLIGSHSRLGNPDQTLDTLLANIIASSAIEGERLNAQSVRSSLARRLGGSQTPSYPVSDRSEGLAAMMLDAIDNHEQPLTIERLYQWHRWLFPANEWSVQPVNVGQLRGDEPMQVVSGRVDRPTVHFEAPPRAALDDQLAEFIRWFNQTRHDPTMDPLLRAAICHLWFLTLHPVDDGNGRLARALTDLALSQADSQSIRLYAMSVGILERRADYYRALGSAQKGSLDITSWICWFLDTLDYAIELALQVIDRSLAKTFFWLRHCNDDLSPEQTKVLNRLLDGGEQGFENGISASQYQKVAGVSKPTATRHLAALVEKGCIEKLPGGGRNTRYQIRLHTEGV*
>46598.3947 [A veronii B565]
MEPLWIWQQADWPHFRWQDSEILPRLRHVQRRQGILIGRHSRLGNSDQALDTLLANIISSSAIEGERLNAQSVRSSLARRLGGSETPSYPVSDRSEGLAAMMLDAIDNHEQPLTIERLYQWHRWLFPANEWSVQRLNVGQLRGDEPMQVVSGRVDRPTVHFEAPPRATLDDQLAEFIPWFNQTRHDPTMDPLLRAAIIHFWFVTLHPVDDGNGRLTRALTDLALSQADSHSIRLYAMSVAILELRGDYYRALESAQKGSLDITSWICWFLDTLDFSIELALQSIARSLAKTSFWQRHCHDGLSPEQTKVINRLLDGGEQGFENGISASQYQKVAGVSKPTATRHLAQLLDRGCIEKLPGGGRNTRYQIRLQTEGV*
>51.1856 [A veronii CECT7059]
MEPFWIWQQADWPHFRWQDSEILPRLRHVQRRQGILIGRHSRLGNSDQALDTLLANIISSSDIEGERLNAQSVRSSLARRLGGPQTQSYPVSERSEGLAAMMLDAIDNHEQRLTIERLYQWHRWLFPVNEWSVQRLNVGQMRGDEPMQVVSGRVDRPTVHFEAPPRATLDDQLAEFIRWFNQTRHDPTMDPLLRAAIIHFWFVTLHPVDDGNGRLTRALTDLALSQADSHSIRLYAMSVAILERREHYYRALESAQRGPLDITSWICWFLDTLDYSIELALQSIARSLAKASFWLRHCHDGLSPEQTKVLNRLLDGGEQGFENGISASQYQKVARVSKPTATRHLAALVEKGCIEKLPGGGRNTRYQIRLHTEGV*
>55.1835 [A veronii AK227]
MSRMRAIIGSYSEPNVVSIRLIVGIALLARDTKSARLSMTVDWIWQHENWPHFCRQDRQLLPKLRQVHRNLGLLQGLHLSAHNTTLAHQTHALDTLLANVVASSAIENQQLNSQSLRASLACRLGIAEQSPYPTSVRSEGLAAMIVDAISSDELLTLERLLQWHRWLFPADDRRLHQIRVGQLRGDEQMQVISGARDRLTVHFEAPPREGLEEALATFVDWFRTSLDDPCLHPLLRAAICHLWFVTLHPFDDGNERITRALTDLALSQADNQSISLYAMSTVIFERRADYYRALEQTQRGGVDVTEWLAWFLDTLNVTLEQAQQSCTHALARNRFWLLHASDQLCPEQVMILNHLLDGYTQDGLPYISASQYKKIAQVSKSTATRHLTDLLEKNCLEKEPGGGGRNTRYRLKLTNH*
>56.641 [A veronii AK236]
MEPFWIWQQADWPHFRWQDSEILPRLRQVQRRQGILIGSHSRLGNPDQTLDTLLANIIASSAIEGERLNAQSVRSSLARRLGSSQTQSYPVSERSEGLAAMMLDAIDNHEQLLTIERLYQWHRWLFPANEWSVQPVNVGQLRGDEPMQVVSGRVDRPTVHFEAPPRAVLDDQLAEFMLWFNQTRHDPTMDPLLRAAICHFWFVTLHPVDDGNGRLTRALTDLALSQADSHSIRLYAMSVAILERRADYYRTLGSAQKGSLDITSWICWFLDTLDYSIELALQVIDRSLAKTFFWLRHCNDDLSPEQTKVLNRLLDGGKEGFENGINASQYQKVARVSKATATRHLAQLVDRGCIEKLPSGGRNTRYQIRLHTEGV*
>57.105 [A veronii AK241]
MEPFWIWQQADWPHFRWQDSEILPRLRQVQRRQGILIGSHSRLGNPDQTLDTLLANIIASSAIEGERLNAQSVRSSLARRLGSSQTQSYPVSERSEGLAAMMLDAIDNHEQLLTIERLYQWHRWLFPANEWSVQPVNVGQLRGDEPMQVVSGRVDRPTVHFEAPPRAVLDDQLAEFMLWFNQTRHDPTMDPLLRAAIIHFWFVTLHPVDDGNGRLTRALTDLALSQADSQGIRLYAMSVAILEWRADYYRALESTQKGTLDITSWICWFLDTLDYSIELALQVIARSLAKAHFWLRHCHDSLSPEQTKVLNRLLDGGEQGFENGISASQYQKVAGVSKPTATRHLAALVEKGCIEKLPGGGRNTRYQIRLHTEGV*
>58.101 [A veronii CECT4902]
MEPFWIWQQADWPHFRWRDSEILPRLRQVQRRQGILIGSHSRLGNPDQTLDTLLANIIASSAIEGERLNAQSVRSSLARRLGSSQTQSYPVSERSEGLAAMMLDAIDNHEQPLTIERLYQWHRWLFPVNEWSVQPMNVGQLRGDEPMLVVSGRVDRPTVHFEAPPRAALDDQLAELILWFNQTRHDPTIDPLLRAAICHLWFLTLHPVDDGNGRLARALTDLALSQADSQSIRLYAMSVAILEWRTDYYRALESAQKGALDITSWLCWFLDTLDNSIELALQGIARSLARTNFWLRHNHDCLSPEQTKVVNRLLGGGEQGFENGINASQYQKVAGVSKATATRHLAELVEKGCIEKLPGGGRNTRYQIRLDNVEPTVGV*
>642.131.peg.2 [A dhakensis BVH68]
MLDEEIMEPLWIWQQADWPHFRWQDSEILPRLRHVQRRQGILIGRHSRLGNSDQALDTLLANIISSSAIEGERLNAQSVRSSLARRLGGPQTQSYPVSERSEGLAAMMLDAIDNHEQPLSIERLYQWHRWLFPVNEWSVQPVNVGQLRGDEPMQVVSGRVDRPIVHFEAPPRATLDDQLADFTLWFNQTRHDPTIDPLLRAAICHLWFLTLHPVDDGNGRLARALTDLALSQADSHSMRLYAMPVAILELRGDYYRALESAQKGSLDITSWICWFLDTLDFSIELALQSIARSLATASFWQRHCHDGLSPEQTKVINRLLDGGEQGFENGISASQYQKVAGVSKPTATRHLAQLLDRGCIEKLPGGGRSTRYQIRWGDIGFTMGV*
>642.135.peg.684 [A salmonicida pectinolytica CIP107036]
MEPFWIWQQADWPHFRWRDSEILPRLRQVQRRQGILIGSHSRLGNPDQTLDTLLANIIASSAIEGERLNAQSVRSSLARRLGSSQTQSYPVSERSEGLAAMMQDAIDNHEQPLTIERLYQWHRWLFPVNEWSVQRLNVGQLRGDEPMLVVSGRVDRPTVHFEAPPRATLDDQLTEYTLWFNQTRHDPTMDPLLRAAISHFWFVTLHPVDDGNGRLTRALTDLALSQADSHSIRLYAMSVAILERRADYYRTLGSAQKGSLDITSWICWFLDTLDYAIELALQVIARSLAKAHFWLRHCHDSLSPEQTKVLNRLLDGGEQGFENGISASQYQKVAGVSKATATRHLAELVERGCIEKLPGGGRNTRYQICLHTEGV*
>642.147.peg.2576 [A veronii ADV102]
MEPLWIWQQADWPHFRWQDSEILPRLRHVQRRQGILIGRHSRLGNSDQALDTLLANIISSSAIEGERLNAQSVRSSLARRLGGPQTQSYPVSERSEGLAAMMLDAIDNHEQRLTIERLYQWHRWLFPVNEWSVKRLHVGQLRGDAPMLVVSGRVDRPTVHFEAPPRATLDDQLAEFIPWFNQTQHDPTMDPLLRAAICHLWFVTLHPVDDGNGRLTRALTDLALSQADSHSIRLYAMSVAILELRGDYYRALESAQRGSLDITSWICWFLDTLDYAIELALQVIDRSLAKTHFWLRHCHDGLSPEQTKVVNRLLDGGQQGFENGINASQYQKVAGVSKATATRHLAELVERGCIEKLPGGGRNTRYQIRLHTEGV*
>642.86.peg.1786 [A media BAQ071013132]
MEPFWIWQQADWPHFRWRDSEILPRLRQVQRRQGILIGSHSRLGNPDQTLDTLLANIIASSAIEGERLNAQSVRSSLARRLGGSQTPSYPVSDRSEGLAAMMLDAIDNHEQPLSIERLYQWHRWLFPVNEWSVQPVNVGQLRGDEPMQVVSGRVDRPIVHFEAPPRAALDDQLAAFIFWFNQTRHDPTMDPLLRAAIIHFWFVTLHPVDDGNGRLTRALTDLALSQADSHSIRLYAMSVAILERRADYYRALESAQKGSLDITSWLCWFLDTLHHSLDLALQGIARSLARTNFWLRHNHDCLNPEQTKVVNRLLGGGEQGFENGINASQYQKVAGVSKATATRHLAELVEKGCIEKLPGGGRNTRYQIRLGAAEHTEGV*
>642.87.peg.2072 [A hydrophila BAQ071013136]
MMAIIGSYCEPNKVSMRLICGIALLARDTESTRISMAANWIWQHDEWPNFCWQDKPLMPRLRMVYRNLGLLQGLHLSAHNTKLAHQSHVLDTLLANLIASSAIENQRLNGQSLRTSLARHLDISEQAPYPTSDRTDGLAAMIVDAIYNTDEQLTLERLLQWHRWLFPADDRRLHQIRVGQLRGDEPMQVISGARDRLIVHFEAPPREGLGQALATFIDWFRTSLDDPCLDPLLRAAICHLWFVTLHPFDDGNGRITRALTDLALSQADNQSISLYAMSVVIFEQQADYYRALEQTQRGGLDITPWLVWFLDTLNVTLEQAQQSCTHTLARNRFWLRHASDQLSPEQVMILHHMLDTDDVHSLQSISAGQYQAIAQVSKATATRHLSDLLEKNCLEKISAGGRSTRYRLLLTNIL*
>6666666.114068.peg.838 [A sobria PAQ09101419]
MEPFWIWQQADWPHFRWRDSEILPRLRHVQRRQGILIGRHSRLGNSDQALDTLLANIISSSAIEGERLNAQSVRSSLARRLGGSETPSYPVSDRSEGLAAMMLDAIDNHGQPLTIERLYQWHRWLFPVSEWSVQPVNVGQLRGDEPMQVVSGRVDRPIVHFEAPPRATLDDQLAEFIRWFNQTRHDPTMDPLLRAAISHFWFVTLHPVDDGNGRLTRALTDLALSQADSQGIRLYAMSVAILEWRADYYRALESTQKGTLDITSWICWFLDTLDYSIELALQVIDRSLAKTFFWLRHCNDDLSPEQTKVLNRLLDGGEQGFENGISASQYQKVAGVSKPTATRHLAELVDRGCIEKLPGGGRNTRYQIRLHTEGV*
>6666666.114100.peg.675 [A hydrophila PAQ09101421]
MEPFWIWQQADWPHFRWRDSEILPRLRQVQRRLGILIGSHSRLGNPDQTLDTLLANIIASSAIEGERLNAQSVRSSLARRLGGSETQSYPVSDRSEGLAAMMLDAIDNHEQPLTIERLYQWHRWLFPANEWSVQRLNVGQLRGDEPMLVVSGRVDRPTVHFEAPPRAALDDQLAEFIPWFNQTQHDPTMDPLLRAAICHFWFVTLHPVDDGNGRLTRALTDLALSQADSHSIRLYAMSVAILERRADYYRTLGSAQKGSLDITSWICWFLDTLDYTLELALQSIARGLAKASFWQRHCHDGLSPEQTKVVNRLLDGGKEGFENGINASQYQKVARVSKATATRHLAQLVDSGCIEKLPGGGRNTRYQIRLHTEGV*
>6666666.114107.peg.21 [A hydrophila ARS13114]
MEPFWIWQQADWPHFRWQDSEILPRLRHVQRRLGILIGSHSRLGNSDQALDTVLANTIASSAIEGERLNAQSVRSSLARRLGSSQTQSYPVSERSEGLAAMMLDAIDNHEQPLTIERLYQWHRWLFPVNEWSVQPMNVGQLRGDEPMQVVSGRVDRPIVHFEAPPRATLDDQLAEFIPWFNQTQHDPTMDPLLRAAICHFWFVTLHPVDDGNGRLTRALTDLALSQADSHSRRLYAMSVAILELRGDYYRALESAQRGSLDITSWICWFLDTLDYSIELALQNIARSLAKASFWQRHCHDGLSPEQTKVVNRLLDGGKEGFENGINASQYQKVARVSKATATRHLAQLVDRGCIEKLPSGGRNTRYQVRLHTEVV*
>6666666.114118.peg.2665 [A sobria ARS14514]
MRAIIDSQYEPNVVSIRLIFGIALLARDTESTRLSMAADWIWQHEDWPHFCWQDKQLLPRLRQAHRNLGLLQGLHLSAHNTTLTHQTHALDTLLANVVASSAIENQQLNSQSLRASLACRLGIVEQSPYPTSVRSEGLAAMIVDAISSDEQLTLERLLQWHRWLFPADDRRSHQIRVGQLRGDEPMQVISGARDRLIVHFEAPPREGLGQALATFIDWFNTSFDDPCLDPLLRAAICQLWFVTLHPFDDGNGRISRALTDLALSQADNQSISLYAISTVIFERRADYYRALEQTQRGGLDITPWLVWFLDTLNVTLEQAQQSCTQTLARQRFWQQHANDQLCPEQVMILNYLIGSDDDRCLQSISASQYQIIAQVSKSTATRHLTDLLEKNCLEKEPGGGRNTRYRLKLTPEK*
>6666666.114118.peg.669 [A sobria ARS14514]
MEPFWIWQQADWPHFRWRDSEILPRLRQVQRRQGILIGRHSRLGNPDQTLDTLLANIIASSAIEGERLNAQSVRSSLDRRLGGSQTQSYPVSERSEGLAAMMLDAIDNHGQPLTIERLYQWHRWLFPINEWSVQPVNVGQLRGDEPMQVVSGRVDRPTVHFEAPPRATLDDQLAAFILWFNQTQHDPTMDPLLRAAICHLWFVTLHPVDDGNGRLTRALTDLALSQADSQSIRLYAMSVAILGRRADYYRALESAQKGMLDITSWLCWFLDTLDYSIELALQSIARGLAKASFWQRHYCHDGLSPEQTKVLNRLLDGGEQGFENGINASQYQKVAGVSKATSTRHLAELVEKGCIEKLPGGGRNTRYQIRLQTEGV*
>6666666.114122.peg.3234 [A hydrophila PAQ0910149]
MEPFWIWQQADWPHFRWQDSEILPRLRHVQRRLGILIGSHSRLGNSDQALDTVLANTIASSAIEGERLNAQSVRSSLARRLGSSQTQSYPVSERSEGLAAMMLDAIDNHEQPLTIERLYQWHRWLFPVNEWSVQPMNVGQLRGDEPMQVVSGRVDRPIVHFEAPPRATLDDQLAEFIPWFNQTQHDPTMDPLLRAAICHFWFVTLHPVDDGNGRLTRALTDLALSQADSHSRRLYAMSVAILELRGDYYRALESAQRGSLDITSWICWFLDTLDYSIELALQNIARSLAKASFWQRHCHDGLSPEQTKVVNRLLDGGKEGFENGINASQYQKVARVSKATATRHLAQLVDRGCIEKLPSGGRNTRYQVRLHTEVV*
>6666666.114124.peg.772 [A hydrophila PAQ0910141]
MEPFWIWQQADWPHFRWQDSEILPRLRHVQRRLGILIGSHSRLGNSDQALDTVLANTIASSAIEGERLNAQSVRSSLARRLGSSQTQSYPVSERSEGLAAMMLDAIDNHEQPLTIERLYQWHRWLFPVNEWSVQPMNVGQLRGDEPMQVVSGRVDRPIVHFEAPPRATLDDQLAEFIPWFNQTQHDPTMDPLLRAAICHFWFVTLHPVDDGNGRLTRALTDLALSQADSHSRRLYAMSVAILELRGDYYRALESAQRGSLDITSWICWFLDTLDYSIELALQNIARSLAKASFWQRHCHDGLSPEQTKVVNRLLDGGKEGFENGINASQYQKVARVSKATATRHLAQLVDRGCIEKLPSGGRNTRYQVRLHTEVV*
>6666666.31242.peg.2047 [A sp TCO22]
MFEQSVWQLFSQTSQRTSLTTSTSFIAIIFISCSSICAVSHLLCSIFRQTTSPAGSFNGTSCVMSRMMAIIGSHCEPNKVSVRLICGIALLARDTESTRLSMAANWIWQHEEWPNFCWQDKPLLPRLRMVYRNLGLLQGLHLSAHSTKLAHQSHVLDTLLANLIASSAIENQRLNGQSLRTSLARHLDISEQAPYPTSDRSDGLAAMIVDAIYNNDEQLTLERLLQWHRWLFPADDRRSHQIRVGQLRGDEPMQVISGARDRLIVHFEAPPREGLEQELATFIDWFRTSLDDPCLDPLLRAAISHIWFVTLHPFDDGNGRVTRALTDLALSQADNQSITLYAMSTVIFEHRADYYRALEQTQRGGVDVTEWLVWFLDTLNVTLEQAQQSCTHTLARNRFWQQHASDQLFTEQIQILNHLLDGYIQGGLPCISASQYQKIAQVSKSTATRHLTDLLEKNCLEKGSSGVGRNTSYRLKLTHH*
>6666666.31242.peg.3735 [A sp TCO22]
MLDEEIMEPLWIWQQADWPHFRWQDSEILPRLRHVQRRQGILIGRHSRLGNSDQALDTLLANIISSSAIEGERLNAQSVRSSLARRLGGPQTQSYPVSERSEGLAAMMLDAIDNHEQRLTIERLYQWHRWLFPVNEWSVQRLNVGQMRGDEPMQVVSGRVDRPTVHFEAPPRATLDDQLAEFIRWFNQTRHDPTMDPLLRAAIIHFWFVTLHPVDDGNGRLTRALTDLALSQADSHSIRLYAMSVAILERREHYYRALESAQRGPLDITSWICWFLDTLDYSIELALQVIDRSLAKTFFWLRHCHDDLSPEQTKVLNRLLDGGEQGFENGISASQYQKVAGVSKPTATRHLAQLLDRGCIEKLPGGGRSTRYHIRLHTEGV*
>6666666.31242.peg.855 [A sp TCO22]
MEPFWIWQQADWPHFRWRDSEILPRLRQVQRRLGILIGSHSRLGNPDQTLDTLLANIIASSAIEGERLNAQSVRSSLDRRLGGSQTQSYPVSERSEGLAAMMLDAIDNHGQPLTIERLYQWHRWLFPVNEWSVQPVNVGQLRGDEPMQVVSGRVDRPTVHFEAPPRAALDDQLAAFIFWFNQTRHDPTIDPLLRAAICHFWFVTLHPVDDGNGRLTRALTDLALSQADSQGIRLYAMSVAILEWRADYYRALESTQKGTLDITSWLCWFLDTLDYAIELALQVIARSLAKAHFWLRHCHDSLSPEQTKVLNRLLDGGEQGFENGISASQYQKVAGVSKATATRHLAELVERGCIEKLPGGGRNTRYQICLHTEGV*
>93600.3035 [A hydrophila NF2]
MSWIWQQQDWPRFHWQDEVLQPRLRSLHRLLGLLLGSCAIAPTQELDTLVANIMASSAIEGEVLNAQSVRASLAMQLGVSQAEQFSTTERTDGLAAMTMDAIAEPHKPLSLERLLQWHRWLLPASLSGGSSISGGQLRDDGPMQVVSGRFDQLVVHFEAPPRAGLELELQNFIEWFNESRLNPILDPLLRAAISHLWFVTLHPLEDGNGRIARALTDWALAQADLHTIRLYAMSVTIFEQRDRYYQLLEQTQRGGLDITPWLVWFLDTLGEALLRAITQVQVDSAKNVFWLQHHATPLLPEQRMLLDHLLDGCAQGSNKSICASQYQKLTSVSKSTATRHLSEMVTKGLLVKLPSRGRSSRYQIELPG*
>93601.895 [A salmonicida 34mel]
MEPFWIWQQADWPHFRWRDSEILPRLRQVQRRQGILIGSHSRLGNPDQTLDTLLANIIASSAIEGERLNAQSVRSSLARRLGSSQTQSYPVSERSEGLAAMMQDAIDNHEQPLTIERLYQWHRWLFPVNEWSVQRLNVGQLRGDEPMLVVSGRVDRPTVHFEAPPRATLDDQLTEYTLWFNQTRHDPTMDPLLRAAISHFWFVTLHPVDDGNGRLTRALTDLALSQADSHSIRLYAMSVAILERRADYYRTLGSAQKGSLDITSWICWFLDTLDYAIELALQVIARSLAKAHFWLRHCHDSLSPEQTKVLNRLLDGGEQGFENGISASQYQKVAGVSKATATRHLAELVERGCIEKLPGGGRNTRYQICLHTEGV*
