# Supplementary material for: Identification and characterization of putative Aeromonas spp. T3SS effectors
Source: PLoS One. 2019 Jun 4;14(6):e0214035. doi: 10.1371/journal.pone.0214035 (PMC6548356; doi:10.1371/journal.pone.0214035)
Supplement: S1 Dataset — (ZIP) [file pone.0214035.s009.zip › effector_sequences/AexU.fna]

>103.506 [A hydrophila CIP107985]
ATGCAGATTCAAACACATACTGGCGGCCTGCAGGCCGTCGCCCAGCACAGTGATGCTGCGGCCGGGGTTGGCAAGTTCGGCCAGCTGGATGCTCGTCAGGTTGCCACCAGTCAGGATGCCCTTCAGCTGGGCAGCCGCAGTGAACCGCAAAAAGGACAGGGGCTGCTGTCCCGTTTGGGAGCCCAGTTGGCCCGTCCGTTTGTGGCACTGAAAGAGTGGATCGGTAATCTGCTGGGGGCTCGCCCCGCGGCACCCGCCCGCTCGGCACCGCCGGCAGACAACCTCTCCCTGGCCGACCAAAAGCGCCTGCTGCTGCAAAAGGCGCTGCCCTTTACCCTGGGTGGCCTCGATAAGGCGAGCGAGCTCAATAAGATAGATGCACAGCAGCTGGGACAGGAACATGCCCGGCTGGCGACCGGCAATGGCGCCCTGCGCTCGCTGGCAACCTCACTGAACGGGATCAAGGATGGCTCCATGCGGCAGGAGAGCCAAACCTTGGCGGCCGGTTTGCTTGAACGTCCCATCGCTGGTATCCCGCTCCAGCAGTGGGGCACGGTGGGCGGCAAGGTAACGGAGTTGATCGCCAGTGCCACCCCGGAGCAGTTACAGGAGGCGATGAGCCAGCTGCACGCCGTGATGGCGGAAGTGGCCGACCTGCAGCGCGCAGTCAAGGCCGAGGTCGCTGGCGAACCGCTGCCGGCCACCACCAATGCCGAGGTTGTGGCGGCTCCACATGGAGAGGCCAAACCTGCCGCCCGCGAAACCGTAACCATGGCACGCCAGACCGAGGCCACCGGTTACAAGCAGGCGCTGGAGCTCATCAGCTACCAGGCCAGCTACCTGCTGCGGGATCAGGCTTCGACCGAGGTTACCCTGAGCAGTGATGACCTCAATGCCTTGCACCAGCACATTGCCAACGGCTCCATCAATGGCTCCCATATGGCCAAGCTGCAAACCCGGGGTGATCTGCAGATCCTGCGTACATTGGCACTCTCTCTTGCGGGCGGCAGCGATGCCAATGGCGCTTCTCTGGGCAATGCACTCGACAGTCTCGCCTCGGCGCGTCCTAACCAGCGGTTGGTGCTGGGTGGTCTGATGCAGTTTGCCGGTCAGACCGACCAGGCATGGGCAGACCAGACCGCCGGCAAGCCGGAGGATCGACTCGATGCGGGGGCAAGACTGCGCTTTGATACCGGCCACATGAAGGCGGAACTGGCTCGTCTTGACGACAGTGCGGCGCGACAGGTGTTGCAACAGCTGGAGGGGGATTTTGGTGATCGAGCCAAGGCCGTCTGCGACTTCGCGGTGGCGCAGGTCTCGACCTTTGCCGACAGCGAGAGCAGCCCGGAAGCCGTACTGGTCTCCCGCCTGACCCGCATGGATAATCTGGTGGGCAGCCTGACCGACGAGCTGAAGGTGCGCCTCCAGCTGCCCGACTCAGCACGCGGTGAGCCGACCATGATCGACTCCGTCAGCCAGCTGACTCCGTTGGAGCTGGCGGCCCTGGCCCATATCGGCGTCGAGGCCGGTTATCTCGAGTAA
>17137.2697 [A veronii Hm22]
ATGGGCCAGCTGGAGGCGCGTCAGGTCGCCACCGGACAAGATGCGATCTTGCTGGGCAACCGCAGCGAACCGCAGAAAGGGCAGGGGCTGCTCTCGCGATTGGGGGCCCAACTGGCCCGTCCGTTCGTGGCCATCAAAGAGTGGATTGGCAACTTGCTGGGGAGCGGCAAGAGTGCCGCTGCGCCGAAGGCGCAAACTGCAGCTTCCCCCGAGGATCTTCAGCGTCTGATGAAGCAGGCTGCATTTGGTAGCTCGCTGGGTGGCTTTGCCAAGGCGGACGTATTGAACAACATCGCCGCCGAACAACTGGGCAAGGAGCACGCCACTCTGGCGACCGGCAACGGCCCACTGCGCTCGCTCTGCACCGCGTTGCAGGCCGTTGTCATCGGCTCCGAGCAGCCGCAACTCCGTGAGTTGGCTGCCGGGCTGCTGGCTCGTCCCATCGCCGGTATCCCGCTCCAGCAGTGGGGCACTGTGGGGGGCAAGGTGACCGACCTGCTCGCCAGCGCCACCTCCGAACTGCTGCAGGAGGCGATGAGCCAGCTGCACACCGCGATGGGTGAAGTGGCCGACCTGCAGCGGGCCGTCAAGGCTGAAATCGCTGGTGAACCGGCGCAAAGTGCGACCACCACTGCGAATACTGCACCCGTCCAAAGCGGTGAGAGCAAAGGGGCTGCTCGCGAACAGGTCGCCATGGCGCGCCAGACCCCGGCCACCGGCTACAAGCTGGCGCTGGATCTTATCAGCTATCAGGCCAGCTACCTGCTGCGGGATCAAACCTCGACCGAGGTGACCCTGAGCAGCAGCGATCTCAATGCCCTGCATCAACACATTGCCGATGGCTCCATCAATAGTTCCCACATGGCCAAGTTGCAGACCCGTGGCGATCTGCAAACCCTGCGTACTCTGGCGCTCTCGCTGGCCAGCGGCAGCGACGCCAAGGGTTCTTCCCTTGGTCATGCCCTCGACAGTCTCGCCTCGGCGCGCCCCAACCAGCGGTTGGTGCTGGGCGGCTTGATGCAGTTTGCCGGTCAGACCGAGCAGGCGTGGGTGGACCATACCGCGCTCAAGCCGCGAGAGGAACGGCTCGATGCCGGGGCGCGACTGCGCTTTGACACCGGCCATATGCAGGCGGAGCTGGGGCGTCTCGGCGACAGCGAGGCACGGCAGGTACTGCAACAGCTGGAAGGGGCTTTTGGTGATCGGGCCAGGGCTATCTGCGACTTCGCGGTGGCTCAGGTCTCCGGCTTTGCCGATAGCGAAAGCAGTCCTGAGGCCGTGCTGGTCTCCCGCCTGACCCGCATGGGCAATCTGGTGGGCAGCCTGACCGATGCGCTCAAGGAGCGGCTGCAACTGCCCGGGTCCGCCCGTGGCGAGCCGACCATGATCGACTCTGCCAGCCAGCTGACGCCGCTCGAACTGGCTGCGCTGGCTCATATCGGCGTCGATGAGAGCTATCTGTAA
>26530.1867 [A veronii CECT4486]
ATGCAGATTCAAGCAAACACCGTCGGCACACAGGCCGTCGCTCACCACAGTGATGCAACCACAGGGGTTGGCCAGATGGGCCAGCTGGAGGCGCGTCAGGTCGCCACCGGACAAGATGCGATCTTGCTGGGCAACCGCAGCGAACCGCAGAAAGGGCAGGGGCTGCTCTCGCGATTGGGGGCCCAACTGGCCCGTCCGTTCGTGGCCATCAAAGAGTGGATTGGCAACCTGCTGGGGAGCGGCAAGAGTGCCGCTGCGCCGAAGGCGCAAACCGCCACGTCCCCCGAGGATCTTCAGCGTCTGATGAAGCAGGCTGCATTTGGTAGCTCGCTGGGTGGCTTTGCCAAGGCGGACGTGTTGAACAACATCGCCGCCGAACAACTGGGCAAGGAGCACGCCACTCTGGCGACCGGCAACGGCCCACTGCGCTCGCTCTGCACCGCGTTGCAGGCCGTTGTCATCGGCTCCGAGCAGCCGCAGCTTCGTGAGTTGGCTGCCGGGCTGCTGGCTCGCCCCATCGCTGGTATCCCGCTCCAGCAGTGGGGCACTGTGGGAGGCAATGTGACCGAGCTGCTCGCCAGCGCCACCCCCGAACTGCTGCAGGAGGCGATGAGCCAGCTGCACACCGCGATGGGTGAAGTGGCCGACCTGCAGCGGGCCGTCAAGGTTGAAATCGCTGGCGAACTGGCGCAAAGCGCGACCACCACTGCGGAGGCGACGTCCGCCCAAAGCGGTGAGAGCAAAGGGGCTGCTCGCGAACAGGTCGCCATGGGCCGCCAGACTCCGGCCACCGGTTACAAGCTGGCGCTGGATCTTATCAGCTATCAGGCCAGCTACCTGCTGCGGGATCAAACTTCGACCGAGGTGACCCTGAGCAGCAGCGATCTCAACGCCCTGCATCAACACATTGCCGATGGCTCCATCAACAGTTCCCACATGGCCAAGTTGCAGACCCGCGGCGATCTGCAAACCCTGCGTACTCTGGCGCTCTCTCTGGCCAGCGGCAGCGACGCCAAGGGATCTTCCCTTGGTCATGCCCTCGACAGTCTCGCCTCGGCGCGCCCCAACCAGCGGTTGGTGCTGGGCGGCCTGATGCAGTTTGCCGGTCAGACCGATCAGGCGTGGGTTGACCATACTGCTGGCAAGCCGGAGGATCGGCTCGATGCCGGGGCGCGGCTGCGCTTTGACACCGGCCATATGCAGGCGGAGCTGGGGCGTCTCGGCGACAGCGAGGCACGGCAGGTGCTGCAACAGCTGGAAGGGGCTTTTGGTGATCGGGCCAGGGCTATCTGCGACTTCGCGGTGGCTCAGGTCTCCGGCTTTGCCGATAGCGAAAGCAGCCCTGAGGCCGTGCTGGTCTCCCGCCTGACCCGCATGGGCAATCTGGTGGGCAGCCTGACCGATGCGCTCAAGGAGCGGCTGCAACTGCCTGGGTCCGCCCGTGGCGAGCCGACCATGATCGACTCCGCTAGCCAGCTGACACCGCTCGAACTGGCTGCGCTGGCTCATATCGGCGTCGATGAGAGCTATCTGTAA
>26531.416 [A piscicola LMG24783T]
ATGCAGATTCAAGCAAACACCGGCGGCATGCAGGCCGTCGCTCACCACACTGATGCAACCACAGGGGTTGGCCGGATGGGCCAGCTGGATGTACGTCAGATCGCCACCGGGCAAGATGCGATCCTGCTTGGCAACCGCAGCGAACCGCAAAAAGGCCAGGGGCTGCTCTCGCGGCTGGGGGCCCAGCTGGCCCGCCCATTCGTGGCCATCAAAGAGTGGATCGGCAACTTGCTGGGGACAGACAAGAGTGCCGCTGCGCCGAAGGCGCAGCAGACTCCGAACCTCTCGCTGGCTGAACAGAAACGGTTGCTGTTGCAACAGGCGCTGCCTTTTACTCTGAGCGGTCTCGACAAGGCAAACGAGCTGAACAGCATCAATGCCGAGCAACTGGGACAGGATCACGCCCGTCTGGCGACCGGTAATGGGGCCCTGCGTTCACTGGCGACCTCCCTGATCGGGATCCGGGATGGTTCCATGCGACAGGAGAGTCAGACATTGGCCGCCGGGTTGCTGGAGCATCCCATCGCCGGTATCCCGCTCCAGCAGTGGGGCACTGTGGGGAGCAAGGTGACCGAGCTGGTGGCTAGCGCCACCCCCGAATTGTTGCAAGAGGCGATGAGCCAGCTGCATGCCGTGATGGCCGAGGTTGCCGACCTGCAGCGTGCAGTAAAGGCCGAAGTTGCTGGCGAACCGGTGCAAGCCCAAAGCGGGGAGGCCAGAGGGGTAGCCCGCGAACAGGTCGCCGTTGCGCGCCAGACGCCAGCGACCGGTTACAAGCTGGCGCTGGATCTGATCAGCCATCAGGCTAGCTACCTGCTGCGGGATCAAACCTCGACGACAGTGACCCTGAGCAGCAGCGATCTCAACGCCCTGCACCAGCATATTGCCGATGGCTCCATCAATGGCTCCCACATGGCCAAATTGCAGACCCGTGGCGATCTGCAAACCCTTCGCACCCTGGCGCTTTCCTTGGCCAGCGGCAGCGATGCCAAGGGCTCTTCCCTTGGTCATGCCCTCGACAGCCAGGCCTCGTCGCGCCCCAACCAGCGACTGGTACTGGGCGGCCTGATGCAGTTCGCCGGTCAAACCGATCAGACGTGGGCCAACCATACTGCTGGCAAGCCGGAAGATCGGCTCGATGCCGGGGCGCGCCTACGCTTTGACACCGGTCACATGAAGGCGGAGCTGGATCGTCTGGGCGACAGTGAGGCGCAACAGGTGCTACAACAGCTGGAAGGGGCTTTTGGTGATCGGGCCAAGGCCATCTGTGACTTCGCGGTGGCACAGGTCTCTACCTTTGCCGACAGCGAAAGCAGTCCGGAGGCCGTACTGGTTTCCCGCCTGACCCGCATGGGCAATCTGGTTGGCAGCCTGACCGACACGCTCAAGGTGCGCCTCCAGCTGCCAGAATCCGCCCGCGGCGAGCCGACAATGATCGACGATGCGGCACAGTTGACGCCACTGGAGCTGGCTGCGTTAACCCATATCGGTGTTGATGAGCACTATCTGTAA
>26537.3588 [A veronii AMC25]
ATGGGCCAGCTGGAGGCACGTCAGGTCGCCACCGGACAAGATGCGATCTTGCTGGGCAGCCGCAGCGAACCGCAGAAAGGGCAGGGGCTGCTCTCGCGATTGGGGGCCCAACTGGCCCGCCCGTTTGTGGCCATCAAAGAGTGGATCGGCAACCTGCTGGGGAGCGGAAAGAGTGCCGCTGCGCCGAAGGCGCAAACCGCCACGTCCCCCGAGGATCTTCAGCGTCTGATGAAGCAGGCTGCATTTGGTAGCTCGCTGGGTGGCTTTGCCAAGGCGGACGTATTGAACAACATTGCCGCCGAACAACTGGGCAAGGAGCACGCCACTCTGGCGACCGGCAACGGCCCACTGCGCTCTCTCTGCACCGCGTTGCAGGCTGTTGTCGTCGGCTCCGAGCAGCCGCAACTCCGGGAGTTGGCTGCCGGGCTGCTGGCCCGCCCCATCGCCGGTATCCCGCTCCAGCAGTGGGGCACTGTCGGGGGCAAGGTGACCGAGCTGCTCGCCAGCGCCACCCCCGAACTGCTGCAGGAGGCGATGAGCCAGCTGCACACCGCGATGGGTGAAGTGGCCGACCTGCAGCGGGCCGTCAAGGCTGAAATCGCTGGCGAACCGGCGCAAAGCGCGGCCACAACAGCGGATGCGGTGCCCGTCCAAAGCGGTGAGAGCAAAGGGGCTGCCCGCGAACAGGTCGCCATGGCGCGGCAGACCCCGGCCACCGGCTACAAGCTGGCGCTGGATCTTATCAGCTATCAGGCCAGCTACCTGCTGCGGGATCAAACCTCGACCGAGGTGACCCTGAGCAGCAGCGATCTCAATGCCCTGCATCAACACATTGCCGATGGCTCCATCAACAGTTCCCACATGGCCAAGTTGCAGACCCGCGGCGACCTGCAAACCCTGCGCACTCTGGCGCTCTCGCTGGCCAGCGGCAGCGATGCCAAGGGCTCTTCCCTTGGTCATGCCCTCGACAGCCTCGCCTCGGCGCGTCCCAACCAGCGGCTGGTGCTGGGCGGCCTGATGCAGTTTGCCGGTCAGACCGAGCAGGCGTGGGTGGACCATACCGCGCTCAAGCCGCGAGAGGAACGGTTAGATGCCGGGGCGCGACTGCGCTTTGACACCGGCCATATGCAGGCGGAGCTGGGGCGTCTCGGCGACAGCGAGGCACGGCAGGTGCTGCAACAGCTGGAAGGGGCTTTTGGTGATCGGGCCAGGGCTATCTGCGACTTCGCGGTGGCTCAGGTCTCCGGCTTTGCCGATAGCGAAAGCAGCCCTGAGGCCGTGCTGGTCTCCCGCCTGACCCGCATGGGCAATCTGGTGGGCAGCCTGACCGATGCGCTCAAGGAGCGGCTGCAACTGCCCGAGTCCGCCCGTGGCGAGCCGACCATGATCGACTCCGCCAGCCAGCTGATACCGCTTGAACTGGCTGCGCTGGCCCATATCGGCGTCGATGAGAGCTATCTGTAA
>26798.4076 [A encheleia CECT4342T]
ATGGGCCAGCTGGAGGCGCGTCAGGTTGCCACCGGGCAGGATGCGATCCTGCTGGGCGGCCGCAATGAACCGCAAAAAGGCCAAGGGCTGCTCTCGCGACTGGGGGCCCAGCTGGCCCGCCCATTCGTGGCTTTGAAAGAGTGGATTGGCAACTTGCTGGGGACGGATAAGAGTACCTCTGCGCCGAAGGCGCAGCAGACTCCAGTAGCAGACAACCTCTCGCTGGCTGAACAGAAACGGCTGCTGTTGCAACAGGCGTTGCCTTTTACCCTAAGCGGTCTCGACAAGGCAAGCAAGCTGAACAGCATCAATGCCGAGCAACTGGGACAGGATCACGCCCGCCTGGCGACCGGCAACGGCGCCTTGCGCTCACTGGCGACCTCCCTGATCGGGATCCGGGATGGTTCCATGCGGCAAGAGAGTCAGACAGCCGCCGCCGGGTTGCTCGAACGCCCCATCGCCGGTATCCCACTCCAGCAGTGGGGCACGGTGGGGGGCAAGGTGACCGAGCTGCTCGCCAGCGCCACCCCCGAATTGTTGCAGGAGGCGATGAGCCAGCTGCACACCGCGATGGGCGAAGTTGCCGACCTGCAGCGTGCCGTACAGGCCGAAGTTGCTGGCGAACCGGCGCAAAGCGCGACCACTGCTGCCGACGCGGCGCCCGTCCAAAGCGGTGAGACCAAAGGCGTTGCCCGCGAGCAGGTCGCCATGGCGCGTCAGACCCCGGCCCCTGGCTACAAGCTGGCGCTGGATCTTATCAGCTATCAGGCCAGCTACCTGCTGCGGGATCAAACCTCGACCGAGGTGACCCTGAGCAGCAGCGATCTCAACGCCCTGCATCAGCACATTGCCGATGGCTCCATCAATGGCTCCCACATGGCCAAATTGCAGACCCGTGGTGATCTGCAAACCCTGCGCACACTGGCGCTCTCACTGGCCAGTGGCAGCGATGCCAAGAGGGCCTCCCTTGGTCATGCTCTCGACAGCCTCGCCTCGGCGCGCCCCAACCAGCGACTGGTGCTGGGCGGCCTGATGCAGTTTGCCGGTCAGACTGATCAGGCGTGGGCTGACCAGACCGCTGGCAAGCCGGAGGATCGGCTCGATGCCGGGGCGCGACTGCGCTTTGACACCGGTCATATGAAGGCGGAGCTGGATCGTCTCGGCGACAGCGAGGCACGGCAAGTGCTGCAACAGCTGGAAGGGGCTTTTGGTGATCGGGCCAAGGCCATCTGCGACTTCGCGGTGGCGCAGGTCTCCACCTTTGCCGACAGCGAAAGCAGCCCGGAGGCCGTGCTGGTCTCCCGCCTGACCCGCATGGGCAATCTGGTTGGCAGCCTGATCGACACGCTCAAGGTGCGCCTCCAGCTGCCCGAGTCCGCCCGCGGCGAGCCGACCATGATCGACGATGCGGCACAGTTGACGCCGCTGGAGCTGGCTGCGTTAAGCCATATCGGTGTTGATGAGCACTATCTGTAA
>26977.3420 [A veronii AER39]
ATGGGCCAGCTGGAGGCGCGTCAGGTCGCCACCGGACAAGATGCGATCTTGCTGGGCAACCGCAGCGAACCGCAGAAAGGGCAGGGGCTGCTCTCGCGATTGGGGGCTCAAATGGCGCTCCCGTTTGTGGCCATCAAAGAGTGGATCGGCAACCTGCTGGGGAGCGGCAAGAGTGCCGCTGCGCCGAAGGCGCAAACCGCCACCTCCCCCGAGGATCTTCAGCGTCTGATGAAGCAGGCTGCATTTGGTAGCTCGCTGGGTGGCTTTGCCAAGGCGGACGTGTTGAACAACATCGCCGCCGAACAACTGGGTAAGGAGCACGCCACTCTGGCGACCGGCAATGGCCCACTGCGCTCGCTCTGCACCGCGTTGCAGGCCGTTGTCATCGGCTCCGAGCAGCCGGAACTTCGGGAGTTGGCTGCCGGGCTGCTGGCCCGCCCCATCGCCGGTATCCCGCTCCAGCAGTGGGGCACTGTAGGGGGCAAGGTGACCGACTTGCTCGCCAGCGCCACTCCCGAACTGTTGCAGGAGGCGATGAGCCAGCTGCACACCGCGATGGGTGAAGTGACCGACCTGCAGCAGGCCGTCAAGGCTGAAATCGCTGGCGAACCGGCGCAAAGTGCGACCACCACTGCGGATGCGGCACCCGTCCAAAGCGGTGAGAGCAAAGGGGCTGCCCGCGAACAGGTCACCATGGGCCGCCAGACTCCGGCCACCGGTTACAAGCTGGCGCTGGATCTTATCAGCTATCAGGCCAGCTACCTGCTGCGGGATCAAACCTCGACCGAGGTGACCCTGAGCAGCAGCGATCTCAACGCCCTGCATCAACACATTGCCGATGGCTCCATCAACAGTTCCCACATGGCCAAGTTGCAGACCCGCGGCGATCTGCAAACCCTGCGTACTCTGGCGCTCTCTCTGGCCAGCGGCAGCGACGCCAAGGGCTCTTCCCTTGGTCATGCCCTCGACAGTCTCGCCTCGGCGCGTCCCAACCAGCGGCTGGTGCTGGGCGGACTGATGCAGTTTGCCGGTCAGACCGATCAGGCGTGGGTGAACCATACAGCTGGCAAGCCGGAGGATCGGCTCGATGCCGGGGCGCGACTGCGTTTTGACACCGGCCATATGCAGGCGGAGCTGGGGCGTCTCGGCGACAGCGAGGCACGGCAGGTGCTGCAACAGCTGGAAGGGGCTTTTGGTGATCGGGCCAGGGCTATCTGCGACTTCGCGGTGGCTCAGGTCTCCGGCTTTGCCGATAGCGAAAGCAGCCCTGAGGCCGTGCTGGTCTCCCGCCTGACCCGCATGGGCAATCTGGTGGGCAGCCTGACCGATGCGCTCAAGGAGCGGCTGCAACTGCCCGGGTCCGCCCGTGGCGAGCTGACCATGATCGACTCCGCCAGCCAGCTGACGCCGCTCGAACTGGCTGCGCTGGCCCATATCGGTGTCGATGAGAGCTATTTGTAA
>27004.2920 [A dhakensis SSU]
ATGCAGATTCAAACACATACCAGCGGCTTGCAGGCCGTAGCCCAGCACAATGACGCTACAGCAGAGGTTGGCCGACTGGGCCAGCTGGAGGCTCGTCAGGTTGCAACCAGTCAGGATGCCCTTCAGCTGGGCAACCGCAGTGAACCGCAAAAAGGACAGGGGCTGCTGTCCCGTTTGGGGGCCCAGTTGGCCCGTCCGTTTGTGGCGCTGAAAGAGTGGATCGGCAATCTGCTGGGGGCCCGTAGCGAGGCACCCGCCCACTCAGCCCCACCTGCAGACAGCCTCTCCCTGGCCGATCAAAAGCGTCTGCTGCTGCAAAAGGCATTGCCCTTTACCCTGGGCGGCCTCGATAAGGCGAACGAGCTCAATAACATAGATGCACAGCAGTTGGGGCAGGAACATGCCCGGCTGGCGACCGGCAATGGCGCCCTGCGCTCGCTGGCAACCTCACTGAACGGGATCAAGGATGGTTCCATGCGGCAGGAGAGCCAAACCTTGGCGGCCGGGTTGCTTGAACGTCCCATCGCTGGCATCCCGCTCCAGCAATGGGGGACTGTGGGTGGCAAGGTGACGGAGTTGATCGCCAACGCGACTCCGGAGCAGTTACAAGAGGCAATGAGCCAGCTGCACGCAGTGATGGCGGAAGTGGCCGACCTGCAACGCGCGGTCAAGGCCGAGGTTGCCGGTGAACCATTGCCAGCTGTCACCAGTGCCGAGGTTGTGGCGGCCCCACATGGTGAGGCCAAGCCTGCCGCCCGTGAAACCGTCGCCATGGCGCGCCAGACCGAGGTCACCGGTTACAAGCAGGCGCTGGAGCTCATCAGCTACCAGGCCAGCTATCTGCTGCGGGATCAGGCTTCGACCGAGGTTACCCTGAGCAGTGATGACCTCAACGCCTTGCACCAACACATTGCCGATGGCTCCATCAATGGCTCCCATATGGCCAAGCTGCAAACCCGAGGTGATCTGCAGATCCTGCGTACATTGGCGCTCTCTCTTGCGAGCGGCAGCGATGCCAATGGAGCTTCTCTGGGCAATGCACTCGACAGTCTCGCCTCGGCGCGTCCCAACCAGCGGTTGGTGCTGGGCGGTCTGATGCAGTTTGCAGGTCAGACCGACCAGGCATGGGCAGACCAGACCGCCGGCAAGCCGGAAGATCGACTCGATGCAGGGGCGCGACTGCGCTTTGACACCGGCCACATGAAGGCGGAACTGGCCCGCCTTGATGACAGTGCGGCACGGCAGGTGCTGCAACAGCTGGAGGGGGATTTTGGTGATCGAGCCAAGGCTGTCTGTGATTTCGCGGTGGCACAGGTCTCTACCTTTGCCGACAGCGAGAGCAGCCCGGAAGCCGTATTGGTCTCCCGCTTGACCCGTATGGGCAATCTGGTGGGTAGTCTGACCGACGAACTCAAGGTACGCCTTCAGCTGCCCGAGTCAGCACGCGGTGAGCCGACCATGATCGACTCCGTCAGCCAGCTGACTCCGCTGGAGCTGGCGGCGCTGGCCCATATCGGTGTCGGGGCTGACTATCTGTAA
>31.2695 [A veronii AK247]
ATGGGCCAGCTGGAGGCGCGTCAGGTCGCTACCGGACAAGATGCGATCTTGTTGGGCAACCGCAGCGAACCGCAAAAGGGGCAGGGGCAGCTTTCGCGATTGGGGGCCCAACTGGCCCGCCCGTTTGTGGCCATCAAAGAGTGGATTGGCAACCTGCTTGGGAGCGGCAAGAGTGCCGCTGCGCCGAAGGCGCAAACCGCCACCTCCCCCGAGGATCTTCAGCGTCTGATGAAGCAGGCTGCATTTGGTAGCTCGCTGGGTGGCTTTGCCAAGGCGGACGTGTTGAACAACATCGCCGCCGAACAACTGGGCAAGGAGCACGCCAATCTGGCGACCGGCAACGGCCCACTGCGCTCGCTCTGCACCGCGTTGCAGGCCGTTGTCATCGGCTCCGAGCAGCCGCAACTCCGTGAGTTGGCTGCCGGGCTGCTGGCTCGCCCCATCGCTGGTATCCCGCTCCAGCAGTGGGGCACTGTGGGAGGCAAGGTGACCGAGCTGCTCGCCAGCGCCACCCCCGAACTGCTGCAGGAGGCGATGAGCCAGCTGCACACCGCGATGGGTGAAGTGGCCGACCTGCAGCGGGCCGTCAAGGCTGAAATCGCTGGCGAACCGGCGCAAAGCGCGACCACCACTGCGGATGCGACGTCCGCCCAAAGCGGTGAGAGCAAAGGGGCTGCTCGCGAACAGGTCGCCATGGCGCGGCAGACTCCGGCCACCGGCTACAAGCTGGCGCTGGATCTTATCAGCTATCAGGCCAGCTACCTGCTGCGGGATCAAACCTCGACCGAGGTGACACTGAGCAGCAGCGATCTCAATGCCCTGCATCAACACATTGCCGATGGCTCCATCAACAGTTCCCACATGGCCAAGTTGCAGACCCGTGGCGATCTGCAAACCCTGCGTACTCTGGCGCTCTCGCTGGCCAGCGGCAGCGACGCCAAGGGATCTTCCCTTGGTCATGCCCTCGACAGTCTCGCATCGGCGCGTCCCAACCAGCGGTTGGTGCTGGGCGGCCTGATGCAGTTTGCCGGTCAGACCGATCAGGCGTGGGTGAACCATACAGCTGGCAAGCCGGAGGATCGGCTCGATGCCGGGGCGCGACTGCGTTTTGACACCGGCCATATGCAGGCGGAGCTGAGGCGTCTCGGCGACAGCGAGGCACGGCAGGTGCTGCAACAGCTGGAAGGGGCTTTTGGTGATCGGGCCAGGGCTATCTGCGACTTCGCGGTGGCTCAGGTCTCCGGCTTTGCCGATAGCGAAAGCAGCCCTGAGGCTGTGCTGGTCTCCCGCCTGACCCGCATGGGCAATCTGGTGGGCAGCCTGACCGATGCGCTCAAGGAGCGGCTGCAACTACCCAGGTCCGCCCGTGGCGAGCCGACCATGATCGACTCCGCCAGCCAGCTGACACCGCTCGAACTGGCTGCGCTGGCTCATATCGGCGTCGATGAGAGCTATCTGTAA
>32.2790 [A veronii G3C1]
ATGCAGATTCAAGCAAATACCGTCGGCACACAGGCCGTCGCTCACCACAGTGATGCAACCACAGGGGTTGGCCGGATGGGCCAGCTGGAGGCACGTCAGGTTGCCACCGGACAAGATGCGATCCTGCTGGGCAGCCGCAGCGAACCGCAGAAAGGGCAGGGGCTGCTCTCGCGACTGGGGGCCCAGCTGGCTCGCCCGTTTGTGGCCCTGAAAGAGTGGATTGGCAACCTGCTGGGGACGGACAAGCGTGCTGCTGCGCCGAAGGCGCAAACCGCCGTTTCCCCCGAGGATCTTCAGCGCCTGATGAAGCAGGCTGCATTTGGTAGCTCGCTGGGTGGCTTCGCCAAGGCGGACGTGTTGCACAACATCACCGCCGAACAACTGGGCAAGGATCACACCACTCTGGCGACCGGCAATGGCCCCCTGCGCTCTCTCTGCACCGCGTTGCAGGCCGTTGTCGTCGGCTCCCAGCAGCCGCAACTGCGGGAGTTGGCTACCGGGCTACTGGCCAGCCCCATCGCTGGGATCCCGCTCCAGCAGTGGGGCACAGTGGGGGGCAAGGTGACCGAGCTGCTCGCTAACGCCACCCCCGAACTGCTGCAGGATGCGATGAGCCAGCTGCACACCGCGATGGGTGAAGTGGCCGACCTGCAGCGCGCCGTAAAGGCCGAAGTTGCTGGCGAACCGGCGCAAAGCGCGACCACGGCTGCCGATGCGGCGCCGGTTCAACGTAGTGAGAGCAAAGGTGCTGCCCGCGAGCAGGTCGCCATGGCGCGGCAGACTCCGGCCACCGGCTACAAGCTGGCGCTGGATCTCATCAGCTATCAGGCCAGCTACCTGCTGCGGGATCAAACCTCGACGACAGTGACCCTGAGCAGCAGCGATCTCAACGCCCTGCATCAGCACATTGCCGATGGCTCCATCAACGGCTCCCACATGGCCAGATTGCAGACCCGTGGCGATCTGCAAACCCTGCGTACTCTGGCGCTGTCGCTGGCCAGCGGCAGCGATGCCAAGGGGTCTTCCCTTGGTCATGCCCTCGACAGCCTCGCCTCGGCGCGCCCCAACCAGCGATTGGTGCTGGGCGGCCTGATGCAGTTTGCCGGTCAGACTGAGCAGGCGTGGGTGGACCATACCGCGCTCAAGCCGCGAGAGGAACGGCTAGATGCCGGGGCGCGACTGCGCTTTGACACCGGCCATATGCAGGCGGAGCTGGGGCGTCTCGGCGACAGCGAGGCACGGCTGGTGCTGCAACAGCTGGAAGGGGCTTTTGGTGATCGGGCCAGGGCTATCTGCGACTTCGCGGTGGCTCAGGTCTCCGGCTTTGCCGATAGCGAAAGCAGTCCTGAGGCCGTGCTGGTCTCCCGCCTGACCCGCATGGGCAATCTGGTGGGCAGCCTGACCGATGCGCTCAAGGAGCGGCTGCAACTGCCCGAGTCTGCCCGTGGCGAGCCGACCATGATCGACTCCGCCAGCCAGCTGACGCCGCTCGAACTGGCTGCGCTGGCTCATATCGGCGTCGATGAGAGCTATCTGTAA
>35.1054 [A allosaccharophila CECT4199T]
ATGCAGATTCAAACACACACCGGCGGCATGCAGGCCGTCGCTCAGCACAGTGATGCCACTACCGGGGTTGGCCGGATGGGCCAGCTGGATGTACGTCAGATCGCCACCGGGCAAGATGCGATCCTGCTGGGCAGTCGCAGCGAACCGCAGAAAGGGCAGGGGCTGCTCTCGCGACTGGGGGCCCAGCTGGCTCGCCCGTTTGTGGCCCTGAAAGAGTGGATCGGCAACCTGCTGGGGACGGACAAGCGTGCCGCTGCGCCGAAGGCGCAAACCGCCGTTTCCCCCGAGGATCTTCAGCGCCTGATGAAGCAGGCTGCATTTGGTAGCTCGCTGGGTGGCTTCGCCAAGGCGGACGTGTTGCACAACATCACCGCCGAACAACTGGGCAAGGATCACACCACTCTGGCGACCGGCAATGGCCCCCTGCGCTCTCTCTGCACCGCGTTGCAGGCCGTTGTCGTCGGCTCCCAGCAGCCGCAACTGCGGGAGTTGGCAGCCGGGCTGCTGGCCCGCCCCATCGCTGGGATCCCGCTCCAGCAGTGGGGTACGGTGGGGGGCAAGGTGACCGAGTTGCTCGCTAACGCTACCCCCGAACTGTTGCAGGAGGCGATGAACCAGCTGCACACCGCGATGGGTGAAGTGGCTGACCTGCAGCGCGCCGTAAAGGCTGAAATTGCTGGCGAACCGGCGCAAAGCGCGACCACGGCTGCCGATGCGGCACCGGTCCAACGGGGTGAGAGCAAAGGGGCTGCCCGCGAGCAGGTCGCCATGGCGCGCCAGACTCCGGCCACCGGCTACAAGTTGGCGCTGGATCTTATCAGCTATCAGGCCAGCTACCTGCTGCGGGATCAAACCTCGACGACAGTGACCCTGAGCAGCAGCGATCTCAACGCCCTGCATCAGCACATTGCCGATGGCTCCATCAACGGCTCCCACATGGCCAAATTGCAGACCCGTGGCGATCTGCAAACCCTGCGTACTCTGGCGCTGTCGCTGGCCAGCGGCAGCGATGCCAAGGGCTCTTCCCTTGGTCATGCCCTCGACAGCCTCGCCTCGGCGCGCCCCAACCAGCGACTGGTGCTGGGCGGTCTGATGCAGTTTGCCAGTCAGGGCGATCAGGCGTGGGCTGACCATACCGCTGGCAAGCCGGAAGATCGGCTCGATGCCGGGGCGCGGCAGCGCTTTGATGGTGACAACATGAAGGCGGCGGTGGCGCGTCTCGGCGCCAGCGAAGCGCGGCAGGTGCTGCAACAGCTGGAAGGGGCTTTTGGTGATCGGGTGCGGGGCATCTGTGATCTAGCGGTTGAACTGGTCTCGCCCTTTGCCGACACGGTCCCGGAGGCCGTATTGACCTCACGGCTGACTCGCATGAGCACTGTGGTGAGCACATTGATCGACCAGATCAAGGAGCACCTCGCGCTGCCCCTGTCAGCTCACAGTGATGCGTCCCAGATTGATTCTGCCGATCAGCTGACGCCGCTCGAACTGGCTGCGCTGGCCCATATCGGCGTCGATGACCGCTATCTGTAA
>36.1675 [A veronii CIP107763]
ATGCAGATTCAAGCAAACACCGTCGGCACACAGGCCGTCGCTCACCACAGTGATGCAACCACAGGGGTTGGCCGGATGGGCCAGCTGGAGGCGCGTCAGGTTGCCACCGGGCAAGATGCGATCTTGCTGGGCAACCGCAGCGAACCGCAGAAAGGGCAGGGGCTGCTCTCGCGATTGGGGGCCCAACTGGCACGTCCGTTCGTGGCCATCAAAGAGTGGATTGGCAACCTGCTGGGGAGTGGCAAGAGTGCCGCTGCGCCGAAGGCGCAAACCGCCACGTCCCCCGAGGATCTTCAGCGTCTGATGAAGCAGGCTGCATTTGGTAGCTCGCTGGGTGGCTTTGCCAAGGCGGACGTGTTGAACAACATCGCCGCCGAACAACTGGGCAAGGAGCACGCCACTCTGGCGACCGGCAACGGCCCACTGCGCTCGCTCTGCACCGCGTTGCAGGCCGTTGTCATCGGCTCCGAGCAGCCGCAACTCCGTGAGTTGGCTGCCGGGCTGCTGGCTAGCCCCATCGCTGGTATCCCGCTCCAGCAGTGGGGCACTGTGGGAGGCAAGGTGACCGAGCTGCTCGCCAGCGCCACCCCCGAACTGCTGCAGGAGGCGATGAGCCAGCTGCACACCGCGATGGGTGAAGTGGCCGACCTGCAGCGGGCCGTCAAGGTTGAAATCGCTGGCGAACTGGCGCAAAGCGCGACCACCACTGCGGAGGCGACGTCCGCCCAAAGCGGTGAGAGCAAAGGGGCTGCTCGCGAACAGGTCGCCATGGCGCGGCAGACTCCGGCCACCGGCTACAAGCTGGCGCTGGATCTTATCAGCTATCAGGCCAGCTACCTGCTGCGGGATCAAACTTCGACCGAGGTGACCCTGAGCAGCAGCGATCTCAACGCCCTGCATCAACACATTGCCGATGGCTCCATCAACAGTTCCCACATGGCCAAGTTGCAGACCCGCGGCGATCTGCAAACCCTGCGTACTCTGGCGCTCTCGCTGGCCAGCGGCAGCGACGCCAAGGGATCTTCCCTTGGTCATGCCCTCGACAGTCTCGCCTCGGCGCGCCCCAACCAGCGGTTGGTGCTGGGCGGCCTGATGCAGTTTGCCGGTCAGACCGATCAGGCGTGGGTTGACCATACTGCTGGCAAGCCGGAGGATCGGCTCGATGCCGGGGCGCGGCTGCGCTTTGACACCGGCCATATGCAGGCGGAGCTGGGGCGTCTCGGCGACAGCGAGGCACGGCAGGTGCTGCAACAGCTGGAAGGGGCTTTTGGTGATCGGGCCAGGGCTATCTGCGACTTCGCGGTGGCTCAGGTCTCCGGCTTTGCCGATAGCGAAAGCAGCCCTGAGGCCGTGCTGGTCTCCCGCCTGACCCGCATGGGCAATCTGGTGGGCAGCCTGACCGATGCGCTCAAGGAGCGGCTGCAACTGCCCGGGTCCGCTCGTGGCGAGCCGACCATGATCGACTCCGCCAGCCAGCTGACACCGCTCGAACTGGCTGCGCTGGCTCATATCGGCGTCGATGAGAGCTATCTGTAA
>41.3491 [A taiwanensis LMG24683T]
ATGGGCCGCCAGACTCCGGCCACCGGTTACAAGCTGGCGCTGGATCTTATCAGCTATCAGGCCAGCTACCTGCTGCGGGATCAAACTTCGACCGAGGTGACCCTGAGCAGCAGCGATCTCAACGCCCTGCATCAACACATTGCCGATGGCTCCATCAACAGTTCCCACATGGCCAAGTTGCAGACCCGCGGCGATCTGCAAACCCTGCGTACTCTGGCGCTCTCTCTGGCCAGCGGCAGCGACGCCAAGGGATCTTCCCTTGGTCATGCCCTCGACAGTCTCGCCTCGGCGCGCCCCAACCAGCGGTTGGTGCTGGGCGGCCTGATGCAGTTTGCCGGTCAGACCGATCAGGCGTGGGTTGACCATACTGCTGGCAAGCCGGAGGATCGGCTCGATGCCGGGGCGCGGCTGCGCTTTGACACCGGCCATATGCAGGCGGAGCTGGGGCGTCTCGGCGACAGCGAGGCACGGCAGGTGCTGCAACAGCTGGAAGGGGCTTTTGGTGATCGGGCCAGGGCTATCTGCGACTTCGCGGTGGCTCAGGTCTCCGGCTTTGCCGATAGCGAAAGCAGCCCTGAGGCCGTGCTGGGCTCCCGCCTGACCCGCATGGGCAATCTGGTGGGCAGCCTGACCGATGCGCTCAAGGAGCGGCTGCAACTGCCTGGGTCCGCCCGTGGCGAGCCGACCATGATCGACTCCGCTAGCCAGCTGACACCGCTCGAACTGGCTGCGCTGGCTCATATCGGCGTCGATGAGAGCTATCTGTAA
>42943.3436 [A dhakensis 187]
TTGGCCCGTCCGTTTGTGGCGCTGAAAGAGTGGATCGGCAATCTGCTGGGGGCCCGTACCGAAGCGCCCGCCCACTCTGCCCCACCTGCAGACAGCCTCTCCCTGGCCGATCAAAAGCGTCTGCTGCTGCAAAAGGCATTGCCCTTTACCCTGGGCGGCCTCGATAAGGCGAACGAGCTCAATAACATAGATGCACAGCAGTTGGGGCAGGAACATGCCCGGCTGGCGACCGGCAATGGCGCTCTGCGCTCGCTGGCAACCTCACTGAACGGGATCAAGGATGGCTCCATGCGGCAGGAGAGCCAAACCTTGGCGGCCGGGTTGCTTGAGCGTCCCATCGCCGGCATCCCGCTCCAGCAATGGGGGACTGTGGGTGGCAAGGTGACAGAGTTGATCGCCAACGCTACCCCGGAGCAGTTACAAGAGGCAATGAGCCAGCTGCACGCAGTGATGGCGGAAGTGGCCGACCTGCAACGCGCGGTCAAGGCCGAGGTTGCCGGTGAACCATTGCCAGCTGCCACCAGTGCCGAGGTTGTGGCGGCCCCACATGGTGAGGCCAAGCCTGCCGCCCGTGAAACCGTCGCCATGGCGCGCCAGACCGAGGTCACCGGTTACAAGCAGGCGCTGGAGCTCATCAGCTACCAGGCCAGCTATCTACTGCGGGATCAGGCTTCGACCGAGGTTACCCTGAGCAGTGATGACCTCAACGCCTTGCACCAACACATTGCCGATGGCTCCATCAATGGCTCCCATATGGCCAAGCTGCAAACCCGAGGTGATCTGCAGATCCTGCGTACATTGGCGCTCTCTCTTGCGAGCGGCAGCGATGCCAATGGCGCTTCTCTGGGCAATGCACTCGACAGTCTTGCCTCGGCGCGTCCCAACCAGCGGTTGGTGCTGGGCGGTCTGATGCAGTTTGCAGGTCAGACCGACCAGGCATGGGCAGACCAGACCGCTGGCAAGCCGGAAGATCGACTCGATGCGGGGGCAAGACTGCGCTTTGACACCGGCCACATGAAGGCGGAACTGGCCCGCCTTGATGACAGTGCGGCACGGCAGGTGCTGCAACAGCTGGAGGGGGATTTTGGTGATCGAGCCAAGGCTGTCTGTGATTTCGCGGTGGCACAGGTCTCTACCTTTGCCGACAGCGAGAGCAGCCCGGAAGCCGTATTGGTCTCCCGCTTGACCCGTATGGGCAATCTGGTGGGCAGCCTGACCGACGAACTCAAGGCACGCCTTCAGCTGCCCGAGTCAGCACGCGGTGAGCCGACCATGATCGACTCCGTCAGCCAGCTGACTCCGCTGGAGCTGGCGGCTCTGGCCCATATCGGTGTCGGGGCCGACTATCTGTAA
>42944.1559 [A dhakensis 259]
ATGCAGATTCAAACACATACCAGCGGCTTGCAGGCCGTCGCCCAGCACAATGACGCTACAGCGGAGGTTGGCCGACTGGGCCAGCTGGAGGCTCGTCAGGTTGCAACCAGCCAGGATGCCCTTCAGCTGGGCAACCGCAGTGAACCGCAAAAAGGACAGGGTCTGCTGTCCCGTTTGGGGGCCCAGTTGGCCCGTCCGTTTGTGGCGCTGAAAGAGTGGATCGGCAATCTGCTGGGGGCCCGTACCGAGGCACCCGCCCACTCAGCCCCACCAGCAGACAGCCTCTCCCTGGCTGACCAAAAGCGTCTGCTGCTGCAAAAGGCATTGCCCTTTACCCTGGGCGGCCTCGATAAGGCGAACGAGCTCAATAACATAGATGCACAGCAGTTGGGGCAGGAACATGCCCGGCTGGCGACCGGCAATGGCGCTCTGCGCTCGCTGGCAACCTCACTGAACGGGATCAAGGATGGCTCCATGCGGCAGGAGAGCCAAACCTTGGCGGCCGGGTTGCTTGAACGTCCCATCGCCGGCATCCCGCTCCAGCAATGGGGGACGGTGGGTGGCAAGGTGACGGAGTTGATCGCCAACGCTACCCCGGAGCAGTTACAAGAGGCAATGAGCCAGCTGCACGCAGTGATGGCGGAAGTGGCCGATCTGCAACGCGCGGTCAAGGCCGAGGTTGCCGGTGAACCATTGCCAGCTGCCTCCAGTGCCGAGGTTGTGGCGGCCCCACATGGTGAGGCCAAGCCTGCGGCCCGTGAAACCGTCGCCATGGCGCGCCAGACCGAGGTCACCGGTTATAAGCAGGCGCTGGAGCTCATCAGCTACCAGGCCAGCTATCTGCTGCGGGATCAGGCTTCGACCGAGGTTACCCTGAGCAGTGATGACCTCAACGCTTTGCACCAACACATTGCCGATGGCTCCATCAATGGCTCCCATATGGCCAAGCTGCAAACCCGAGGTGATCTGCAGATCCTGCGTACATTGGCGCTCTCTCTTGCGAGCGGCAGCGATGCCAATGGCGCTTCTCTGGGCAATGCACTCGAGAGTCTCGCCTCGGCGCGTCCCAACCAGCGGTTGGTGCTGGGCGGTCTGATGCAGTTTGCAGGCCAGACTGACCAGGCATGGGCAGACCAGACCGCCGGCAAGCCGGAAGATCGACTCGATGCAGGGGCGCGACTGCGCTTTGACACCGGCCACATGAAGGCTGAACTGGCCCGCCTTGATGACAGTGCGGCTCGGCAGGTACTGCAACAGCTGGAGGGGGATTTTGGTGATCGAGCCAAGGCTGTCTGTGATTTCGCGGTGGCACAGGTCTCTACCTTTGCCGACAGCGAGAGCAGCCCGGAAGCCGTATTGGTCTCCCGCTTGACCCGTATGGGCAATCTGGTGGGCAGTCTGACCGACGAACTCAAGGCACGCCTTCAGCTGCCCGAGTCAGCACGCGGTGAGCCGACCATGATCGACTCCGTCAGCCAGCTGACTCCGCTGGAGCTGGCGGCTCTGGCCCATATCGGTGTCGGGGCCGACTATCTGTAA
>42945.3944 [A dhakensis 277]
ATGCAGATTCAAACACATACCAGCGGCTTGCAGGCCGTCGCCCAGCACAATGACGCTACAGCGGAGGTTGGTCGACTGGGCCAGCTGGAGGCTCGTCAGGTTGCTACCAGTCAGGATGCCCTTCAGCTGGGCAACCGCAGTGAACCGCAAAAAGGACAGGGGCTGCTGTCCCGTTTGGGGGCCCAGTTGGCCCGTCCGTTTGTAGCGCTGAAAGAGTGGATCGGCAATCTGCTGGGGGCCCGTAGCGAGGCGCCCGCCCACTCTGCCCCACCGGCAGACAACCTTTCCCTGGCCGATCAAAAGCGTCTGCTGCTGCAAAAGGCATTGCCCTTTACCCTGGGCGGCCTCGATAAGGCGAACGAGCTCAATAACATAGATGCACAGCAGTTGGGGCAGGAACATGCCCGGCTGGCGACCGGCAATGGCGCTCTGCGCTCGCTGGCAACCTCACTGAACGGGATTAAGGATGGCTCCATGCGGCAGGAGAGCCAAACCTTGGCGGCCGGGTTGCTTGAACGTTCCATCGCCGGCATCCCGCTCCAGCAATGGGGGACTGTGGGTGGCAAGGTGACGGAGTTGATCGCCAACGCGACTCCGGAGCAGTTACAAGAGGCAATGAGCCAGCTGCACGCAGTGATGGCGGAAGTGGCCGACCTGCAACGCGCGGTCAAGGCCGAAGTTGCCGGTGAACCATTGCCAGCTGCCACCAGTGCCGAGGTTGTGGTGGCCCCACATGGTGAGGCCAAGCCTGCCGCCCGTGAAACCGTCTCCATGGCGCGCCAGACCGAGGTCACCGGTTACAAGCAGGCGCTGGAGCTCATCAGCTACCAGGCCAGCTATCTGCTGCGGGATCAGGTTTCGACCGAGGTTACCCTGAGCAGTGATGACCTCAACGCTTTGCACCAACACATTGCCGATGGCTCCATCAATGGCTCCCATATGGCCAAGCTACAAACCCGAGGTGATCTGCAGATCCTGCGTACATTGGCGCTCTCTCTTGCGAGCGGCAGCGATGCCAATGGCGCTTCTCTGGGCAATGCACTCGACAGTCTTGCCTCGGCGCGTCCCAACCAGCGGTTGGTTCTGGGCGGTCTGATGCAGTTTGCAGGTCAGACCGACCAGGCATGGGCAGATCAGACCGCCGGCAAGCCGGAAGATCGACTCGATGCAGGGGCGCGACTGCGCTTTGACACCGGCCACATGAAGGCGGAACTGGCCCGCCTTGATGACAGTGCGGCACGGCAGGTGCTGCAACAGCTGGAGGGGGATTTTGGTGATCGAGCCAAGGCCGTCTGTGATTTCGCGGTGGCACAGGTTTCTACCTTTGCCGACAGCGAGAGCAGCCCGGAAGCCGTATTGGTCTCCCGCTTGACCCGTATGGGCAATCTGGTGGGCAGTCTGACCGACGAACTCAAGGCACGCCTTCAGCTGCCCGAGTCAGCACGCGGTGAGCCGACCATGATCGACTCCGTCAGCCAGCTGACTCCGCTGGAGCTGGCGGCTCTGGCCCATATCGGTGTCGGGGCCGACTATCTGTAA
>42947.3945 [A hydrophila SNUFPCA8]
ATGCAGATTCAAACACATACTGGCGGCCTGCAGGCCGTCGCCCAGCACAGTGATGCTGTGGCCGGGGTTGGCAAGTTCGGCCAGCTGGATGCTCGTCAGGTTGCCACCAGTCAGGATGCCCTTCAGCTGGGCAGCCGCAGTGAACCGCAAAAAGGAGAGGGGCTGCTGTCCCGTTTGGGAGCCCAGTTGGCCCGTCCGTTTGTGGCACTGAAAGAGTGGATCGGCAATCTGCTGGGGGCTCGCCCCGCGGCACCCGACCGCTCGGCACCGCCGGCAGACAACCTCTCCCTGGCCGACCAAAAGCGCCTGCTGCTGCAAAAGGCGCTGCCCTTTACCCTGGGTGGCCTCGATAAGGCGAGCGAGCTCAATAACATAGATGCACAGCAGTTGGGACAGGAACATGCCCGGCTGGCGACCGGCAATGGCGCCCTGCGCTCGCTGGCAACCTCACTGAACGGGATCAAGGATGGTTCCATGCGGCAGGAGAGCCAAACCTTGGCGGCCGGGTTGCTTGAACGTCCCATCGCCGGTATCCCGCTCCAGCAGTGGGGCACGGTGGGCGGCAAGGTAACGGAGTTGATCGCCAATGCCGCCCCGGAGCAGTTACAAGAGGCGATGAGCCAGCTGCACGCCGTGATGGCGGAAGTGGCCGACTTGCAGCGCGCTGTCAAGGCCGAGGTCGCTGGCGAACCGCTGCCGGCCACCACCAATGCCGAGGTTGTGGCGGCTCTACATGGGGAGGCCAAGCCTGCCGCCCGTGACACCGTCGCCATGGCACGCCAGACCGAGATCACCGGTTACAAGCAGGCGCTGGAGCTCATCAGCTACCAGGCCAGCTACCTGCTGCGGGATCAGGCTTCGACCGAGGTTACCCTGAGCAGTGATGACCTCAATGCCTTGCACCAGCACATTGCCGATGGCTCCATCAATGGCTCCCATATGGCCAAGCTGCAAACCCGGGGTGATCTGCAGATCCTGCGTACATTGGCGCTCTCTCTTGCGGGCGGCAGCGATGCCAATGGTGCTTCCCTGGGCAATGCACTCGACAGTCTCGCCTCGGCGCGTCCCAACCAGCGGTTGGTGCTGGGCGGTCTGATGCAGTTTGCCGGTCAGACCGACCAGGCATGGGCAGACCAGACCGCTGGCAAGCCGGAGGATCGACTCGATGCGGGGGCAAGGCTGCGCTTTGATACCGGCCACATGAAGGCGGAACTGGCTCGTCTTGACGACAGTGCGGCGCGACAGGTGCTGCTACAGCTGGAGGGGGATTTTGGTGATCGAGCCAAGGCCGTCTGCGACTTCGCGGTAGCGCAGGTCTCGACCTTTGCCGACAGCGAGAGCAGCCCGGAAGCCGTACTGGTCTCCCGCCTGACCCGCATGGGTAATCTGGTGGGCAGCCTGACCGACGAGCTGAAGGTGCGCCTCCAGTTGCCAGAGTCAGCACGTGGTGAGCCGACCATGATCGACTCCGTCAGCCAGCTGACCCCGCTGGAGCTGGCGGCCCTGGCCCATATCGGCGTCGAGGCCGGTTATCTCGAGTAA
>50.3402 [A allosaccharophila BVH88]
ATGCAGATTCAAACACACACCGGCGGCTTGCAGGCCGTCGCTCACCACAGTGATGCCACCACCGGGGTTGGCCGGATGGGCCAGCTGGAGGCGCGTCAGATCGCCACCGGGCAAGATGCGATCCTGCTGGGCAGCCGCAGCGAACCGCAGAAAGGGCAGGGGCTGCTCTCGCGACTGGGGGCCCAGCTGGCTCGCCCGTTTGTGGCCCTGAAGGAGTGGATCGGCAACCTGCTGGGGACGGACAAGCGTGCCGCTGCGCCGAAGGCGCAACAGACTTCTGTGACAGACAACCTCTCGTTGGCTGACCAAAAACGGTTGCTGCTGCAACAGGCATTGCCTTTCACCCTGGGCGGGCTCGACAAGGCCAGTGAGCTGAACAATATCAATGCCGAACAATTGGGGCAGGATCATACCCGTCTGGCGACCGGCAATGGTGCCCTGCGCTCACTGGCGACCTCCCTGATCGGGATCCGGGATGGTTCCATGCGGCAGGAGAGTCAGACCGCTGCAGCCGGGTTACTTGAACGCCCCATCGCCGGTATCCCGCTCCAGCAGTGGGGCACTGTCGGGGGCAAGGTGACCGAGCTGCTCGCCAGCGCCACCCCCGAACTGTTGCAGGAGGCGATGAGCCAGCTGCACACCGCGATGGGTGAAGTGGCCGACCTGCAGCGCGCCGTAAAGGCCGAAATTGCTGGCGAACCGGCGCAAAGCGCGACCACGGCTGCCGATGCGGCGCCGGTCCAAAGTGGTGAGAGCAAAGGGGCTGCCCGCGAGCAGGTCGCCATGACGCGCCAGACTCCGGCCACTGGCTACAAGCTGGCGCTGGATCTCATCAGCTATCAGGCCAGCTACCTGCTGCGGGATCAAACCTCGACGACTGTGACCCTGAGCAGCAGCGATCTCAACGCTCTGCATCAGCACATTGCCGATGGCTCCATCAACGGCTCCCACATGGCCAAATTGCAGACCCGTGGCGATCTGCAAACCCTGCGCACACTGGCGCTGTCGCTGGCCAGTGGCAGCGATGCCAAGGGCTCTTCCCTTGGTCATGCCCTCGACAGCCTTGCCTCGGCGCGCCCTAACCAGCGACTGGTGCTGGGCGGTCTGATGCAGTTTGCCAGTCAGGGGGATCAGGCGTGGGCTGACCATACTGCTGGCAAGCCGGAAGATCGGCTCGATGCCGGAGCGCGGCAGCGCTTTGATGGTGACAACATGAAGGCGGCGGTGGCGCGTCTCGGCGCCAGCGAAGCGCGGCAAGTGCTGCAACAGCTGGAAGGGGCTTTTGGTGATCGGGTGCGGGGCATCTGTGATCTAGCGGTTGAACTGGTCTCGCCCTTTGCCGACACGGTCCCGGAGGCTGTATTGACCTCACGACTGACTCGCATGAGCACTGTGGTGAGCACCCTGATCGACCAGATCAAGGAGCACCTCGCGCTGCCCCTGTCAGCTCACAGTGATGCGTCCCAGATTGATTCTGTCGATCAGCTGACGCCGCTCGAACTGGCGGCGCTGGCCCATATCGGCGTCGATGACCGCTATCTGTAA
>51.2149 [A veronii CECT7059]
ATGCAGATTCAAGCAAACACCGTCGGCACACAGGCCGTCACTCACCACAGTGATGCAACCACAGGGGTTGGCCGGATGGGCCAGCTGGAGGCGCGTCAGGTCGCCACCGGACAAGATGCGATCTTGCTGGGCAACCGCAGCGAACCGCAGAAAGGGCAGGGGCTGCTCTCGCGATTGGGGGCCCAACTGGCCCGCCCGTTTGTGGCCATCAAAGAGTGGATTGGCAACCTGCTTGGGAGCGGCAAGAGTGCCGCTGCGCCGAAGGCGCAAACCGCCACGTCCCCCGAGGATCTTCAGCGCCTGATGAAGCAGGCTGCATTTGGTAGCTCGCTAGGTGGCTTTGCCAAGGCGGACGTGTTGAACAACATCGCCGCCGAACAACTGGGCAGGGAGCACGCCACTCTGGCGACCGGCAACGGCCCACTGCGCTCGCTCTGCACCGCGTTGCAGGCTGTTGTCGTCGGCTCCCAGCAGCCGCAACTCCGGGAGTTGGCTGCCGGGCTGCTGGCTCGCCCCATCGCCGGTATCCCGCTCCAGCAGTGGGGCACTGTGGGGGGCAAGGTGACCGAGCTGCTCGCCAGCGCCACCCCCGAACTGCTGCAGGATGCGATGAGCCAGCTGCACACCGCGATGGGTGAAGTGGCCGACCTGCAGCGGGCCGTCAAGGCTGAAATCGCTGGCGAACCGGCGCAAAGTGCGACCACCACTGCGGATGCGGCACCCGTTCAAAGCGGTGAGAGCAAAGGGGCTGCCCGCGAACCGGTCGCCATGGCGCGGCAGACCCCGGCCACCGGCTACAAGCTGGCGCTGGATCTTATCAGCTATCAGGCCAGCTACCTGCTGCGGGATCAAACCTCGACCGAGGTGACCCTGAGCAGCAGCGATCTCAATGCCCTGCATCAACACATTGCCGATGGCTCCATCAACAGTTCCCACATGGCCAAGTTGCAGACCCGTGGCGATCTGCAAACCCTGCGTACTCTGGCGCTCTCGCTGGCCAGCGGCAGCGACGCCAAAGGCTCTTCCCTTGGTCATGCCCTCGACAGTCTCGCCTCGGCGCGCCCCAACCAGCGGTTGGTGCTGGGCGGCCTGATGCAGTTTGCCGGTCAGACCGAGCAGGCGTGGGTGGACCATACCGCGCTCAAGCCGCGAGAGGAACGGCTCGATGCCGGGGCGCGACTGCGCTTTGACACCGGCCATATGCAGGCGGAGCTGGGGCGTCTCGGCGACAGCGAGGCACGGCAGGTGCTGCAACAGCTGGAAGGGGCTTTTGGTGATCGGGCCAGGGCTATCTGCGACTTCGCGGTGGCTCAGGTCTCCGGCTTTGCCGATAGCGAAAGCAGCCCTGAGGCCGTGCTGGTCTCCCGCCTGACCCGCATGGGCAATCTGGTGGGCAGCCTGACCGATGCGCTCAAGGAGCGGCTGCAACTGCCTGAGTCCGCCCGTGGCGAGCCGACCATGATCGACTCCGCCAGCCAGCTGACACCGCTCGAGCTGGCTGCGCTGGCCCATATCGGCGTCGATGAGAGCTATCTGTAA
>57.924 [A veronii AK241]
ATGCAGATTCAAGCAAACACCGTCGGCACACAGGCCATCGCTCACCACAGTGATGCAACCACAGGGGTTGGCCGGATGGGCCAGCTGGAGGCGCGTCAGGTCGCTACCGGGCAAGATGCGATCTTGCTGGGCAACCGCAACGAACCGCAGAAAGGGCAGGGGCTGCTCTCGCGATTGGGGGCCCAACTGGCCCGCCCGTTTGTGGCCATCAAAGAGTGGATCGGCAACCTGCTGGGGAGCGGCAAGAGTGCCGCTGCGCCGAAGGCGCAAACCGCCACTTCCCCCGAGGATCTTCAGCGTCTGATGAAGCAGGCTGCATTTGGTAGCTCGCTGGGTGGCTTTGCCAAGGCGGACGTGTTGAACAACATCGCCGCCGAACAACTGGGCAAGGAGCACGCCACTCTGGCGACCGGCAACGGCCCACTGCGCTCGCTCTGCACCGCGTTGCAGGCCGTTGTCATCGGCTCCGAGCAGCCGCAGCTTCGTGAGTTGGCTGCCGGGCTGCTGGCTCGCCCCATCGCCGGTATCCCGCTCCAGCAGTGGGGCACTGTGGGGGGCAAGGTGACCGAGCTGCTCGCCAGCGCCACCCCCGAACTGCTGCAGGAGGCGATGAGCCAGCTGCACACCGCGATGGGTGAAGTGACCGACCTGCAGCGGGCCGTCAAGGCTGAAATCGCTGGCGAACCGGCGCAAAGTGCGACCACCACTACGGATGCGACGCCCATCCAAAGCGGTGAGAGCAAAGGGGCTGCCCGCGAACAGGTCACCATGGGCCGCCAGACTCCGGCCACCGGTTACAAGCTGGCGCTGGATCTTATCAGCTATCAGGCCAGCTACCTGCTGCGGGATCAAACCTCGACCGAGGTGACCCTGAGCAGCAGCGATCTCAATGCCCTGCATCAACACATTGCCGATGGCTCCATCAACAGTTCCCACATGGCCAAGTTGCAGACCCGCGGCGATCTGCAAACCCTGCGCACTCTGGCGCTGTCGCTAGCCAGCGGCAGCGACGCCAAGGGCTCTTCCCTTGGTCATGCCCTCGACAGTCTCGCCTCGGCGCGTCCCAACCAGCGACTGGTGCTGGGCGGCCTGATGCAGTTTGCCGGTCAGACCGATCAGGCGTGGGTGAATCATACAGCTGGCAAGCCGGAGGATCGGCTCGATGCCGGGGCGCGGCTGCGCTTTGACACCGGCCATATGCAGGCGGAGCTGGGGCGTCTCGGCGACAGCGAGGCACAGCAGGTGCTGCAACAGCTGGAAGGGGCTTTTGGTGATCGGGCCAGGGCTATCTGCGACTTCGCGGTGGCTCAGGTCTCCGGCTTTGCCGATAGCGAAAGCAGTCCTGAGGCCGTGCTGGTCTCCCGCCTGACCCGCATGGGCAATCTGGTGGGCAGCCTGACCGATGCGCTCAAGGAGCGGCTGCAACTGCCCGGGTCCGCCCGTGGCGAGCCGACCATGATCGACTCCGCCAGCCAGCTGACACCGCTCGAGCTGGCTGCGCTGGCCCATATCGGCGTCGATGAGAGCTATCTGTAA
>58.1274 [A veronii CECT4902]
ATGCAGATTCAAGCAAACACCGTCGGCACACAGGCCGTCGCTCACCACAGTGATGCAACCACAGGGGTTGGCCGGATGGGCCAGCTGGAGGCGCGTCAGGTCGCTACCGGGCAAGATGCGATCTTGCTGGGCAACCGCAGCGAACCGCAAAAAGGGCAGGGGCAGCTTTCGCGATTGGGGGCCCAACTGGCCCGCCCGTTTGTGGCCATCAAAGAGTGGATTGGCAACCTGCTTGGGAGCGGCAAGAGTGCCGCTGCGCCGAAGGCGCAAACCGCAGCTTCCCCCGAGGATCTTCAGCGTCTGATGAAGCAGGCTGCATTTGGTAGCTCGCTGGGTGGCTTTGCCAAGGCGGACGTATTGAACAACATCGCCGCCGAACAACTGGGCAAGGAGCACGCCACTCTGGCGACCGGCAACGGCCCACTGCGCTCTCTCTGCACCGCGTTGCAGGCTGTTGTCGTCGGCTCCCAGCAGCCGCAACTCCGGGAATTGGCTGCCGGGCTGCTGGCCCGCCCCATCGCCGGTATCCCGCTCCAGCAGTGGGGCACTGTCGGGGGCAAGGTGACCGACCTGCTCGCCAGCGCCACCTCCGAACTGCTGCAGGAGGCGATGAGCCAGCTGCACACCGCGATGGGTGAAGTGACCGACCTGCAGCGGGCCGTCAAGGCTGAAATCGCTGGCGAACCGGCGCAAAGCGCGGCCACAACAGCGGATGCGGTGCCCGTCCAACGCGGTGAGAGCAAAGGGGCTGCCCGCGAACAGGTCGCCATGGCGCGGCAGGCCCCAGCCACCGGCTACAAGCTGGCGCTGGATCTTATCAGCTATCAGGCCAGCTACCTGCTGCGGGATCAAACCTCGACCGAGGTGACCCTGAGCAGCAGCGATCTCAATGCCCTGCATCAACACATTGCCGATGGCTCCATCAACAGTTCCCACATGGCCAAGTTGCAGACCCGCGGCGATCTGCAAACCCTGCGTACTCTGGCGCTCTCTCTGGCCAGCGGCAGCGACGCCAAGGGCTCTGCCCTTGGTCATGCCCTCGACAGTCTCGCCTCGGCGCGTCCCAACCAGCGGTTGGTGCTGGGCGGCCTGATGCAGTTTGCCGGTCAGACCGATCAGGCGTGGGTGAACCATACAGCTGGCAAGCCGGAGGATCGGCTCGATGCCGGGGCGCGACTGCGCTTTGACACCGGCCATATGCAGGCGGAGCTGGGGCGTCTCGGCGACAGCGAGGCACGGCAGGTGCTGCAACAGCTGGAAGGGGCTTTTGGTGATCGGGCCAGGGCTATCTGCGACTTCGCGGTGGCTCAGGTCTCCGGCTTTGCCGATAGCGAAAGCAGCCCTGAGGCCGTGCTGGTCTCCCGCCTGACCCGCATGGGCAATCTGGTGGGCAGCCTGACCGATGCGCTCAAGGAGCGGCTGCAACTGCCCGGGTCCGCCCGTGGCGAGCCGACCATGATCGACTCCGCCAGCCAGCTGACACCGCTTGAACTGGCTGCGCTGGCTCATATCGGCGTCGATGAGAGCTATCTGTAA
>59.2485 [A dhakensis CIP107500]
GTGGCGCTGAAAGAGTGGATCGGCAATCTGCTGGGGGCCCGTACCGAGGCACCCGCCCACTCAGCCCCACCTGCAGACAGCCTCTCCCTGGCCGATCAAAAGCGTCTGCTGCTGCAAAAGGCATTGCCCTTTACCCTGGGCGGCCTCGATAAGGCGAACGAGCTCAATAACATAGATGCACAGCAGTTGGGGCAGGAACATGCCCGGCTGGCGACCGGCAATGGCGCTCTGCGCTCGCTGGCAACCTCACTGAACGGGATCAAGGATGGCTCCATGCGGCAGGAGAGCCAAACCTTGGCGGCCGGGTTGCTTGAACGTCCCATCGCCGGCATCCCGCTCCAGCAATGGGGGACTGTGGGTGGCAAGGTGACGGAGTTGATCGCCAACGCGACTCCGGAGCAGTTACAAGAGGCAATGAGCCAGCTGCGCGCCGTGATGGTGGAAGTGGCCGACCTGCAACGCGCGGTCAAGGCCGAAGTTGCCGGTGAACCATTGCCAGCTGCCACCAGTGCCGAGGTCGTGGCGGTCCCACATGGTGAGGCCAAGCCTGCCACCCGTGAAACCGTCGCCATGGCGCGCCAGACCGAGGTCACCGGTTACAAGCAGGCGCTGGAGCTCATCAGCTACCAGGCCAGCTATCTGCTGCGGGATCAGGCTTCGACCGAGGTTACCCTGAGCAGTGATGATCTCAATGCCTTGCACCAGCACATTGCCGATGGCTCCATCAATGGCTCCCATATGGCCAAGCTGCAAACCCGAGGTGATCTGCAGATCCTGCGTACATTGGCGCTCTCTCTTGCGAGCGGCAGCGATGCCAATGGCGCTTCTCTGGGCAATGCACTCGACAGTTTTGCCTCGGCGCGTCCCAACCAGCGGTTGGTGCTGGGCGGTCTGATGCAGTTTGCAGGTCAGACCGACCAGACATGGGCAGATCAGACCGCCGGCAAGCCGGAAGATCGACTCGATGCAGGGGCGCGACTGCGCTTTGACACCGGCCACATGAAGGCAGAACTGGCCCGTCTTGATGACAGTGCGGCGCGACAGGTGCTGCAACAGCTGGAGGGGGATTTTGGTGACCGAACCAAGGCCGTCTGCGACTTCGCGGTGGCGCAGGTCTCGACCTTTGCCGACAGCGAGAGCAGCCCGGAAGCCGTGTTGGTCTCCCGCTTGACCCGTATGGGCAATCTGGTGGGCAGCTTGACCGACGAACTCAAGGCACGCCTTCAGCTGCCCGAGTCAGCACGCGGTGAGCCGACCATGATCGACTCCGTCAGCCAGCTGACTCCGCTGGAGCTGGCGGCTCTGGCCCATATCGGTGTCGGGGCCGACTATCTGTAA
>642.131.peg.3584 [A dhakensis BVH68]
ATGCAGATTCAAACACATACCAGCGGCTTGCAGGCCGTCGCCCAGCACAATGACGCTACAGCGGAGGTTGGCCGACTGGGCCAGCTGGAGGCTCGTCAGGTTGCTACCAGTCAGGATGCCCTTCAGCTGGGCAACCGCAGTGAACCGCAAAAAGGACAGGGGCTGCTGTCCCGTTTGGGGGCCCAGTTGGCCCGTCCGTTTGTGGCGCTGAAAGAGTGGATCGGCAATCTGCTGGGGGCCCGTACCGAGGCACCCGCCCACTCTGCCCCACCTGCAGACAGCCTCTCCCTGGCCGATCAAAAGCGTCTGCTGCTGCAAAAGGCATTGCCCTTTACCCTGGGCGGCCTCGATAAGGCGAACGAGCTCAATAACATAGATGCACAGCAGTTGGGGCAGGAACATGCCCGGCTGGCGACCGGCAATGGCGCTCTGCGCTCGCTGGCAACCTCACTGAACGGGATCAAGGATGGCTCCATGCGGCAGGAGAGCCAAACCTTGGCGGCCGGGTTGCTTGAACGTCCCATCGCCGGCATCCCGCTCCAGCAATGGGGGACTGTGGGTGGCAAGGTGACGGAGTTGATCGCCAACGCTACCCCGGAGCAGTTACAAGAGGCAATGAGCCAGCTGCACGCAGTGATGGCGGAAGTGGCCGATCTGCAACGCGCGGTCAAGGCCGAGGTTGCCGGTGAACCATTGCCAGCTGCCTCCAGTGCCGAGGTTGTGGCGGCCCCACATGGTGAGGCCAAGCCTGCCGCCCGTGAAACCGTCGCCATGGCGCGCCAGACCGAGGTCACCGGTTACAAGCAGGCGCTGGAGCTCATCAGCTACCAGGCCAGCTATCTGCTGCGGGATCAGGCTTCGACCGAGGTTACCCTGAGCAGTGATGACCTCAATGCCTTGCACCAACATATTGCCGATGGCTCCATCAATGGCTCCCATATGGCCAAGCTGCAAACCCGAGGTGATCTGCAGATCCTGCGTACATTGGCGCTCTCTCTTGCGAGCGGCAGCGATGCCAATGGCGCTTCTCTGGGCAATGCACTCGACAGTCTCGCCTCGGCGCGTCCCAACCAGCGGTTGGTGCTGGGCGGTCTGATGCAGTTTGCAGGTCAGACCGACCAGGCATGGGCAGATCAGACCGCCGGCAAGCCGGAAGATCGACTCGATGCGGGGGCAAGACTGCGCTTTGACACCGGCCACATGAAGGCTGAACTGGCCCGCCTTGATGACAGTGCGGCGCGGCAGGTGCTGCAACAGCTGGAGGGGGATTTTGGTGATCGAGCCAAGGCTGTCTGCGACTTCGCGGTGGCACAGGTCTCTACCTTTGCCGACAGCGAGAGCAGCCCGGAAGCCGTATTGGTCTCCCGCTTGACCCGTATGGGCAATCTGGTGGGCAGCCTGACCGACGAACTCAAGACACGTCTTCAGCTGCCCGAGTCAGCACGCGGTGAGCCGACCATGATCGACTCCGTCAGCCAGCTGACTCCGCTGGAGCTGGCGGCTCTGGCCCATATCGGTGTCGGGGCCGACTATCTGTAA
>642.137.peg.2646 [A dhakensis BVH69]
ATGCAGATTCAAACACATACCAGCGGCTTGCAGGCCGTCGCCCAGCACAATGACGCTACAGCGGAGGTTGGCCGACTGGGCCAGCTGGAGGCTCGTCAGGTTGCTACCAGTCAGGATGCCCTTCAGCTGGGCAACCGCAGTGAACCGCAAAAAGGACAGGGGCTGCTGTCCCGTTTGGGGGCCCAGTTGGCCCGTCCGTTTGTGGCGCTGAAAGAGTGGATCGGCAATCTGCTGGGGGCCCGTACCGAGGCACCCGCCCACTCTGCCCCACCTGCAGACAGCCTCTCCCTGGCCGATCAAAAGCGTCTGCTGCTGCAAAAGGCATTGCCCTTTACCCTGGGCGGCCTCGATAAGGCGAACGAGCTCAATAACATAGATGCACAGCAGTTGGGGCAGGAACATGCCCGGCTGGCGACCGGCAATGGCGCTCTGCGCTCGCTGGCAACCTCACTGAACGGGATCAAGGATGGCTCCATGCGGCAGGAGAGCCAAACCTTGGCGGCCGGGTTGCTTGAACGTCCCATCGCCGGCATCCCGCTCCAGCAATGGGGGACTGTGGGTGGCAAGGTGACGGAGTTGATCGCCAACGCTACCCCGGAGCAGTTACAAGAGGCAATGAGCCAGCTGCACGCAGTGATGGCGGAAGTGGCCGATCTGCAACGCGCGGTCAAGGCCGAGGTTGCCGGTGAACCATTGCCAGCTGCCTCCAGTGCCGAGGTTGTGGCGGCCCCACATGGTGAGGCCAAGCCTGCCGCCCGTGAAACCGTCGCCATGGCGCGCCAGACCGAGGTCACCGGTTACAAGCAGGCGCTGGAGCTCATCAGCTACCAGGCCAGCTATCTGCTGCGGGATCAGGCTTCGACCGAGGTTACCCTGAGCAGTGATGACCTCAATGCCTTGCACCAACATATTGCCGATGGCTCCATCAATGGCTCCCATATGGCCAAGCTGCAAACCCGAGGTGATCTGCAGATCCTGCGTACATTGGCGCTCTCTCTTGCGAGCGGCAGCGATGCCAATGGCGCTTCTCTGGGCAATGCACTCGACAGTCTCGCCTCGGCGCGTCCCAACCAGCGGTTGGTGCTGGGCGGTCTGATGCAGTTTGCAGGTCAGACCGACCAGGCATGGGCAGATCAGACCGCCGGCAAGCCGGAAGATCGACTCGATGCGGGGGCAAGACTGCGCTTTGACACCGGCCACATGAAGGCTGAACTGGCCCGCCTTGATGACAGTGCGGCGCGGCAGGTGCTGCAACAGCTGGAGGGGGATTTTGGTGATCGAGCCAAGGCTGTCTGCGACTTCGCGGTGGCACAGGTCTCTACCTTTGCCGACAGCGAGAGCAGCCCGGAAGCCGTATTGGTCTCCCGCTTGACCCGTATGGGCAATCTGGTGGGCAGCCTGACCGACGAACTCAAGACACGTCTTCAGCTGCCCGAGTCAGCACGCGGTGAGCCGACCATGATCGACTCCGTCAGCCAGCTGACTCCGCTGGAGCTGGCGGCTCTGGCCCATATCGGTGTCGGGGCCGACTATCTGTAA
>642.147.peg.474 [A veronii ADV102]
ATGGGCCAGCTGGAGGCGCGTCAGGTCGCTACCGGGCAAGATGCGATCTTGCTGGGCAACCGCAGCGAACCGCAAAAAGGGCAGGGGCTGCTCTCGCGATTGGGGCCCCAACTGGCCCGTCCGTTCGTGGCCATCAAAGAGTGGATCGGCAACCTGCTGGGGAGCGGCAAGAGTGCCGCAGCGCCGAAGGCGCAAACCGCCACTTCCCCCGAGGATCTTCAGCGTCTGATGAAGCAGGCTGCATTTGGTAGCTCGCTGGGTGGCTTTGCCAAGGCGGACGTGTTGAACAACATCGCCGCCGAACAACTGGGCAAGGAGCACGCCACTCTGGCGACCGGCAACGGCCCACTGCGCTCGCTCTGCACCGCGTTGCAGGCCGTTGTCATCGGCTCCGAGCAGCCGCAACTCCGTGAGTTGGCTGCCGGGCTGCTGGCCCGCCCCATCGCCGGTATCCCGCTCCAGCAGTGGGGCACTGTGGGGGGCAAGGTGACCGAGCTGCTCGCCAGCGCCACCCCCGAACTGCTGCAGGAGGCGATGAGCCAGCTGCACACCGCGATGGGTGAAGTGACCGACCTGCAGCGGGCCGTCAAGGCTGAAATCGCTGGCGAACCGGCGCAAAGCGCGACCACCACTGCGGATGCGACGTCCGCCCAAAGCGGTGAGAGCAAAGGGGCTGCCCGCGAACAGGTCGCCATGGCGCGGCAGACCCCGGCCACCGGCTACAAGTTGGCGCTGGATCTTATCAGCTATCAGGCCAGCTACCTGCTGCGGGATCAAACCTCGACCGAGGTGACCCTGAGCAGCAGCGATCTCAATGCCCTGCATCAACACATTGCCGATGGCTCCATCAACAGTTCCCACATGGCCAAGTTGCAGACCCGCGGCGATCTGCAAACCCTGCGCACTCTGGCGCTCTCGCTGGCCAGCGGCAGTGATGCCAAGGGCTCTTCTCTTGGTCATGCCCTCGACAGTCTCGCCTCGGCGCGCCCCAACCAGCGGTTGGTGCTGGGCGGCCTGATGCAGTTTGCCGGTCAGACCGAGCAGGCGTGGGTGGACCATACCGCGCTCAAGCCGCGAGAGGAACGGCTAGATGCCGGGGCGCGATTGCGCTTTGACACCGGCCATATGCAGGCGGAGCTGGGGCGTCTCGGCGACAGCGAGGCACGGCAGGTGCTGCAACAGCTGGAAGGGGCTTTTGGTGATCGGGCCAGGGCTATCTGCGACTTCGCGGTGGCTCAGGTCTCCGGCTTTGCCGATAGCGAAAGCAGCCCTGAGGCCGTGCTGGTCTCCCGCCTGACCCGCATGGGCAATCTGGTGGGCAGCCTGACCGATGCGCTCAAGGAGCGGCTGCAACTGCCCGAGTCCGCCCGTGGCGAGCCGACCATGATCGACTCTGCCAGCCAGCTGACGCCGCTCGAACTGGCTGCGCTGGCCCATATCGGCGTCGATGAGAGCTATCTGTAA
>642.148.peg.3751 [A allosaccharophila ATCC35942]
ATGCAGATTCAAACACACACCGGCGGCGTGCAGGCCGTCGCTCACCACAGTGATGCCAGCACAGGGGTTGGCCGGATGGGCCAGCTGGAGGCGCGTCAGATCGCCACCGGGCAAGATGCGATCCTGCTGGGCAGCCGCAGCGAACCGCAGAAAGGGCAGGGGCTACTCTCGCGACTGGGGGCCCAGCTTGCTCGCCCGTTTGTGGCCCTGAAAGAGTGGATCGGCAACCTGCTGGGGACGGACAAGCGTGCCGCTGCGCCGAAGGCGCAAACCGCCGTTTCCCCCGAGGATCTTCAGCGCCTGATGAAGCAGGCTGCATTTGGTAGCTCGCTGGGTGGCTTCGCCAAGGCGGACGTGTTGCACAACATCACCGCCGAACAACTGGGCAAGGAGCACACCACTCTGGCGACCGGCAATGGCCCCCTGCGCTCTCTCTGCACCGCGTTGCAGGCCGTTGTCGTCGGCTCCCAGCAGCCGCAACTGCGGGAGTTGGCTGCCGGGCTACTGGCCCGCCCCATCGCTGGGATCCCGCTCCAGCAGTGGGGTACGGTGGGGAGCAAGGTGACCGAGCTGCTCGCTAACGCCACCCCCGAACTGTTGCAGGAGGCGATGAGCCAGCTGCACACCGCGATGGGTGAAGTGGCCGACCTGCAGCGCGCCGTAAAGGCCGAAATTGCTGGCGAACCGGCGCAAAGCGCGACCACGGCTGCCGATGCGGCGCCGGTCCAAAGTGGTGAGAGCAAAGGGGCTGCCCGCGAGCAGGTCGCCATGACGCGCCAGACCCCGGCCACCGGCTACAAGCTGGCGCTGGATCTTATCAGCTATCAGGCCAGCTACCTGCTGCGGGATCAAACCTCGACCGAGGTGACCCTGAGCAGCAGCGATCTCAACGCCCTGCATCAGCACATTGCCGATGGCTCCATTAACGGCTCCCACATGACCAAATTGCAGACCCGTGGCGATCTGCAAACCCTGCGTACACTGGCGCTGTCGCTGGCCAGCGGCAGCGATGCCAAGGGATCTTCCCTTGGTCATGCCCTCGACAGCCTGGCCTCGGCGCGCCCCAACCAGCGACTGGTGCTGGGCGGTCTGATGCAGTTTGCCAGTCAGGGCGATCAGGCGTGGGCTGACCATACCGCTGGCAAGCCGGAAGATCGGCTCGATGCCGGAGCGCGGCAGCGCTTTGATGGTGACAACATGAAGGTGGCGGTGGCGCGTCTCGGCGCCAGCGAAGCGCGGCAGGTGCTGCAACAGCTGGAAGGGGCTTTTGGTGATCGGGTGCGGGGCATCTGTGATCTAGCGGTTGAACTGGTCTCGCCCTTTGCCGACACGGTCCCTGAGGCCGTATTGGCCTCACGGCTGACTCGCATGAACACTGTGGTGAGCACCCTGATCGACCAGATCAAGGAGCACCTCGCGCTGCCCCTGTCAGCTCACAGTGATGCGTCCCAGATTGATTCTGCCGATCAGCTGACGCCGCTCGAACTGGCGGCACTGGCCCATATCGGCGTCGATGACCGCTATCTGTAA
>642.149.peg.380 [A veronii BVH37]
ATGGGCCAGCTGGAGGCGCGTCAGGTCGCTACCGGACAAGATGCGATCTTGCTGGGCAACCGCAGCGAGCCGCAGAAAGGGCAGGGGCTGCTCTCGCGATTGGGGGCCCAACTGGCCCGTCCGTTCGTGGCTATCAAGGAGTGGGTCGGCAACCTGCTGGGGAGCGGCAAGAGTGCCGCTGCGCCGAAGGCGCAAACCGCAGCTTCCCCCGAGGATCTTCAGCGTCTGATGAAACAAGCTGCATTTGGTAGCTCGCTGGGTGGCTTTGCCAAGGCGGACGTGTTGAACAACATCGCCGCCGAACAACTGGGCAAGGAGCACGCCACTCTGGCGACCGGCAACGGCCCACTGCGCTCGCTCTGCACCGCGTTGCAGGCCGTTGTCATCGGCTCCGAGCAGCCGCAGCTTCGTGAGTTGGCTGCCGGGCTGCTGGCTCGCCCCATCGCCGGTATCCCGCTCCAGCAGTGGGGCACTGTGGGGGGCAAGGTGACCGAGCTGCTCGCCAGTGCCACCCCCGAACTGTTGCAGGAGGCGATGAGCCAGCTGCACACCGCGATGGGTGAAGTGACCGACCTGCAGCGGGCCGTCAAGGCTGAAATCGCTGGCGAACCGGCGCAAAGTGCGACCACCACTGCGGATGCGGTACCCGTCCAAAGCGGTGAGAGCAAAGGGGCTGCCCGCGAACAGGTCGCCATGGCGCGGCAGACCCCGGCCACCGGCTACAAGCTGGCGCTGGATCTTATCAGCTATCAGGCCAGCTACCTGCTGCGGGATCAAACCTCGACCGAGGTGACCCTGAGCAGCAGCGATCTCAACACCCTGCATCAACACATTGCCGATGGCTCCATCAACAGTTCCCACATGGCCAAGTTGCAGACCCGCGGCGATCTGCAAACCCTGCGTACTCTGGCGCTCTCTCTGGCCAGCGGCAGCGACGCCAAGGGCTCTTCCCTTGGTCATGCCCTCGACAGTCTCGCCTCGGCGCGTCCCAACCAGCGGTTGGTGCTGGGCGGCCTGATGCAGTTTGCCGGTCAGACCGATCAGGCGTGGGTGAACCATACGGCTGGCAAGCCGGAGGATCGGCTCGATGCCGGGGCGCGACTGCGCTTTGACACCGGCCATATGCAGGCGGAGCTGGGGCGTCTCGGCGACAGCGAGGCACGGCAGGTGCTGCAACAGCTGGAAGGGGCTTTTGGTGATCGGGCCAGGGCTATCTGCGACTTCGCGGTGGCTCAGGTCTCCGGCTTTGCCGATAGCGAAAGCAGTCCTGAGGCCGTGCTGGTCTCCCGCCTGACCCGCATAGGCAATCTGGTGGGCAGCCTGACCGATGCGCTCAAGGAGCGGCTGCAACTGCCCGGGTCCGCCCGTGGCGAGCCGACCATGATCGACTCCGCCAGCCAGCTGACACCGCTCGAACTGGCTGCGCTGGCCCATATCGGCGTCGATGAGAGCTATCTGTAA
>642.150.peg.2475 [A veronii BVH46]
ATGCAGATTCAAGCAAACACCGTCGGCACACAGGCCGTCGCTCACCACAGTGATGCAACCACAGGGGTTGGCCGGATGGGCCAGCTGGAGGCGCGTCAGGTCGCTACCGGACAAGATGCGATCTTGCTGGGCAACCGCAGCGAGCCGCAGAAAGGGCAGGGGCTGCTCTCGCGATTGGGGGCCCAACTGGCCCGTCCGTTCGTGGCTATCAAGGAGTGGGTCGGCAACCTGCTGGGGAGCGGCAAGAGTGCCGCTGCGCCGAAGGCGCAAACCGCAGCTTCCCCCGAGGATCTTCAGCGTCTGATGAAACAAGCTGCATTTGGTAGCTCGCTGGGTGGCTTTGCCAAGGCGGACGTGTTGAACAACATCGCCGCCGAACAACTGGGCAAGGAGCACGCCACTCTGGCGACCGGCAACGGCCCACTGCGCTCGCTCTGCACCGCGTTGCAGGCCGTTGTCATCGGCTCCGAGCAGCCGCAGCTTCGTGAGTTGGCTGCCGGGCTGCTGGCTCGCCCCATCGCCGGTATCCCGCTCCAGCAGTGGGGCACTGTGGGGGGCAAGGTGACCGAGCTGCTCGCCAGTGCCACCCCCGAACTGTTGCAGGAGGCGATGAGCCAGCTGCACACCGCGATGGGTGAAGTGACCGACCTGCAGCGGGCCGTCAAGGCTGAAATCGCTGGCGAACCGGCGCAAAGTGCGACCACCACTGCGGATGCGGTACCCGTCCAAAGCGGTGAGAGCAAAGGGGCTGCCCGCGAACAGGTCGCCATGGCGCGGCAGACCCCGGCCACCGGCTACAAGCTGGCGCTGGATCTTATCAGCTATCAGGCCAGCTACCTGCTGCGGGATCAAACCTCGACCGAGGTGACCCTGAGCAGCAGCGATCTCAACACCCTGCATCAACACATTGCCGATGGCTCCATCAACAGTTCCCACATGGCCAAGTTGCAGACCCGCGGCGATCTGCAAACCCTGCGTACTCTGGCGCTCTCTCTGGCCAGCGGCAGCGACGCCAAGGGCTCTTCCCTTGGTCATGCCCTCGACAGTCTCGCATCGGCGCGTCCCAACCAGCGGTTGGTGCTGGGCGGCCTGATGCAGTTTGCCGGTCAGACCGATCAGGCGTGGGTGAACCATACAGCTGGCAAGCCGGAGGATCGGCTCGATGCCGGGGCGCGACTGCGTTTTGACACCGGCCATATGCAGGCGGAGCTGGGGCGTCTCGGCGACAGCGAGGCACGGCAGGTGCTGCAACAGCTGGAAGGGGCTTTTGGTGATCGGGCCAGGGCTATCTGCGACTTCGCGGTGGCTCAGGTCTCCGGCTTTGCCGATAGCGAAAGCAGCCCTGAGGCTGTGCTGGTCTCCCGCCTGACCCGCATGGGCAATCTGGTGGGCAGCTTGACCGATGCGCTCAAGGAGCGGCTGCAACTACCCGGGGCCGCCCGTGGCGAGCCGACCATGATCGACTCCGCCAGCCTGCTGACGCCGCTCGAACTGGCTGCGCTGGCTCATATCGGCGTCGATGAGAGCTATCTGTAA
>642.151.peg.1964 [A veronii BVH47]
ATGCAGATTCAAGCAAACACCGTCGGCACACAGGCCGTCGCTCACCACAGTGATGCAACCACAGGGGTTGGCCGGATGGGCCAGCTGGAGGCGCGTCAGGTCGCTACCGGGCAAGATGCGATCTTGCTGGGCAACCGCAGCGAACCGCAAAAAGGGCAGGGGCTGCTCTCGCGATTGGGGCCCCAACTGGCCCGTCCGTTCGTGGCCATCAAAGAGTGGATCGGCAACCTGCTGGGGAGCGGCAAGAGTGCCGCAGCGCCGAAGGCGCAAACCGCCACTTCCCCCGAGGATCTTCAGCGTCTGATGAAGCAGGCTGCATTTGGTAGCTCGCTGGGTGGCTTTGCCAAGGCGGACGTGTTGAACAACATCGCCGCCGAACAACTGGGCAAGGAGCACGCCACTCTGGCGACCGGCAACGGCCCACTGCGCTCGCTCTGCACCGCGTTGCAGGCCGTTGTCATCGGCTCCGAGCAGCCGCAACTCCGTGAGTTGGCTGCCGGGCTGCTGGCCCGCCCCATCGCCGGTATCCCGCTCCAGCAGTGGGGCACTGTGGGGGGCAAGGTGACCGAGCTGCTCGCCAGCGCCACCCCCGAACTGCTGCAGGAGGCGATGAGCCAGCTGCACACCGCGATGGGTGAAGTGACCGACCTGCAGCGGGCCGTCAAGGCTGAAATCGCTGGCGAACCGGCGCAAAGCGCGACCACCACTGCGGATGCGACGTCCGCCCAAAGCGGTGAGAGCAAAGGGGCTGCCCGCGAACAGGTCGCCATGGCGCGGCAGACCCCGGCCACCGGCTACAAGTTGGCGCTGGATCTTATCAGCTATCAGGCCAGCTACCTGCTGCGGGATCAAACCTCGACCGAGGTGACCCTGAGCAGCAGCGATCTCAATGCCCTGCATCAACACATTGCCGATGGCTCCATCAACAGTTCCCACATGGCCAAGTTGCAGACCCGCGGCGATCTGCAAACCCTGCGCACTCTGGCGCTCTCGCTGGCCAGCGGCAGTGATGCCAAGGGCTCTTCTCTTGGTCATGCCCTCGACAGTCTCGCCTCGGCGCGCCCCAACCAGCGGTTGGTGCTGGGCGGCCTGATGCAGTTTGCCGGTCAGACCGAGCAGGCGTGGGTGGACCATACCGCGCTCAAGCCGCGAGAGGAACGGCTAGATGCCGGGGCGCGATTGCGCTTTGACACCGGCCATATGCAGGCGGAGCTGGGGCGTCTCGGCGACAGCGAGGCACGGCAGGTGCTGCAACAGCTGGAAGGGGCTTTTGGTGATCGGGCCAGGGCTATCTGCGACTTCGCGGTGGCTCAGGTCTCCGGCTTTGCCGATAGCGAAAGCAGCCCTGAGGCCGTGCTGGTCTCCCGCCTGACCCGCATGGGCAATCTGGTGGGCAGCCTGACCGATGCGCTCAAGGAGCGGCTGCAACTGCCCGAGTCCGCCCGTGGCGAGCCGACCATGATCGACTCTGCCAGCCAGCTGACGCCGCTCGAACTGGCTGCGCTGGCCCATATCGGCGTCGATGAGAGCTATCTGTAA
>642.161.peg.3233 [A dhakensis BVH43]
ATGCAGATTCAAACACATACCAGCGGCTTGCAGGCCGTCGCCCAGCACAATGACGCTACAGCGGAGGTTGGCCGACTGGGCCAGCTGGAGGCTCGTCAGGTTGCTACCAGTCAGGATGCCCTTCAGCTGGGCAACCGCAGTGAACCGCAAAAAGGACAGGGGCTGCTGGCCCGTTTGGGGGCCCAGTTGGCTCGTCCGTTTGTGGCGCTGAAAGAGTGGATCGGCAATCTGCTGGGTGCCCTTAGCGAAGCGCCCGCACACTCTGCCCCACCGGCAGACAGCCTCTCCCTGGCCGATCAAAAGCGTCTGCTGCTGCAAAAGGCATTGCCCTTTACCCTGGGCGGTCTCGATAAGGCGAACGAGCTCAATAACATAGATGCACAGCAGTTGGGGCAGGAACATACCCGGCTGGCGACAGGCAATGGCGCTCTGCGCTCGCTGGCAACCTCACTGAACGGGATCAAGGATGGCTCCATGCGGCAGGAGAGCCAAACCTTGGCGGCCGGGTTGCTTGAACGTCCCATCGCCGGCATCCCGCTCCAGCAATGGGGGACTGTGGGTGGCAAGGTGACGGAGTTGATCGCCAACGCTACCCCGGAGCAGTTACAAGAGGCAATGAGCCAGCTGCACGCAGTGATGGCGGAAGTGGCCGATCTGCAACGCGCGGTCAAGGCCGAGGTTGCCGGTGAACCATTGCCAGCTGCCTCCAGTGCCGAGGTTGTGGCGGCCCCACATGGTGAGGCCAAGCCTGCCGCCCGTGAAACCGTCGCCATGGCGCGCCAGACCGAGGTCACCGGTTACAAGCAGGCGCTGGAGCTCATCAGCTACCAGGCCAGCTATCTGCTGCGGGATCAGGCTTCGACCGAGGTTACCCTGAGCAGTGATGACCTCAACGCTTTGCACCAACACATTGCCGATGGCTCCATCAATGGCTCCCATATGGCCAAGCTGCAAACCCGAGGTGATCTGCAGATCCTGCGTACATTGGCGCTCTCTCTTGCGAGCGGCAGCGATGCCAATGGCGCTTCTCTGGGCAATGCACTCGAGAGTCTCGCCTCGGCGCGTCCCAACCAGCGGTTGGTGCTGGGCGGTCTGATGCAGTTTGCAGGTCAGACCGACCAGGCATGGGCAGACCAGACCGCCGGCAAACCGGAAGATCGACTCGATGCAGGGGCGCGACTGCGCTTTGACACCGGCCACATGAAGGCTGAACTGGCCCGCCTTGATGACAGTGCGGCGCGGCAGGTACTGCAACAGCTGGAGGGGGATTTTGGTGATCGAGCCAAGGCTGTCTGTGATTTCGCGGTGGCACAGGTCTCTACCTTTGCCGACAGCGAGAGCAGCCCGGAAGCCGTATTGGTCTCCCGCTTGACCCGTATGGGCAATTTGGTGGGCAGCCTGACCGACGAACTCAAGGCACGCCTTCAGCTGCCCGAGTCAGCACGCGGTGAGCCGACCATGATCGACTCCGTCAGCCAGCTGACTCCGCTGGAGCTGGCGGCTCTGGCCCATATCGGTGTCGGGGCCGACTATCTGTAA
>642.162.peg.3265 [A dhakensis BVH65]
ATGCAGATTCAAACACATACCAGCGGCTTGCAGGCCGTCGCCCAGCACAATGACGCTACAGCGGAGGTTGGCCGACTGGGCCAGCTGGAGGCTCGTCAGGTTGCTACCAGTCAGGATGCCCTTCAGCTGGGCAACCGCAGTGAACCGCAAAAAGGACAGGGGCTGCTGGCCCGTTTGGGGGCCCAGTTGGCTCGTCCGTTTGTGGCGCTGAAAGAGTGGATCGGCAATCTGCTGGGTGCCCTTAGCGAAGCGCCCGCACACTCTGCCCCACCGGCAGACAGCCTCTCCCTGGCCGATCAAAAGCGTCTGCTGCTGCAAAAGGCATTGCCCTTTACCCTGGGCGGTCTCGATAAGGCGAACGAGCTCAATAACATAGATGCACAGCAGTTGGGGCAGGAACATACCCGGCTGGCGACAGGCAATGGCGCTCTGCGCTCGCTGGCAACCTCACTGAACGGGATCAAGGATGGCTCCATGCGGCAGGAGAGCCAAACCTTGGCGGCCGGGTTGCTTGAACGTCCCATCGCCGGCATCCCGCTCCAGCAATGGGGGACGGTGGGTGGCAAGGTGACGGAGTTGATCGCCAACGCGACTCCGGAGCAGTTACAAGAGGCTATGAGCCAGCTGCACGCAGTGATGGCGGAAGTGGCCGACCTGCAACGCGCGGTCAAGGCCGAGGTTGCCGGTGAACCATTGCCAGCTGCCACCAGTGCCGAGGTTGTGGCGGCCCCACATGGTGAGGCCAAGCCTGCCGCCCGTGAAACCGTCGCCATGGCGCGCCAGACCGAGGTCACCGGTTACAAGCAGGCGCTGGAGCTCATCAGCTACCAGGCCAGCTATCTGCTGCGGGATCAGGCTTCGACCGAGGTTACCCTGAGCAGTGATGACCTCAACGCCTTGCACCAACACATTGCCGATGGCTCCATCAATGGCTCCCATATGGCCAAGCTGCAAACCCGAGGTGATCTGCAGATCCTGCGTACATTAGCGCTCTCTCTTGCGAGCGGCAGCGATGCCAATGGCGCTTCTCTGGGCAATGCACTCGACAGTCTTGCCTCGGCGCGTCCCAACCAGCGGTTGGTGCTGGGCGGTCTGATGCAGTTTGCAGGTCAGACCGACCAGGCATGGGCAGACCAGACCGCCGGCAAGCCGGAGGATCGACTCGATGCGGGGGCAAGACTGCGCTTTGACACCGGCCACATGAAGGCGGAACTGGCCCGCCTTGATGACAGTGCGGCACGGCAGGTGCTGCAACAGCTGGAGGGGGATTTTGGTGATCGAGCCAAGGCCGTCTGTGATTTCGCGGTAGCACAGGTTTCTACCTTTGCCGACAGCGAGAGCAGCCCGGAAGCCGTATTGGTCTCCCGCTTGACCCGTATGGGCAATCTGGTGGGCAGTCTGACCGACGAACTCAAGGCACGCCTTCAGCTGCTCGAGTCAGCACGCGGTGAGCCGACCATGATCGACTCCGTCAGCCAGCTGACTCCGCTGGAGCTGGCGGCTCTGGCCCATATCGGTGTCGGGGCCGACTATCTGTAA
>642.163.peg.2119 [A dhakensis BVH70]
ATGCAGATTCAAACACATACCAGCGGCTTGCAGGCCGTCGCCCAGCATAATGACGCTACAGCGGAGGTTGGCCGACTGGGCCAGCTGGAGGCTCGTCAGGTTGCTACCAGTCAGGATGCCCTTCAGCTGGGCAACCGCAGTGAACCGCAAAAAGGAGAGGGGCTGCTGGCCCGTTTGGGGGCCCAGTTGGCTCGTCCGTTTGTGGCGCTGAAAGAGTGGATCGGCAATCTGCTGGGGGCCCGTAGCGAAGCGCCCGCACACTCTGCCCCACCGGCAGACAGCCTCTCCCTGGCCGATCAAAAGCGTCTGCTGCTGCAAAAGGCATTGCCCTTTACCCTGGGCGGTCTCGATAAGGCGAACGAGCTCAATAACATAGATGCACAGCAGTTGGGGCAGGAACATGCCCGGCTGGCGACAGGCAATGGCGCTCTGCGCTCGCTGGCAACCTCACTGAACGGGATCAAGGATGGCTCCATGCGGCAGGAGAGCCAAACCTTGGCGGCCGGGTTGCTTGAACGTCCCATCGCCGGCATCCCGCTCCAGCAATGGGGGACTGTGGGTGGCAAGGTGACGGAGTTGATCGCCAACGCGACTTCGGAGCAGTTACAAGAGGCAATGAGCCAGCTGCACGCCGTGATGGCGGAAGTGGCCGACCTGCAACGCGCGGTCAAGGCCGAAGTTGCCGGTGAACCATTGCCAGCTGCCACCAGTGCCGAGGTTGTGGTGGCCCCACATGGTGAGGCCAAGCCTGCCGCCCGTGAAACCGTCGCCATGGCGCGCCAGACCGAGGTCACCGGTTACAAGCAGGCGCTGGAGCTCATCAGCTACCAGGCCAGCTATCTGCTGCGGGATCAGGTTTCGACCGAGGTTACCCTGAGCAGTGATGACCTCAACGCCTTGCACCAACACATTGCCGATGGCTCCATCAATGGCTCCCATATGGCCAAGCTGCAAACCCGAGGTGATCTGCAGATCCTGCGTACATTGGCGCTCTCTCTTGCGAGCGGCAGCGATGCCAATGGCGCTTCTCTGGGCAGTGCACTCGACAGTCTCGCCTCGGCGCGTCCCAACCAGCGGTTGGTGCTGGGCGGTCTGATGCAGTTTGCAGGTCAGACCGACAAGGCATGGGCAGACCAGACCGCCGGCAAGCCGGAAGATCGACTCGATGCAGGGGCGCGACTGCGCTTTGACACCGGCCACATGAAGGCGGAACTGGCCCGCCTTGATGACAGTGCGGCTCGGCAGGTACTGCAACAGCTGGAGGGGGATTTTGGTGATCGAGCCAAGGCTGTCTGTGATTTCGCGGTGGCACAGGTCTCTACCTTTGCCGACAGCGAGAGCAGCCCGGAAGCCGTATTGGTCTCCCGCTTGACCCGTATGGGCAATTTGGTGGGCAGTCTGACCGATGAACTCAAGGCACGCCTTCAGCTGCCCGAGTCAGCACGCGGTGAGCCGACCATGATCGACTCCGTCAGCCAGCTGACTCCGCTGGAGCTGGCGGCTCTGGCCCATATCGGTGTCGGGGCTGACTATCTGTAA
>642.87.peg.3174 [A hydrophila BAQ071013136]
ATGCAGATTCAAACACATACTGGCGGCCTGCAGGCCGTCGCCCAGCACAGTGATGCTGCGGCCGGGGTTGGCAAGTTCGGCCAGCTGGATGCTCGTCAGGTTGCCACCAGTCAGGATGTCCTTCAGCTGGGCAGCCGCAGTGAACCGCAAAAAGGAGAGGGGCTGCTGTCCCGTTTGGGAGCCCAGTTGGCCCGTCCGTTTGTGGCACTGAAAGAGTGGATCGGCAATCTGCTGGGGGCTCGCCCCGCGGCACCCGTCCGCTCGGCACCGCCGGCAGACAACCTCTCCCTGGCCGACCAAAAGCGCCTGCTGCTGCAAAAGGCACTGCCCTTTACCTTGGGTGGCCTCGATAAGGCGAGCGAGCTCAATAACATAGATGCACAGCAGCTGGGACAGGAACATGCCCGGCTGGCGACCGGCAATGGCGCCCTGCGCTCGCTGGCAACCTCACTGAACGGGATCAAGGATGGCTCCATGCGGCAGGAGAGCCAAACCTTGGCGGCCGGGTTGCTTGAACGTCCCATCGCCGGTATCCCGCTCCAGCAGTGGGGTACGGTAGGCGGCAAGGTAACGGAGTTGATCGCCAATGCCACCCCGGAGCAGTTACAAGAGGCGATGAGCCAGCTGCACGCCGTGATGGCGGAAGTGGCCGACCTGCAGCGCGCGGTCAAGGCCGAGGTCGCCGGCGAACCGCTGCCGGCCACCACCAATGCCGAGGTTGTGGTGGCTCCATATGGAGAGGCCAAGCCTGCCGCCCGCGAAACCGTAACCATGGCACGCCAGACCGAGGTCACCGGTTACAAGCAGGCGCTGGAGCTCATCAGCTACCAGGCCAGCTACCTGCTGCGGGATCAGGCTTCGACCGAGGTTACCCTGAGCAGTGATGACCTCAATGCCTTGCACCAGCACATTGCCGATGGCTCCATCAATGGCTCCCATATGGCCAAGCTGCAAACCCGGGGTGATCTGCAGATCCTGCGTACATTGGCGCTCTCTCTTGCGGGCGGCAGCGATGCCAATGGCGCTTCTCTGGGCAATGCTCTCGACAGTCTTGCCTCGGCGCGTCCCAACCAGCGGTTGGTGCTGGGCGGCCTGATGCAGTTTGCCGGTCAGACCGACCAGGCATGGGCAGACCAGACCGCTGGCAAGCCGGAGGATCGACTCGATGCGGGGGCAAGGCTGCGCTTTGATACCGGCCACATGAAGGCGGAGCTGGCTCGTCTTGACGACAGTGCGGCGCGACAGGTGCTGCTACAACTGGAGGGGGATTTTGGTGATCGAGCCAAGGCCGTCTGCGACTTCGCGGTAGCGCAGGTCTCGACCTTTGCCGACAGCGAGAGCAGCCCGGAAGCCGTACTGGTCTCCCGCCTGACCCGCATGGGTAATCTGGTGGGCAGCCTGACCGACGAGCTGAAGGTGCGCCTCCAGTTGCCAGAGTCAGCACGCGGTGAGCCGACCATGATCGACTCCGTCAGCCAGCTGACCCCGCTGGAGCTGGCGGCTCTGGCCCATATCGGCGTCGAGGCCGGTTATCTCGAGTAA
>6666666.114113.peg.2939 [A hydrophila 2014105092827]
ATGCAGATTCAAACACATACTGGCGGCCTGCAGGCCGTCGCCCAGCACAGTGATGCTGCGGCTGGGGTTGGTAAGTTCGGCCAGCTGGATGCTCGTCAGGTTGCCACCAGTCAGGATGCCCTTCAGCTGGGCAGCCGCAGTGAACCGCAAAAAGGAGAGGGGCTGCTGTCCCGTTTGGGAGCCCAGTTGGCCCGTCCGTTTGTGGCATTGAAAGAATGGATCGGCAATCTGCTGGGGGCTCGCTCCGCACCACCCGCCCGCTCCGCACCGCCGGCAGACAACCTCTCCCTGGCCGACCAAAAGCGTCTGCTGCTGCAAAAGGCGCTGCCCTTTACCCTGGGTGGCCTCGATAAGGCGAGCGAGCTCAATAACATAGATGCACAGCAGCTGGGACAGGAACATGCCAGGCTGGCGACCGGCAATGGCGCCCTGCGTTCGCTGGCAACCTCACTTAACGGGATCAAGGATGGCTCCATGCGGCAGGAGAGCCAAACCTTGGCGGCCGGTTTGCTTGAACGTCCTATCGCCGGTATCCCGCTCCAGCAGTGGGGCACGGTGGGCGGCAAGGTAACGGAGTTGATCGCCAGTGCCACCCCGGAGCAGTTACAAGAGGCGATGAGCCAGCTGCACGCCGTGATGGCGGAAGTGGCCGACTTGCAGCGCGCTGTCAAGGCCGAGGTCGCTGGTGAACCGCTGCCGGCCACCACCAATGCCGGGGTTGTGGCGGCTCCACATGGAGAGGTCAAGCCCGCCGCCCGCGAAACCGTAACCATGGCACGCCAGACCGAGGCCACTGGTTACAAGCAGGCGCTGGAGCTCATCAGCTACCAGGCCAGCTACCTGCTGCGGGATCAGGCTTCGACCGAGGTTACCCTGAGCAGTGATGACCTCAATGCCTTGCACCAGCACATTGCCGATGGCTCCATCAATGGCTCCCATATGGCCAAGCTGCAAACCCGGGGTGATCTGCAGATCCTGCGTACATTGGCGCTCTCTCTTGCGGGTGGCAGCGATGCCAATGGTGCTTCTCTGGGCAATGCGCTCGACAGTCTCGCCTCGGCGCGTCCCAACCAGCGGTTGGTGCTGGGCGGTCTGATGCAGTTTGCCGGTCAGACCGATCAGGCATGGGCAGACCAGACCGCCGGCAAGCCGGAGGATCGACTCGATGCGGGGGCAAGACTGCGCTTTGATACCGGCCACATGAAGACGGAGCTGGCTCGTCTTGACGACAGTGCGGCGCGACAGGTGCTGCTGCAGCTGGAGGGGGATTTTGGTGATCGAGCCAAGGCCGTCTGCGACTTCGCGGTAGCGCAGGTCTCGACCTTTGCCGACAGCGAGAGCAGCCCGGAAGCCGTATTGGTCTCCCGCCTGACCCGCATGGGTAATCTGGTGGGCAGCCTGACCGACGAGCTGAAGGTGCGCCTCCAGCTGCCCGAATCAGCACGCGGTGAGCCGACCATGATCGACTCCGTCAGCCAGCTGACCCCGCTGGAGCTGGCGGCCCTGGCCCATATCGGCGTCGAGGCCGGTTATCTCGAGTAA
>6666666.114123.peg.3452 [A sobria PAQ0910145]
ATGCAGATTCAAACACACACCGGCGGCTTGCAGGCCGTCGCTCACCACAGTGATGCCACCACCGGGGTTGGCCGGATGGGCCAGTTGGATGTACGTCAGATCGCCACCGGGCAAGATGCGATCCTGCTGGGCAGCCGCAGCGAACCGCAAAAAGGGCAGGGGCTGCTCTCGCGACTGGGGGCCCAGCTGGCTCGCCCGTTTGTGGCCCTGAAAGAGTGGATCGGCAACCTGCTGGGGCCGGACAAACGTGCCGCTGCGCCGAAGGCGCAAACCGCCGCATCCCCCGAGGATCTTCAGCGTCTGATGAAGCAGGCTGCATTTGGTAGCTCGCTGGGTGGCTTCGCCAAGGCGGACGTGTTGAACAACATCACAGCCGAACAATTGGGCAAGGATCACGCCACTCTGGCGACCGGCAACGGCCCCCTGCGCTCTCTCTGCACCGCGTTGCAGGCCGTTGTCATCGGCTCTCAGCAGCCGCAACTCCGGGAGTTGGCTGCCGAGCTGCTGGCCCGCCCCATCGCAGGTATCCCGCTCCAGCAGTGGGGTACGGTGGGGGGCAAGGTGACCGAGCTGCTCGCCAGCGCCACTCCCGAACTGTTGCAGGAGGCGATGAGCCAGCTGCACACCGCGATGGGTGAAGTGGCCGACCTGCAGCGGGCCGTCAAGGCTGAAATCGCTGGTGAACCGGCGCAAAGCGCGACCACAACTGCGGATGCGGCGCCCGTCCAAAGCGGTGAGAGCAAAGGGGCCGCTCGCGAACAGGTCGCCATGGAACGCCAGACCCCAGCTACCGGCTACAAGCTGGCGCTGGATCTTATCAGTTATCAGGCCAGCTACCTGCTGCGGGATCAAACCTCGACCGAGGTGACCCTGAGCAGCAGCGATCTCAATGCCCTGCATCAACATATTGCCGATGGCTCCATCAATGGTTCCCACATGGCCAAATTGCAGACCCGTGGCGATCTGCAAACCCTGCGCACACTGGCGCTTTCGCTGGCCAGCGGCAGCGACACCAAGGGATCTTCCCTTGGTCATGCCCTCGACAGCCTCGCCTCGGCGCGCCCCAACCAGCGGTTGGTGTTGGGCGGTCTGATGCAGTTTGCCAGTCAGGGCGATCAGGCGTGGGCTGACCATACCGCTGGCAAGCCGGAAGATCGGCTCGATGCCGGGGCGCGGCAGCGCTTTGATGGTGACAACATGAAGGCGGCGGTGGCGCGTCTCGGCGCCAGCGAAGCGCGGCAGGTGCTGCAACAGCTGGAAGGGGCTTTTGGTGATCGGGTGAAGGGCATCTGTGGTCTTGCGGTTGAGCTGGTTTCGCCCTTTGCCGATAGCGAGACCGGCCCAGAGGCCGTGTTGACCTCCCGGTTGACCCGTATGGGCACTGTGGTGAGCACACTGATCGACCAGATCAAGGAGCACCTCGCGCTGCCCCTGTCAGCTCACAGTGATTCGTCCCAGATTGATTCTGTCGATCAGCTGACGCCGCTCGAACTGGCTGCACTGGCCCATATCGGCGTCGATGAGAGCTATCTGTAA
>6666666.114126.peg.194 [A hydrophila PAQ09101412]
ATGCAGATTCAAACACATACTGGCGGCCTGCAGGCCGTCGCCCAGCACAGTGATGCTGCGGCCGGGGTTGGCAAGTTCGGCCAGCTGGATGCTCGTCAGGTTGCCACCAGTCAGGATGCCCTTCAGCTGGGCAGCCGCAGTGAACCGCAAAAAGGACAGGGGCTGCTGTCCCGTTTGGGAGCCCAGTTGGCCCGTCCGTTTGTGGCACTGAAAGAGTGGATCGGCAATCTGCTGGGGGCCCGCCCCGCGGCGCCCGCCCGCTCGGCACCGCCGGCAGACAACCTCTCCCTGGCCGACCAAAAGCGCCTGCTGCTGCAAAAGGCGTTGCCCTTTACCCTGGGTGGCCTCGATAAGGCGAGCGAGCTCAATAACATAGATGCACAGCAGCTGGGACAGGAACATGCCCGGCTGGCGACCGGCAATGGCGCCCTGCGCTCGCTGGCAACCTCACTGAACGGGATCAAGGATGGCTCCATGCGGCAGGAGAGCCAAACCTTGGCGGCCGGGTTGCTTGAACGTCCCATCGCCGGTATCCCGCTCCAGCAGTGGGGCACGGTGGGCGGCAAGGTAACGGAGTTGATCGCCAGTGCCACCCCGGAGCAGTTACAAGAGGCGATGAGTCAACTGCACGCCGTGATGGTGGAAGTGGCCGACTTGCAGCGTGCAGTCAAGGCCGAGGTCGCCGGCGAACCGCTGCCGGCCACCACCAATGCCGGGGTTGTGGCGGCTCCACATGGGGAGGCCAAGCCTGCCGCCCGTGAAACCGTCGCCATGGCACGCCAGACCGAGGTCACCGGTTACAAGCAGGCGCTGGAGCTCATCAGCTACCAGGCCAGCTTCCTGCTGCGGGATCAGGCTTCGACCGAGGTTACCCTGAGCAGTGATGACCTCAATGCCTTGCACCAGCACATTGCCGATGGCTCCATCAATGGCTCCCATATGGCCAAGCTGCAAACCCGGGGTGATCTGCAGATCCTGCGTACATTGGCACTCTCTCTTGCGGGCGGCAGCGATGCCAATGGTGCTTCTCTGGGTAATGCACTCGACAGTCTCGCCTCGGCGCGTCCCAACCAGCGGTTGGTGCTGGGCGGCCTGATGCAGTTTGCCGGTCAGACCGATCAGGCATGGGCAGACCAGACCGCCGGCAAGCCGGAGGATCGACTCGATGCGGGGGCAAGACTGCGCTTTGATACCGGCCACATGAAGGCGGAACTGGCTCGTTTTGACGACAGTGCGGCGCGACAGGTGCTGCTACAGCTGGAGGGGGATTTTGGTGATCGAGCCAAGGCCGTCTGCGACTTCGCGGTGGCGCAGGTCTCTACCTTTGCCGACAGCGAGAGCAGCCCGGAAGCCGTATTGGTCTCCCGCCTGACCCGCATGGGCAACCTGGTGGGCAGCCTGACCGACGAGCTGAAGGTGCGCCTCCAGCTGCCCGAATCAGCGCGCGGTGAGCCGACCATGATCGACTCCGTCAGCCAGCTGACCCCGCTGGAGCTGGCGGCCCTGGCCCATATCGGCGTCGAGGCCGGTTATCTCGAGTAA
>68.2855 [A veronii BAQ116]
ATGCAGATTCAAGCAAACACCGTCGGCACACAGGCCGTCGCTCACCACAGTGATGCAACCACAGGGGGTGGCCGGATGGGCCAGCTGGAGGCACGTCTGGTTGCCACCGGACAAGATGCGATCTTGCTGGGCAACCGCAGCGAACCGCAAAAAGGGCAGGGGCTGCTTTCGCGATTGGGGGCCCAACTGGCCCGTCCGTTCGTGGTCATCAAAGAGTGGATCGGCAACCTGCTGGGGAGCGGCAAGAGTGCCGCAGCGCCGAAGGCGCAAACCGCCACGTCCCCCGAGGATCTTCAGCGTCTGATGAAGCAGGCTGCATTTGGTAGCTCGCTGGGTGGCTTTGCCAAGGCGGACGTGTTGAACAACATCGCCGCCGAACAACTGGGCAAGGAGCACGCCACTCTGGCGACCGGCAACGGCCCACTGCGCTCGCTCTGCACCGCGTTGCAGGCCGTTGTCATCGGCTCCGAGCAGCCGCAACTCCGTGAGTTGGCTGCCGGGCTGCTGGCTCGCCCCATCGCTGGTATCCCGCTCCAGCAGTGGGGCACTGTGGGAGGCAAGGTGACCGAGCTGCTCGCCAGCGCCACCCCCGAACTGCTGCAGGAGGCGATGAGCCAGCTGCACACCGCGATGGGTGAAGTGACCGACCTGCAGCGGGCCGTCAAGGCTGAAATCGCTGGCGAACCGGCGCAAAGTGCGACCACCACTGCGGATGCGACGCCCATCCAAAGCGGTGAAAGCAAAGGGGCTGCCCGCGAACAGGTCACCATGGCGCGGCAGACCCCGGCCACCGGCTACAAGCTGGCGCTGGATCTTATCAGCTATCAGGCCAGCTACCTGTTGCGGGATCAAACCTCGACCGAGGTGACCCTGAGCAGCAGCGATCTCAATGCCCTGCATCAACACATTGCCGATGGCTCCATCAACAGTTCCCACATGGCCAAGTTGCAGACCCGCGGCGATCTGCAAACCCTGCGCACTCTGGCGCTCTCGCTGGCCAGCGGCAGCGATGCCAAGGGCTCTTCCCTTGGCCATGCTCTCGACAGCCTCGCCTCGGCGCGCCCCAACCAGCGACTGGTGCTGGGCGGTCTGATGCAGTTTGCCAGTCAGGGCGATCAGGCGTGGGCTGACCATACCGCTGGCAAGCCGGAAGATCGGCTCGATGCCGTGGCGCGTCAGCGCTTTGATGGTGACAAAATGAAGGCGACAGTAGCGCGTCTTGGCACCAGCGAAGCACGGCAAGTGTTGCAACAGCTGGAAGGAGCTTTTGGTGATCGGGTGAAGGGCATCTGTGGTTTTGCGGTTGCGCAGGTCTCACCCTTTGCCGACAGCGAGACCGGCCCGGAGGCTGTGCTGGTTTCCCGCCTGACTCGCATGGGCACTATGGTGAGCACACTGACCGACCAGATCAAGGAGCACCTCGCGCTGCCCCTGTCAGCTCACAGTGATGCGTCCCAGATTGATTCTGTTGATCAGCTGACGCCGCTCGAGCTGGCTGCGCTGGCCCATATCGGTGTCGATGAGAGCTATCTGTAA
>69.585 [A veronii BAQ135]
ATGCAGATTCAAGCAAACACCGTCGGCACACAGGCCATCGCTCACCACAGTGATGCAACCACAGGGGTTGGCCGGATGGGCCAGCTGGAGGCACGTCAGGTCGCCACCGGACAAGATGCGATCTTGCTGGGCAGCCGCAGCGAACCGCAGAAAGGGCAGGGGCTGCTCTCGCGATTGGGGGCCCAACTGGCCCGCCCGTTTGTGGCCATCAAAGAGTGGATCGGCAACCTGCTGGGGAGCGGAAAGAGTGCCGCTGCGCCGAAGGCGCAAACCGCCACGTCCCCCGAGGATCTTCAGCGTCTGATGAAGCAGGCTGCATTTGGTAGCTCGCTGGGTGGCTTTGCCAAGGCGGACGTGTTGAACAACATCGCCGCCGAACAATTGGGCAAGGAGCACGCCACTCTGGCGACCGGCAACGGCCCACTGCGCTCGCTCTGCACCGCGTTGCAGGCCGTTGTCATCGGCTCCGAGCAGCCGGAACTCCGGGAGTTGGCTGCCGGGCTGTTGGCCCGCCCCATCGCCGGTATCCCGCTCCAGCAGTGGGGCACTGTGGGGGGCAAGGTGACCGAGCTGCTCGCTAGCGCCACCCCCGAACAGTTGCAGGAGGCGATGAGCCAGCTGCACACCGCGATGGGTGAAGTGGCCGACTTGCAGCGGGCCGTCAAGGCCGAAATTGCTGGTGAACCGGCGCAAAGCGCGACCACCACTGCGGATGCGGCACCCGTCCAAAGCGGTGAGAGCAAAGGGGCTGCCCGCGAACAGGTCGCCATGGCGCGGCAGACCTCGGCCACCGGCTACAAGCTGGCGCTGGATCTTATCAGCTATCAGGCCAGCTACCTGTTGCGGGATCAAACCTCGACCGAGGTGACCCTGAGCAGCAGCGATCTCAATGCCCTGCATCAACACATTGCCGATGGCTCCATCAACAGTTCCCACATGGCCAAGTTGCAGACCCGCGGCGATCTGCAAACCCTGCGCACTCTGGCGCTCTCGCTGGCCAGCGGCAGCGACGCCAAGGGCTCTTCCCTTGGTCATGCCCTCGACAGTCTCGCCTCGGCGCGCCCCAACCAGCGATTGGTGCTGGGCGGCCTGATGCAGTTTGCCGGTCAGACCGAGCAGGCGTGGGTGGACCATACCGCGCTCAAGCCGCGAGAGGAACGGCTCGATGCCGGGGCGCGACTGCGCTTTGACACCGGCCATATGCAGGCGGGGCTGGGGCGTCTCGGCGACAGCGAGGCACGGCAGGTGCTGCAACAGCTGGAAGGGGCTTTTGGTGATCGGGCCAGGGCTATCTGCGACTTCGCGGTGGCTCAGGTCTCCGGCTTTGCCGATAGCGAAAGCAGTCCTGAGGCCGTGCTGGTTTCCCGCCTGACCCGCATGGGCAATCTGGTGGGCAGCCTGACCGATGCGCTCAAGGAGCGGCTGCAACTGCCCGAGTCCGCCCGTGGCGAGCCGACCATGATCGACTCCGCCAGCCAGCTGACGCCGCTCGAGCTGGCTGCGCTGGCTCATATCGGCGTCGATGAGAGCTATCTGTAA
>93599.4201 [A hydrophila NF1]
ATGCAGATTCAAACACATACTGGCGGCCTGCAGGCCGTCGCCCAGCACAGTGATGCTGCGGCCGGGGTTGGCAAGTTCGGCCAGCTGGATGCTCGTCAGGTTGCCACCAGTCAGGATGCCCTTCAGCTGGGCAGCCGCAGTGAACCGCAAAAAGGAGAGGGGCTGCTGTCCCGTTTGGGAGCCCAGTTGGCCCGTCCGTTTGTGGCATTGAAAGAATGGATCGGCAATCTGCTGGGGGCTCGCCCCGCAGCGCCCGCCCGCTCGGCACCGCCGGCAGACAACCTCTCCCTGGCCGACCAAAAGCGCCTGCTGCTGCAAAAGGCGCTGCCCTTTACCCTGGGTGGCCTCGATAAGGCGAGCGAGCTCAATAACATAGATGCACAGCAGCTGGGACAGGAACATGCCCGGCTGGCGACCGGCAATGGCGCCCTGCGCTCGCTGGCAACCTCACTGAACGGGATCAAGGATGGCTCCATGCGGCAGGAGAGCCAAACCTTGGCGGCCGGTTTGCTTGAACGTCCCATCGCTGGTATCCCGCTCCAGCAGTGGGGCACGGTGGGCGGCAAGGTAACGGAGTTGATCGCCAGTGCCACCCCGGAGCAGTTACAGGAGGCGATGAGCCAGCTGCACGCCGTGATGGCGGAAGTGGCCGACTTGCAGCGCGCAGTCAAGGCCGAGGTCGCCGGCGAACTGCTGCCGGCCACCACCAATGCCGAGGTTGTGGCGGCTCCACATGGGGAGGCCAAGCCTGCCGCCCGCGATACCGTAACCATGGCACGCCAGACCGAGACCACCGGTTACAAGCAGGCGCTGGAGCTCATCAGCTACCAAGCCAGCTACCTGCTGCGGGATCAGGCTTCGACCGAGGTTACCCTGAGCAGTGATGACCTCAATGCCTTGCACCAGCACATTGCCGACGGCTCCATCAATGGCTCCCATATGGCCAAGCTGCAAACCCGGGGTGATCTGCAGATCCTGCGTACATTGGCGCTCTCTCTTGCGGGCGGCAGCGATGCCAATGGTGCTTCTCTGGGCAATGCGCTCGACAGTCTTGCCTCGGCGCGTCCCAACCAGCGGTTGGTGCTGGGCGGCCTGATGCAGTTTGCCGGTCAGACCGATCAGGCATGGGCAGACCAGACCGCCGGCAAGCCGGAGGATCGACTCGATGCGGGGGCAAGACTGCGCTTTGATACCGGCCACATGAAGGCGGAGCTGGCTCGTCTTGACGACAGTGCGGCGCGACAGGTGCTGCTACAGCTGGAGGGGGATTTTGGTGATCGAGCCAAGGCCGTCTGCGACTTCGCGGTAGCGCAGGTCTCGACCTTTGCCGACAGCGAGAGCAGCCCGGAAGCCGTATTGGTCTCCCGCCTGACCCGCATGGGCAACCTGGTGGGCAGCCTGACCGACGAGCTCAAGGTGCGCCTCCAGCTGCCCGAATCAGCACGCGGTGAGCCGACGATGATCGACTCCGTCAGCCAGCTGACCCCGCTGGAGCTGGCGGCCCTGGCCCATATCGGCGTCGAGGCCGGTTATCTCGAGTAA
>93600.4192 [A hydrophila NF2]
ATGCAGATTCAAACACATACTGGCGGCCTGCAGGCCGTCGCCCAGCACAGTGATGCTGCGGCCGGGGTTGGCAAGTTCGGCCAGCTGGATGCTCGTCAGGTTGCCACCAGTCAGGATGCCCTTCAGCTGGGCAGCCGCAGCGAACCGCAAAAAGGAGAGGGGCTGCTGTCCCGTTTGGGAGCCCAGTTGGCCCGTCCGTTTGTGGCACTGAAAGAGTGGATCGGCAATCTGCTGGGGGCTAGCCCCGCGGCGCCCGCCCGCTCGGCACCACCGGCAGACAACCTCTCCCTGGCCGACCAAAAGCGCCTGCTGCTGCAAAAGGCGCTGCCCTTTACCCTGGGTGGCCTCGATAAGGCGAGCGAGCTCAATAACATAGATGCACAGCAGCTGGGACAGGAACATGCCCGGCTGGCGACCGGCAATGGCGCCCTGCGCTCGCTGGCAACCTCACTGAACGGGATCAAGGATGGCTCCATGCGGCAGGAGAGCCAAACCTTGGCGGCCGGTTTGCTTGAGCGTCCTATCGCTGGTATCCCGCTCCAGCAGTGGGGCACGGTGGGCGGCAAGGTAACGGAGTTGATCGCCAGTGCCACCCCGGAGCAGTTACAAGAGGCGATGAGCCAGCTGCACGCCGTGATGGCGGAAGTGGCCGACTTGCAGCGCGCTGTCAAGGCCGAGGTCGCCGGCGAACCGCTGCCGGCCATCACCAATGCCGAGGTTGTGGCGGCTCCACATGGGGAGGCCAAGCCTGCCGCCCGCGAAACCGTTGCCATGGCACGCCAGACCGAGGCCACCGGTTACAAGCAGGCGCTGGAGCTCATCAGCTACCAGGCCAGCTACCTGCTGCGGGATCAGGCTTCGACCGAGGTTACCCTGAGCAGTGATGACCTCAATGCCTTGCACCAGCACATTGCCGATGGCTCCATCAATGGCTCCCATATGACCAAGCTGCAAACCCGGGGTGATCTGCAGATCCTGCGTACATTGGCGCTCTCTCTTGCGGGCGGCAGCGATGCCAATGGTGCTTCTCTGGGCAATGCGCTCGACAGTCTCGCCTCGGCGCGCCCCAACCAGCGGTTGGTGCTGGGCGGCCTGATGCAGTTTGCCGGTCAGACCGATCAGGCATGGGCAGACCAGACCGCCGGCAAGCCGGAGGATCGACTCGATGCGGGGGCAAGACTGCGCTTTGATACCGGCCACATGAAGGCGGAACTGGCTCGTCTTGACGACAGTGCGGCGCGGCAGGTGCTGCAGCAGCTGGAGGGGGATTTTGGTGATCGAGCCAAGGCCGTCTGCGACTTCGCGGTGGCGCAGGTCTCGACCTTTGCCGACAGCGAGAGCAGCCCGGAAGCCGTCTTGGTCTCCCGCCTGACCCGCATGGGCAACCTGGTGGGCAGCCTGACCGACGAGCTGAAGGTGCGCCTCCAGCTGCCCGAATCAGCGCGCGGTGAGCCGACCATGATCGACTCCATCAGCCAGCTGACCCCGCTGGAGCTGGCGGCCCTGGCCCATATCGGCGTCGAGGCCGGTTATCTCGAGTAA
>93602.2233 [A sp 159]
ATGCAGATTCAAGCAAACACCGTCGGCACACAGGCCGTCGCTCACCACAGTGATGCAACCACAGGGGTTGGCCGGATAGGCCAGCTGGAGGCGCGTCAGGTCGCCACCGGACAAGATGCGATCTTGCTGGGCAACCGCAGCGAACCGCAAAAAGGGCAGGGGCAGCTTTCGCGTTCGGAGTCCCGGCCAGCGCGAGTGCTTGCGGCTATCAAGGAGTGGGTCGGCAACCTGCTTGGGAGCGGCAAGAGTGCCGCAGCGCCGAAGGCGCAAACCGCCACTTCCCCCGAGGATCTTCAGCGTCTGATGAAGCAGGCTGCATTTAGCAGCTCGCTGGGTGGCTTTGCCAAGGCGGACGTATTGAACAACATCGCCGCCGAACAACTGGGCAAGGAGCACGCCACTCTGGCGACCGGCAACGGCCCATTGCGCTCTCTTTGCACCGCGTTGCAGGCCGTTGTCGTCGGCTCCCAGCAGCCGGAACTCCGGGAGTTGGCTGCCGGGCTGCTGGCCCGCCCCATCGCCGGTATCCCGCTCCAGCAGTGGGGCACTGTCGGGGGCAAGGTGACCGACCTGCTCGCCAGCGCCACCTCCGAACTGCTGCAGGAGGCGATGAGCCAGCTGCACACCGCGATGGGTGAAGTAGCCGACCTGCAGCGCGCCGTAAAGGCCGAAGTTGCTGGTGAACCGGCGCAAAGTGCGACCACGAAAGCGGATGCGGCACCCGTCCAACGCGGTGAGAGCAAAGGGGCTGCTCGCGAACAGGTCGTCATGGCGCGGCAGACCCCGGCCACCGGCTACAAGCTGGCGCTGGATCTTATCAGCTATCAGGCCAGCTACCTGCTGCGGGATCAAACCTCGACCGAGGTGACCCTGAGCAGCAGCGATCTCAATGCCCTGCATCAACACATTGCCGATGGCTCCATCAACAGTTCCCACATGGCCAAGTTGCAGACCCGTGGCGATCTGCAAACCCTGCGTACTCTGGCGCTCTCGCTGGCCAGTGGCAGCGACGCCAAGGGCTCTTCTCTTGGTCATGCCCTCGACAGTCTCGCCTCGGCGCGTCCTAACCAGCGGTTGGTGCTGGGCGGCCTGATGCAGTTTGCCGGTCAGACCGAGCAGGCGTGGGTGGACCATACCGCGCTCAAGCCGCGAGAGGAACGGCTAGATGCCGGGGCGCGACTGCGCTTTGACACCGGCCAGATGCAGGCGGAGCTGGGGCGTCTCGGCGACAGCGAGGCACGGCAGGTGCTGCAACAGCTGGAAGGGGCTTTTGGTGATCGGGCCAGGGCTATCTGCGACTTCGCGGTGGCTCAGGTCTCCGGCTTTGCCGATAGCGAAAGCAGCCCTGAGGCCGTGCTGGTCTCCCGCCTGACCCGCATGGGCAATCTGGTGGGCAGCCTGACCGATGCGCTCAAGGAGCGGCTGCAACTGCCCGGGTCCGCCCGTGGCGAGCCGACCATGATCGACTCCGCCAGCCAACTGACACCGCTCGAACTGGCTGCGCTGGCCCATATCGGCGTCGATGAGAGCTATCTGTAA
>99.3455 [A veronii Hm21]
ATGGGCCAGCTGGAGGCGCGTCAGGTCGCCACCGGACAAGATGCGATCTTGCTGGGCAACCGCAGCGAACCGCAAAAAGGGCAGGGGCAGCTTTCGCGGTCGGAGTCCCGGCCAGCGCGAGTGCTTGCGGCTATCAAGGAGTGGATCGGCAACCTGCTTGGGAGCGGCAAGAGTGCCGCAGCGCCGAAGGTGCAAACCGCCACTTCCCCCGAGGATCTTCAGCGTCTGATGAAGCAGGCTGCATTTGGTAGCTCGCTGGGTGGCTTTGCCAAGGCGGACGTATTGAACAACATTGCCGCCGAACAACTGGGCAAGGATCACGCCACTCTGGCGACCGGCAACGGCCCACTGCGCTCTCTCTGCACCGCGTTGCAGGCTGTTGTCGTCGGCTCCGAGCAGCCGCAACTCCGGGAGTTGGCTGCCGGGCTGCTGGCCCGCCCCATCGCCGGTATCCCGCTCCAGCAGTGGGGCACTGTCGGGGGCAAGGTGACCGAGCTGCTCGCCAGCGCCACCCCCGAACTGCTGCAGGAGGCGATGAGCCAGCTGCACACCGCGATGGGTGAAGTGGCCGACCTGCAGCGGGCCGTCAAGGCTGAAATCGCTGGTGAACCGGCGCAAAGTGCGACCACGAAAGCGGATGCGGCACCCGTCCAAAGCGGTGAGAGCAAAGGGGCTGCCCGCGAACAGGTCGCCATGGCGCGGCAGACCCCGGCCACCGGCTACAAGCTGGCGCTGGATCTTATCAGCTATCAGGCCAGCTACCTGCTGCGGGATCAAACCTCGACCGAGGTGACCCTGAGCAGCAGCGATCTCAATGCCCTGCATCAACACATTGCCGATGGCTCCATCAACAGTTCCCACATGGCCAAGTTGCAGACCCGTGGCGATCTGCAAACCCTGCGCACTCTGGCGCTCTCGCTGGCCAGCGGCAGCGACGCCAAGGGCTCTTCCCTTGGTCATGCCCTCGACAGTCTCGCCTCGGTGCGCCCCAACCAGCGGTTGGTGCTGGGCGGCCTGATGCAGTTTGCCGGTCAGACCGAGCAGGCGTGGGTGGACCATACCGCGCTCAAGCCGCGAGAGGAACGGCTAGATGCCGGGGCGCGGCTGCGTTTTGACACAGGCCATATGCAGGCGGAGCTGGGGCGTCTCGGCGACAGCGAGGCACGGCAGGTGCTGCAACAGCTGGAAGGGGCTTTTGGTGATCGGGCCAGGGCTATCTGCGACTTCGCGGTGGCTCAGGTCTCCGGCTTTGCCGATAGCGAAAGCAGCCCTGAAGCCGTGCTGGTCTCCCGCCTGACCCGCATGGGCAATCTGGTGGGCAGCCTGACCGATGCGCTCAAGGAGCGGCTGCAACTGCCCGAGTCCGCCCGTGGCGAGCCGACCATGATCGACTCCGTCAGCCAGCTGACACCGCTCGAACTGGCTGCGCTGGCTCATATCGGCGTCGATGAGAGCTATCTGTAA
