# Supplementary material for: Identification and characterization of putative Aeromonas spp. T3SS effectors
Source: PLoS One. 2019 Jun 4;14(6):e0214035. doi: 10.1371/journal.pone.0214035 (PMC6548356; doi:10.1371/journal.pone.0214035)
Supplement: S1 Dataset — (ZIP) [file pone.0214035.s009.zip › effector_sequences/PteB.faa]

>103.4199 [A hydrophila CIP107985]
VQRQLTELGQIKKLVQQAFNQPISEFKNDAQYLKPGSDPKAATLADVTDSNKNRLGLEAMSDSSREFAMEHFSSFINGRDAIFGLLSSRAIEQTNTLFTSLSNDPEALQEALKVQSQESEVFNTKVNAEFNRSFGQLFEQRASAELDALTAANTRANETSPAIDENTGSSDGENAPAKIKKSVRFNDNPVSDVRVFELEEGRALNIKV*
>17137.1678 [A veronii Hm22]
MLKAIDSLQLANVNPGSNQKLALHLGEGKEYTIHIGKSGDVSVQRDLAHLSTLGRIKNAVVDFFSRATTKGESALTTRATQIQSEVQRQLTELGQAKKIVQQAFNQPVSEFKNEAQYLKPGSDPKTATMADITDANKKRLGLETLDKDSLSFVQQHFSSFINGKDAIFSILSSRVIERTIALHESHSGEALSSALNTLGHESEAFNANVNAEFNRSFVQLFEQRATAELDALTKANTRANKTSPLVEEHTGSSDGENVAAKMKKSVRFNDNPVSDVRMFELEEGRALNIKV*
>26530.986 [A veronii CECT4486]
MAIHGATPVMLKAIDSLQLASVNPGSNQKLALHLGEGKEYTIHIGKSGDVSVQRDLAHLSTLGRIKNAVVDFFSRATTKGESALTTRATQIQSEVQRQLTELGQVKKIVQQAFNQPVSEFKNDAQYLKPGSDPKTATMADITDANKKRLGLETLDKDSLSFVQQHFSSFINGKDAIFSMLSSRVIERTIALHESLSGEALSSALNTLGHESEAFNAKVNAEFNRSFVQLFEQRATAELDALTKANTRANKTSPLVEEHTGSSDGENVAAKMKKSVRFNDNPVSDVRVFELEEGRALNIKV*
>26531.4657 [A piscicola LMG24783T]
MLKAIDSLQLANVNPGSNQKLALHLGEGKEYSIHIGKSGDVSVQRDLAHLSTLGRIKNAVVDFFSRAATKGESALTTRATQIQSEVQRQLTELGQIKKIVHQAFNQPISEFKNDAQYLKPGSDPKTATLADVTDSNKNRLGLEAMSDSSREFAMEHFSSFINGRDAIFGLLSSRAIEQTNTLFASLSNDPKALQEALKVQSQESEVFNTKVNAEFNRSFIQLFEQRASAELDALTEENTRANETSPQVEERIGSSDGENVSAKMKKSVRFNDNPVSSVKVFELEEGRALNIKV*
>26537.3053 [A veronii AMC25]
MAIHGATPVMLKAIDSLQLASVNPGSNQKLALHLGEGKEYTIHIGKSGDVSVQRDLAHLSTLGRIKNAVVDFFSRATTKGESALTTRATQIQSEVQRQLTELGQAKKIVQQAFNQPVSEFKNEAQYLKPGSDPKTATMADITDANKKRLGLETLDKDSLSFVQQHFSSFINGKDAIFSMLSSRVIERTFALHESLSGEALSSALNTLGHESEAFNAKVNAEFNRSFVQLFEQRANAELDALTEANTRANKTSPQVEERTGSSDGESVAAKMKKSVRFNDNPVSDVRMFELEEGRALNIKV*
>26977.149 [A veronii AER39]
MAIHGATPVMLKAIDSLQLANVNPGSNQKLALHLGEGKEYTIHIGKSGDVSVQRDLAHLSMLSRIKNAVVDFFSRAATKGESALTTRATQIQSEVQRQLTELGQAKKIVQQAFNLPVSEFKNEAQYLKPGSDPKTATMADITDANKKRLGLETLDKDSLSFVQQHFSSFINGKDAIFSMLSSRVIERTIALHESLSGEALSSALNTLGHESEAFNAKVNAEFNRSFVQLFEQRANAELDALTEANTRANETSPLVEEHTGSSDGENVAAKMKKSVRFNDNPVSDVRMFELEEGRALNIKV*
>26980.3733 [A veronii AMC35]
MAIHGATPVMLKAIDSLQLASVNPGSNQKLALHLGEGKEYTIHIGKSGDVSVQRDLAHLSTLGRIKNAVVDFFSRAATKGESALTTRATQIQSEVQRQLAELGQVKKIVQQAFNQPVSEFKNEAQYLKPGSDPKTATMADITDANKKRLGLETLDKDSLSFVQQHFSSFIKGKDAIFSMLSSRVIERTIALHESLSGEALSSALNTLGHESEAFNAKVNAEFNRSFVQLFEQRATAELDALTKANTRANKTSPLVEERTGSSDGESVAAKMKKSVRFNDNPVSDVRMFELEEGRALNIKV*
>32.2460 [A veronii G3C1]
MAIHGATPVMLKAIDSLQLASVNPGSNQKLALHLGEGKEYTIHIGKSGDVSVQRDLAHLSTLGRIKNAVVDFFSRATTKGESALTTRATQIQSEVQRQLTELGQIKKIVQQAFNQPVSEFKNEAQYLKPGSDPKTATMADITDANKKRLGLETLDKDSLSFVQQHFSSFINGKDAIFSMLSSRVIERTIALHESLSGEALSSALNTLGHESEAFNAKVNAEFNRSFVQLFEQRANAELDALTEANTRANKTSPLVEEHTGSSDGENVAAKMKKSVRFNDNPVSDVRMFELEEGRALNIKV*
>35496.2067 [A schubertii CECT4240T]
MAIHGATPTMLKAIDSLQLANVNPGSKQTLALHLGEGKDYTIQIGKGGDVSVARDLNHLSAVGRIKSAVVDFFSRATTRGESALTTRATQIQSEVQRQLSELSQVKEMVHKAFYQPIGEFKNEAQYLKQGSDPSAATLSDITESNQKRLGLETLDKASLSFVKEHFPSFINGKEAIFSMLSSRVIEKTLALHTSLAGDPKALGEALNILGHESEAFSAKVNAEFNRSYVQLFEQRAAAELQTLTEANTRANGLQVEEGSVSTAAEPVSGKGAKRVHFNEDPVSETRVFERDERRVHFAENPVSETRVFDRDAAIKV*
>41.3332 [A taiwanensis LMG24683T]
MADITDANKKRLGLETLDKDSLSFVQQHFSSFINGKDAIFSMLSSRVIERTIALHESLSGEALSSALNTLGHESEAFNAKVNAEFNRSFVQLFEQRATAELDALTKANTRANKTSPLVEEHTGSSDGENVAAKMKKSVRFNDNPVSDVRVFELEEGRALNIKV*
>42943.2449 [A dhakensis 187]
MAIHGATPVMLKAIDSLQLANVNPDSNQKLALHLGEGKEYTIHIGKSGDVSVQRDLAHLSTLGRIKNAVVDFFSRATTKGESALTTRATQIQSEVQRQLTELGQIKKLVQQAFNQPISEFKNDAQYLKPGSDPKTATLADVTDSNKNRLGLEAMSDSSRAFAMEHFSSFINGRDAIFGLLSSRAIEHTNTLFTSLSNDPKALQEALKVQSQESEVFNTKVNAEFNRSFGQLFEQRASAELDALTAANTRANETSPAIDESTGSSDGKNAPAKMKKSVRFNDNPVSDVRMFELEEGRALNIKV*
>42945.2258 [A dhakensis 277]
MAIHGATPVMLKAIDSLQLANVNPDSNQKLALHLGEGKEYTIHIGKSGDVSVQRDLAHLSTLGRIKNAVVDFFSRATTKGESALTTRATQIQSEVQRQLTELGQIKKLVQQAFNQPISEFKNDAQYLKPGSDPKTATLADVTDSNKNRLGLEAMSDSSRAFAMEHFSSFINGRDAIFGLLSSRAIEHTNTLFTSLSNDPKALQEALKVQSQESEVFNTKVNAEFNRSFGQLFEQRASAELDALTAANTRANETSPAIDESTGSSDGKNAPAKMKKSVRFNDNPVSDVRMFELEEGRALNIKV*
>42947.1403 [A hydrophila SNUFPCA8]
MAIHGATPGMLKAIDSLQLANVNPDSNQKLALHLGEGKEYTIHIGKSGDVSVQRDLAHLSTLGRIKNAVVDFFSRATTKGESALTTRATQIQSEVQRQLTELGQIKKLVQQAFNQPISEFKNDAQYLKAGSDPKTATLADVTDSNKNRLGLEAMNDSSRAFAMEHFSSFINGRDAIFGLLSSRAIEQTNTLFTSLSNDPKALQEALKVQSQESEVFNTKVNAEFNRSFGQLFEQRASAELDALTATNTRTNETSPAIDENTGSSNGENAPTKMKKSVRFNDNPVSDVRVFELEEGRALNIKV*
>50.3125 [A allosaccharophila BVH88]
MAIHGATPVMLKAIDSLQLADVNPGSNQKLALHLGEGKEYSLHIGKSGDVSVQRDLAHLSTLGRIKNAVVDFFSRAATKGESALTTRATQIQSEVQRQLTELGQIKKLVQQAFNQPISEFKNDAQYLKPGSDPKTATLADVTDANKNRLGLETMSDSSREFAMEHFSSFINGRDAIFGLLSSRAIEQTTTLFASLSNDPKALQEALKVQSQESEEFNTKVNAEFNRSFGQLFGQRATAELDALTEANTRANETSPLVEENSGLSDGENAPAKMKKSVRFNDNPVSDVRVFELEEGRALNIKV*
>51.2618 [A veronii CECT7059]
MAIHGATPVMLKAIDSLQLASVNPGSNQKLALHLGEGKEYTIHIGKSGDVSVQRDLAHLSTLGRIKNAVVDFFSRASTKGESALTTRATQIQSEVQRQLTELGQAKKIVQQAFNQPFSEFKNEAQYLKPGSDPKTATMADITDANKKRLGLETLNKDSLSFVQQHFSSFINGKDAIFSMLSSRVIERTIALHESLSGESLSSALNMLGHESEAFNAKVNAEFNRSFVQLFKQRANAELDALTEANTRANETSPLVEGHTGSSDGESVAAKMKKSVRFNDNPVSDVRMFELEEGRALNIKV*
>56.1618 [A veronii AK236]
MAIHGATPVMLKAIDSLQLASVNPGSNQKLALHLGEGKEYSIHIGKSGDVSVQRDLAHLSTLGRIKNAVVDFFSRATTKGESALTTRATQIQSEVQRQLTELGQAKKIVQQAFNQPVSEFKNEAQYLKPGSDPKTATMADITDANQKRLGLETLDKDSLSFVQQHFSSFINGKDAIFSMLSSRVIERTFALHESLSGEALSSALNTLGHESEAFNAKVNAEFNRSFVQLFEQRATAELDALTKANTRANKTSPLVEERTGSSDGENVAAKMKRSVRFNDNPVSDVRMFELEEGRALNIKV*
>57.1114 [A veronii AK241]
MLKAIDSLQLASVNPGSNQKLALHLGEGKEYSIHIGKSGDVSVQRDLAHLSALGRIKNAVVDFFSRATTKGESALTTRATQIQSEVQRQLTELGQVKKIVQQAFNQPVSEFKNDAQYLKPGSDPKTATMADITDANKKRLGLETLDKDSLSFVQQHFSSFINGKDAIFSMLSSRVIERTIALHESLSGEALSSALNTLGHESEAFNAKVNAEFNRSFVQLFEQRANAELDALTKANTRANETSPLVEERTGSSDGENVAAKMKKSVRFNDNPVSDVRMFELEEGRALNIKV*
>642.131.peg.950 [A dhakensis BVH68]
MAIHGATPVMLKAIDSLQLANVNPGSNQKLALHLGEGKEYTIHIGKSGDVSVQRDLAHLSALGRIKNAVIDFFSRAATKGESALTTRATQIQSEVQRQLTELGQIKKLVQQAFNQPISEFKNDAQYLKPGSDPKTATLADVTDSNKNRLGLETMSDSSRAFAMEHFSSFINGRDAIFGLLSSRAIEQTNTLFTSLSNDPKALQEALKVQSQESEVFNTKVNAEFNRSFGQLFEQRASAELDALTVANTRTNETSPVIDENTGPSDGENTPAKMKKSVRFNDNPVSDVRVFELEEGRALNIKV*
>642.137.peg.2109 [A dhakensis BVH69]
MAIHGATPVMLKAIDSLQLANVNPGSNQKLALHLGEGKEYTIHIGKSGDVSVQRDLAHLSALGRIKNAVIDFFSRAATKGESALTTRATQIQSEVQRQLTELGQIKKLVQQAFNQPISEFKNDAQYLKPGSDPKTATLADVTDSNKNRLGLETMSDSSRAFAMEHFSSFINGRDAIFGLLSSRAIEQTNTLFTSLSNDPKALQEALKVQSQESEVFNTKVNAEFNRSFGQLFEQRASAELDALTVANTRTNETSPVIDENTGPSDGENTPAKMKKSVRFNDNPVSDVRVFELEEGRALNIKV*
>642.147.peg.3105 [A veronii ADV102]
MLKAIDSLQLASVNPGSNQKLALHLGEGKEYTIHIGKSGDVSVQRDLAHLSTLGRIKNAVVDFFSRATTKGESALTTRATQIQSEVQRQLTELGQIKKLVQQAFNQPVNEFKNEAQYLKPGSDPKTATMADITDANKKRLGLETLDKDSLSFVQQHFSSFINGKDAIFSMLSSRVIERTIALHESLSGEALSSALNTLGHESEAFNAKVNAEFNRSFVQLFEQRATAELDALTKANTRANKTSPLVEEHTGSSDGENVAAKMKKSVRFNDNPVSDVRMFELEEGRALNIKV*
>642.150.peg.2570 [A veronii BVH46]
MAIHGATPVMLKAIDSLQLASVNPGSNQKLALHLGEGKEYTIHIGKSGDVSVQRDLAHLSTLGRIKNAVIDFFSRAATKGESALTTRATQIQSEVQRQLTELGQAKKIVQQAFNQPVSEFKNEAQYLKPGSDPKTATMADITDANKKRLGLETLDKDSLSFVQQHFSSFINGKDAIFSMLSSRVIERTIALHESLSGEALSSALNTLGHESEAFNAKVNAEFNRSFVQLFEQRANAELDALTEANTRANETSPLVEEHTGSSDGENVAAKMKKSVRFNDNPVSDVRMFELEEGRALNIKV*
>642.162.peg.2220 [A dhakensis BVH65]
MAIHGATPVMLKAIDSLQLANVNPDSNQKLALHLGEGKEYTIHIGKSGDVSVQRDLAHLSTLGRIKNAVVDFFSRATTKGESALTTRATQIQSEVQRQLTELGQIKKLVQQAFNQPISEFKNDAQYLKPGSDPKTATLADVTDSNKNRLGLEAMSDSSRAFAMEHFSSFINGRDAIFGLLSSRAIEHTNTLFTSLSNDPKALQEALKVQSQESEVFNTKVNAEFNRSFGQLFEQRASAELDALTAANTRANETSPAIDESTGSSDGKNAPAKMKKSVRFNDNPVSDVRMFELEEGRALNIKV*
>642.87.peg.3296 [A hydrophila BAQ071013136]
MLKAIDSLQLANVNPDSNQKLALHLGEGKEYTIHIGKSGDVSVQRDLAHLSTLGRIKNAVVDFFSRAATKGESALTTRATQIQSEVQRQLTELGQIKKLVQQAFNQPISEFKNDAQYLKPGSDPKTATLADVTDANKNRLGLETMSDSSRAFAMEHFSSFINGRDAIFGLLSSRAIEQTNTLFTSLSNDPKALQEALKVQSQESEVFNTKVNAEFNRSFGQLFEQRASAELDALTKANTDANKTSPQVEERTGSSDGENVAAKMKKSVRFNDNPVSDVRVFELEEGRALNIKV*
>6666666.114113.peg.3653 [A hydrophila 2014105092827]
MLKAIDSLQLANVNPDSNQKLALHLGEGKEYTIHIGKSGDVSVQRDLAHLSTLGRIKNAVVDFFSRAATKGESALTTRATQIQSEVQRQLTELGQIKKIVLQAFNQPISEFKNDAQYLKPGSDPKTATLADVTASNKNRLGLEAMSDSSREFAMEHFSSFINGRDAIFGLLSSRAIEQTNTLFTSLSNDPKALQEALKVQSQESEVFNTKVNAEFNRSFGQLFEQRASAELDALTVANTRTNETSPAIDENTGSSDGENAPAKMKKSVRFNDNPVSDVRVFELEEGRALNIKV*
>68.1523 [A veronii BAQ116]
MAIHGATPVMLKAIDSLQLANVNSGSNQKLALYLSEGKEYSIHIGKSGDVSVQRDLAHLSTLGRIKNAVVDFFSRATTKGESALTTRATQIQSEVQRQLTELGQVKKIVQQAFNQPVSEFKNDAQYLKPGSDPKTATMADITDANKKRLGLETLDKDSLSFVQQHFSSFINGKDAIFSMLSSRVIERTIALHESLSGEALSSALNTLGHESEAFNAKVNAEFNRSFVQLFEQRANAELDALTKANTHANKTSPLVEERTGSSDGENVAAKMKKSVRFNDNPVSDVRMFELEEGRALNIKV*
>69.3033 [A veronii BAQ135]
MAIHGATPVMLKAIDSLQLANVNPGSNQKLALHLGEGKEYTIHIGKSGDVSVQRDLAHLSTLGRIKNAVVDFFSRATTKGESALTTRATQIQSEVQRQLTELGQAKKIVQQAFNQPVSEFKNEAQYLKPGSDPKTATMADITDANKKRLGLETLDKDSLSFVQQHFSSFINGKDAIFSMLSSRVIERTFALHESLSGEALSSALNTLGHESEAFNAKVNAEFNRSFVQLFEQRANAELDALTEANTRANKTSPLVEERTGSSDGENVAAKMKKSVRFNDNPVSDVRMFELEEGRALNIKV*
>93599.3112 [A hydrophila NF1]
MAIHGATPVMLKAIDSLQLANVNPGSNQKLALHLGEGKEYTIHIGKSGDVSVQRDLAHLSTLGRIKNAVVDFFSRATTKGESALTTRATQIQSEVQRQLTELGQIKKLVQQAFNQPISEFKNDAQYLKPGSDPKTATLADVTDSNKNRLGLEAMSDSSRAFAMEHFSSFINGRDAIFGLLSSRAIEQTNTLFTSLSNDPKALQEALKVQSQESEVFNTKVNAEFNRSFGQLFEQRASAELDALTEANTRANTTSPAIDENTGPSDGENAPAKMKKSVRFNDNPVSDVRVFELEEGRALNIKV*
>93600.3108 [A hydrophila NF2]
MLKAIDSLQLANVNPDSNQKLALHLGEGKEYTIHIGKSGDVSVQRDLAHLSTLGRIKNAVVDFFSRATTKGESALTTRATQIQSEVQRQLIELGQIKKLVQQAFNQPISEFKNDAQYLKPGSDPKTATLADVTDSNKNRLGLEAMSDSSRAFAMEHFSSFINGRDAIFGLLSSRAIEQTNTLFTSLSNDPKALQEALKVQSQESEVFNTKVNAEFNRSFGQLFEQRASAELDALTAANTRTNETSPAIDENAGSSDGENAPAKMKKSVRFNDNSVSDVRMFELEEGRALNIKV*
>93602.2082 [A sp 159]
MAIHGATPVMLKAIDSLQLANVNPGSNQKLALHLGEGKEYTIHIGKSGDVSVQRDLAHLSTLGRIKNAVVDFFSRAATKGESALTTRATQIQSEVQRQLTELGQVKKIVQQAFNQPVSEFKNEAQYLKPGSDPKTATMADITDANKKRLGLETLDKDSLSFVQQHFSSFINGKDAIFSMLSSRVIERTISLHESLSGEALSSALNTLGHESEAFNAKVNAEFNRSFVQLFEQRANAELDALTKANTRANKTSPLVEERTGSSDGENVAAKMKKSVRFNDNPVSDVRMFELEEGRALNIKV*
>99.4178 [A veronii Hm21]
MAIHGATPVMLKAIDSLQLANVNPGSNQKLALHLGEGKEYTIHIGKSGDVSVQRDLAHLSTLGRIKNAVVDFFSRATTKGESALTTRATQIQSEVQRQLTELGQAKKIVQQAFNQPVSEFKNEAQYLKPGSDPKTATMADITDANKKRLGLETLEKDSLSFVQQHFSSFINGKDAIFSMLSSRVIERTIALHESLSGEALSSALNTLGHESEAFNAKVNAEFNRSFVQLFEQRANAELDALTEANTRANKTSPLVEERTGSSDGESVAAKMKKSVRFNDNPVSDVRMFELEEGRALNIKV*
