# Supplementary material for: Identification and characterization of putative Aeromonas spp. T3SS effectors
Source: PLoS One. 2019 Jun 4;14(6):e0214035. doi: 10.1371/journal.pone.0214035 (PMC6548356; doi:10.1371/journal.pone.0214035)
Supplement: S1 Dataset — (ZIP) [file pone.0214035.s009.zip › effector_sequences/AopX.faa]

>17137.3873 [A veronii Hm22]
MALPAIGGHIHLNHTTPSHQTEASPLLAKGNKLFEQSVKRGIGHFQSSDLKQVISALRQLQSAPDSGKAQRVQDAIQHWEQHHPKEVAARGARLTELKQALAEQGAITRAAPRHEPKVMAGGTQALLQKSMAGLEKLGSYACTDAQTFVQPNNPSYQKIIGKLNAFGQDPQRLAANQRANNSANMAAIQITRNKQPLSLRTMENIAKAVDDAKAGCCSTLAYSAAAELLRHNSDQRIEVLAHRGAQGHAQTHCFVVIGRAEGSELTKPESWGPHAKVVDPWAATIGAPLVGTPARPPIANLWPPTESVFDNAHRED*
>26530.2460 [A veronii CECT4486]
MALPAIGGHIHLNRPASPQQTEASPLLAKGNKLFEQSVKRGIGHFQSSDLKQVISVLRQLQSAPDSGKAQRVQDAIQHWEQHHPKEVAARGARLNELKQALAEQGAITRAAPRHEPKVMAGGTQALLQKSMAGLEKLGSYACTDAQTFVQPNNPSYQKIIGKLNAFGQDPQRLAANQRANNSANMAAIQITRNKQPLSLRTMENIAKAVDDAKAGCCSTLAYSAAAELLRHNSDQRIEVLAHRGAQGHAQTHCFVVIGRAEGSELTKPESWGPHAKVVDPWAATIGAPLVGTPARPPISNLWPPTESVFDNTHRED*
>26537.3357 [A veronii AMC25]
MALPAIGGHIHLNRPASPQQTEASPLLAKGNKLFEQSVKRGIGHFQSSDLKQVISALHQLQSAPDSGKAQRVQDAIQHWEQHHPKEVAARGARLTELKQALAEQGAITRAAPRHEPKVMAGGTQALLQKSMAGLEKLGSYACTDAQTFVQPNNPSYQKIIGKLNAFGQDPQRLAANQRANNSANMAAIQITRNKQPLSLRTMENIAKAVDDAKAGCCSTLAYSAAAELLRHNSDQRIEVLAHRGAQGHAQTHCFVVIGRAEGSELTKPESWGPHAKVVDPWAATIGAPLVGTPARPPIANLWPPTESVFDNTHRED*
>26797.2748 [A diversa CECT4254T]
MALSAIGGPVQQAPVSSQSSQGNALLARGNTLFEQSVQRGIGHFQSGDLKSVIHALRQLQTTPDAGRAQRVQDAIQHWEQHHPKEVAARGARLTELKQALAEQGAIARPQQQTTRVVGGGAQALLQRSMAGLEKLGSYACTDAQTFVQPSNPSYQKIIGKLHAFGQDPQRLAANQRANNSANMAAIQITRHKQPISLRTMENIAKAVDEAKAGCCSTLAYSAAAELLRHNSDQRIEVLAHRGAQGHSQTHCFVVIGRAEGSELSKPQSWGPNAKVIDPWAATIGARLVGTPDRPPIANLWPPTESVFDNTSQESR*
>26977.1355 [A veronii AER39]
MALPTIGGHIHLNRPASPQQTEASPLLAKGNKLFEQSVKRGIGHFQSSDLKQVVSALRQLQSAPDSGKAQRVQDAIQHWEQHHPKEVAARGARLTELKQALAEQGAITRAAPRHEPKVMAGGTQALLQKSMAGLEKLGSYACTDAQTFVQPNNPSYQKIIGKLNAFGQDPQRLAANQRANNSANMAAIQITRNKQPLSLRTMENIAKAVDDAKAGCCSTLAYSAAAELLRHNSDQRIEVLAHRGAQGHAQTHCFVVIGRAEGSELTKPESWGPHAKVVDPWAATIGAPLVGTPARPPIANLWPPTESVFDNTHRED*
>27004.864 [A dhakensis SSU]
MALSAIGGPVQPAPVSSQSSQGSPLLARGNTLFEQSVQRGIGHFQSGDLKSVIHALRQLQTTPDAGRAQRVQDAIQHWEQHHPKEVAARGSRLTELKQALAEQGAIARPQQQTTRVVSGGAQTLLQRSMAGLEKLGSYACTDAQTFVQPSNPSYQKIIGKLNAFGQDPQRLAANQRANNSANMAAIQITRHKQPISLRTMENIAKAVDEAKAGCCSTLAYSAAAELLRHNSDQRIEVLAHRGAQGHSQTHCFVVIGRAEGSELSKPQSWGPNAKVIDPWAATIGARLVGTPDRPPIANLWPPTESVFDNTSQESR*
>32.4093 [A veronii G3C1]
MALPAIGGHIHLNRPASPQQTEASPLLAKGNKLFEQSVKRGIGHFQSSDLKQVITALRQLQSAPDSGKAQRVQDAIQHWEQHHPKEVAARGARLTELKQALAEQGAITRAAPRHEPKVMAGGTQALLQKSMAGLEKLGSYACTDAQTFVQPNNPSYQKIIGKLNAFGQDPQRLAANQRANNSANMAAIQITRNKQPLSLRTMENIAKAVDDAKAGCCSTLAYSAAAELLRHNSDQRIEVLAHRGAQGHAQTHCFVVIGRAEGSELTKPESWGPHAKVVDPWAATIGAPLVGTPARPPIANLWPPTESVFDNTHRED*
>36.1837 [A veronii CIP107763]
MALPAIGGHIHLNRPASPQQTEASPLLAKGNKLFEQSVKRGIGHFQSSDLKQVISALRQLQSAPDSGKAQRVQDAIQHWEQHHPKEVAARGARLTELKQALAEQGAITRAAPRHEPKVMAGGTQALLQKSMPGLEKLGSYACTDAQTFVQPNNPSYQKIIGKLNAFGQDPQRLAANQRANNSANMAAIQITRNKQPLSLRTMENIAKAVDDAKAGCCSTLAYSAAAELLRHNSDQRIEVLAHRGAQGHAQTHCFVVIGRAEGSELTKPESWGPHAKVVDPWAATIGAPLVGTPARPPIANLWPPTESVFDNTHRED*
>42943.3074 [A dhakensis 187]
MALSAIGGPVQQAPVSSPSSQGSPLLARGNTLFEQSVQRGIGHFQSGDLKSVIHALHQLQTTPDAGRAQRVQDAIQHWEQHHPKEVAARGARLTELKQALAEQGAIARPQQQTTRVVGGGALALLQRSMAGLEKLGSYACTDAQTFVQPSNPSYQKIIGKLNAFGQDPQRLAANQRANNSANMAAIQITRHKQPISLRTMENIAKAVDEAKAGCCSTLAYSAAAELLRHNSDQRIEVLAHRGAQGHSQTHCFVVIGRAEGSELSKPQSWGPNAKVIDPWAATIGARLVGTPDKPPIANLWPPTESVFDTTSQESR*
>42944.1947 [A dhakensis 259]
MALSAIGGPVQQAPVSSPSSQGSPLLARGNTLFEQSVQRGIGHFQSGDLKSVIHALHQLQTTPDAGRAQRVQDAIQHWEQHHPKEVAARGARLTELKQALAEQGAIARPQQQTTRVVGDGALALLQRSMAGLEKLGSYACTDAQTFVQPSNPSYQKIIGKLNAFGQDPQRLAANQRANNSANMAAIQITRHKQPISLRTMENIAKAVDEAKAGCCSTLAYSAAAELLRHNSDQRIEVLAHRGAQGHSQTHCFVVIGRAEGSELSKPQSWGPNAKVIDPWAATIGARLVGTPDKPPIANLWPPTESVFDTTSQESR*
>42945.906 [A dhakensis 277]
MALSAIGGPVQPAPVSSQSSQGSPLLARGNTLFEQSVQRGIGHFQSGDLKSVIHALRQLQTTPDAGRAQRVQDAIQHWEQHHPKEVAARGSRLTELKQALAEQGAIARPQQQTTRVVGGGAQALLQRSMAGLEKLGSYACTDAQTFVQPSNPSYQKIIGKLHAFGQDPQRLAANQRANNSANMAAIQITRHKQPISLRTMENIAKAVDEAKAGCCSTLAYSAAAELLRHNSDQRIEVLAHRGAQGHSQTHCFVVIGRAEGSELSKPQSWGPNAKVIDPWAATIGARLVGTPDKPPIANLWPPTESVFDTTSQESR*
>418362989[c3842:4814] [A salmonicida 01B526]
HGLTSNRWTHSPQPPSIAPADRRQPAAGQG*QAVRAIRPARHRPLPEQRSQAGHQRPAPVAKRPR*RQSAPDSGKAQRVQDAIQHWELHHPKEVTARGARLTELKQALAEQGIITRAAPRHEPKVMAGGTQALLQKSMAGLEKLGSYACTDAQTFVQPNNPSYQKIIGKLNAFGQDPQRLAANQRANNSANMAAIQITRNKQPLSLHTMENIAKAVDDAKAGCCSTLAYSAATELLRHNSDQRIEVLAHRGAQGHAQTHCFVVIGRAEGSELTKPESWGQHAKVVDPWAATIGAPLVGTPARPPIANLWPPTESVFDNTHRED*
>42950.1210 [A salmonicida AS03]
MALPAIGGHIHLNRPASPQQTEGSPLLAKGNKLFEQSVQRGIGHFQSSDLKQVISALRQLQSAPDSGKAQRVQDAIQHWELHHPKEVTARGARLTELKQALAEQGIITRAAPRHEPKVMAGGTQALLQKSMAGLEKLGSYACTDAQTFVQPNNPSYQKIIGKLNAFGQDPQRLAANQRANNSANMAAIQITRNKQPLSLHTMENIAKAVDDAKAGCCSTLAYSAATELLRHNSDQRIEVLAHRGAQGHAQTHCFVVIGRAEGSELTKPESWGQHAKVVDPWAATIGAPLVGTPARPPIANLWPPTESVFDNTHRED*
>145301385[80185:81157] [A salmonicida A449]
HGLTSNRWTHSPQPPSIAPADRRQPAAGQG*QAVRAIRPARHRPLPEQRSQAGHQRPAPVAKRPR*RQSAPDSGKAQRVQDAIQHWELHHPKEVTARGARLTELKQALAEQGIITRAAPRHEPKVMAGGTQALLQKSMAGLEKLGSYACTDAQTFVQPNNPSYQKIIGKLNAFGQDPQRLAANQRANNSANMAAIQITRNKQPLSLHTMENIAKAVDDAKAGCCSTLAYSAATELLRHNSDQRIEVLAHRGAQGHAQTHCFVVIGRAEGSELTKPESWGQHAKVVDPWAATIGAPLVGTPARPPIANLWPPTESVFDNTHRED*
>50.2338 [A allosaccharophila BVH88]
MALPAIGGHIHLNRPASPQQTEASPLLTRGNKLFEQSVQRGIGHFQSGDLKQVISALRQLQAAPDSGKAQRVQDAIQHWEQHHPKEVAARGARLTELKQALAEQGAITRAAPRHEPKVMAGGTQALLQKSMAGLEKLGSYACTDAQTFVRPNNPGYQKIIGKLNAFGQDPQRLAANQRANNSANMAAIQITRNKQPLSLRTMENIAKAVDDAKAGCCSTLAYSAAAELLRHNSDQRIEVLVHRGAQGHAETHCFVVIGRAEGSELTKPESWGPHAKVVDPWAATIGAPLVGTPARPPIANLWPPTESVFDNARQED*
>51.3456 [A veronii CECT7059]
MALPAIGGHIHLNRPASPQQTEASPLLAKGNKLFEQSVKRGIGHFQSSDLKQVISALRQLQSAPDSGKAQRVQDAIQHWEQHHPKEVAARGARLTELKQALAEQGAITRAAPRHEPKVMAGGTQALLQKSMAGLEKLGSYACTDAQTFVQPNNPSYQKIIGKLNAFGQDPQRLAANQRANNSANMAAIQITRNKQPLSLRTMENIAKAVDDAKAGCCSTLAYSAAAELLRHNSDQRIEVLAHRGAQGHAQTHCFVVIGRAEGSELTKPESWGPHAKVVDPWAATIGAPLVGTPARPPIANLWPPTESVFDNTHRED*
>57.2216 [A veronii AK241]
MALPAIGGHIHLNRPASPQQTEASPLLAKGNKLFEQSVKRGIGHFQSSDLKQVISALRKLQSAPDSGKAQRVQDAIQHWEQHHPKEVAARGARLTELKQALAEQGAITRAAPRHEPKVMAGGTQALLQKSIAGLEKLGSYACTDAQTFVQPNNPSYQKIIGKLNAFGQDPQRLAANQRANNSANMAAIQITRNKQPLSLRTMENIAKAVDDAKAGCCSTLAYSAAAELLRHNSDQRIEVLAHRGAQGHAQTHCFVVIGRAEGSELTKPESWGPHAKVVDPWAATIGAPLVGTPARPPIANLWPPTESVFDNARQED*
>58.2656 [A veronii CECT4902]
MALPAIGGHIHLNRPASPQQTEASPLLAKGNKLFEQSVKRGIGHFQSSDLKQVISTLRQLQSAPDSGKAQRVQDAIQHWEQHHPKEVAARGARLTELKQALAEQGAITRGAPRHEPKVMAGGTQALLQKSMAGLEKLGSYACTDAQTFVQPNNPSYQKIIGKLNAFGQDPQRLAANQRANNSANMAAIQITRNKQPLSLRTMENIAKAVDDAKAGCCSTLAYSAAAELLRHNSDQRIEVLAHRGAQGHAQTHCFVVIGRAEGSELTKPESWGPHAKVVDPWAATIGAPLVGTPARPPIANLWPPTESVFDNTHRED*
>59.4068 [A dhakensis CIP107500]
MALSAIGGPVQQAPVSSQSSQGSPLLARGNTLFEQSVQRGIGHFQSGDLKSVIHALRQLQTTPDAGRAQRVQDAIQHWEQHHPKEVAARGARLTELKQALAEQGAIARPQQQTTRVVGGGAQALLQRSMAGLEKLGSYACTDAQTFVQPSNPSYQKIIGKLNAFGQDPQRLAANQRANNSANMAAIQITRHKQPISLRTMENIAKAVDEAKAGCCSTLAYSAAAELLRHNSDQRIEVLAHRGAQGHSQTHCFVVIGRAEGSELSKPQSWGPNAKVIDPWAATIGARLVGTPDKPPIANLWPPTESVFDTTSQESR*
>642.131.peg.3257 [A dhakensis BVH68]
MALSAIGGPVQPAPVSSQSSQGSPLLARGNTLFEQSVQRGIGHFQSGDLKSVIHALRQLQTTPDAGRAQRVQDAIQHWEQHHPKEVAARGARLTELKQALVEQGAIARPQQQTTRVVGGGTQALLQRSMAGLEKLGSYACTDAQTFVQPSNPSYQKIIGKLHAFGQDPQRLAANQRANNSANMAAIQITRHKQPISLRTMENIAKAVDEAKAGCCSTLAYSAAAELLRHNSDQRIEVLAHRGAQGHSQTHCFVVIGRAEGSELSKPQSWGPNAKVIDPWAATIGARLVGTPDKPPIANLWPPTESVFDTTSQESR*
>642.133.peg.3307 [A salmonicida achromogenes CIP104001]
MALPAIGGHIHLNRPASPQQTEGSPLLAKGNKLFEQSVQRGIGHFQSSDLKQVISALRQLQSAPDSGKAQRVQDAIQHWELHHPKEVTARGARLTELKQALAEQGIITRAAPRHEPKVMAGGTQALLQKSMAGLEKLGSYACTDAQTFVQPNNPSYQKIIGKLNAFGQDPQRLAANQRANNSANMAAIQITRNKQPLSLHTMENIAKAVDDAKAGCCSTLAYSAATELWRHNSDQRIEVLAHRGAQGHAQTHCFVVIGRAEGSELTKPESWGQHAKVVDPWAATIGAPLVGTPARPPIANLWPPTESVFDNTHRED*
>642.137.peg.4367 [A dhakensis BVH69]
MALSAIGGPVQPAPVSSQSSQGSPLLARGNTLFEQSVQRGIGHFQSGDLKSVIHALRQLQTTPDAGRAQRVQDAIQHWEQHHPKEVAARGARLTELKQALVEQGAIARPQQQTTRVVGGGTQALLQRSMAGLEKLGSYACTDAQTFVQPSNPSYQKIIGKLHAFGQDPQRLAANQRANNSANMAAIQITRHKQPISLRTMENIAKAVDEAKAGCCSTLAYSAAAELLRHNSDQRIEVLAHRGAQGHSQTHCFVVIGRAEGSELSKPQSWGPNAKVIDPWAATIGARLVGTPDKPPIANLWPPTESVFDTTSQESR*
>642.147.peg.3340 [A veronii ADV102]
MALPAIGGHIHLNRPASPQQTEASPLLAKGNKLFEQSVKRGIGHFQSSDLKQVISTLHQLQSAPDSGKAQRVQDAIQHWEQHHPKEVAARGARLTELKQALAEQGAITRAAPRHEPKVMAGGTQTLLQKSMAGLEKLGSYACTDAQTFVQPNNPSYQKIIGKLNAFGQDPQRLAANQRANNSANMAAIQITRNKQPLSLRTMENIAKAVDDAKAGCCSTLAYSAAAELLRHNSDQRIEVLAHRGAQGHAQTHCFVVIGRAEGSELTKPESWGPHAKVVDPWAATIGAPLVGTPARPPIANLWPPTESVFDNARQED*
>642.148.peg.1887 [A allosaccharophila ATCC35942]
MALPAIGGHIHLNHTTPSHQAEASPLLTRGNKLFEQSVQRGIGHFQSSDLKQVISALRQLQAAPDSGKAQRVQDAIQHWEQHHPKEVAARGARLTELKQALAEQGAITRAAPRHEPKVMAGGTQALLQKSMAGLEKLGSYACTDAQTFVRPNNPGYQKIIGKLNDFGQDPQRLAANQRANNSANMAAIQITKNKQPLSLRTMENIAKAVDDAKAGCCSTLAYSAAAELLRHNSDQRIEVLAHRGAQGHAETHCFVVIGRAEGSELTKPESWGPHAKVVDPWAATIGAPLVGTPARPPIANLWPPTESVFDNARQED*
>642.149.peg.3430 [A veronii BVH37]
MALPAIGGHIHLNRPASPQQAEASPLLAKGNKLFEQSVKRGIGHFQSSDLKQVISALRQLQSAPDSGKAQRVQDAIQHWEQHHPKEVAARGARLTELKQALAEQGAITRAAPRHEPKVMAGGTQALLQKSMAGLEKLGSYACTDAQTFVQPNNPSYQKIIGKLNAFGQDPQRLAANQRANNSANMAAIQITRNKQPLSLRTMENIAKAVNDAKAGCCSTLAYSAAAELLRHNSDQRIEVLAHRGAQGHAQTHCFVVIGRAEGSELTKPESWGPHAKVVDPWAATIGAPLVGTPARPPIANLWPPTESVFDNTHRED*
>642.150.peg.432 [A veronii BVH46]
MALPAIGGHIHLNRPASPQQAEASPLLAKGNKLFEQSVKRGIGHFQSSDLKQVISALRQLQSAPDSGKAQRVQDAIQHWEQHHPKEVAARGARLTELKQALAEQGAITRAAPRHEPKVMAGGTQALLQKSMAGLEKLGSYACTDAQTFVQPNNPSYQKIIGKLNAFGQDPQRLAANQRANNSANMAAIQITRNKQPLSLRTMENIAKAVNDAKAGCCSTLAYSAAAELLRHNSDQRIEVLAHRGAQGHAQTHCFVVIGRAEGSELTKPESWGPHAKVVDPWAATIGAPLVGTPARPPIANLWPPTESVFDNTHRED*
>642.151.peg.780 [A veronii BVH47]
MALPAIGGHIHLNRPASPQQTEASPLLAKGNELFEQSVKRGIGHFQSSDLKQVISALRQLQSAPDSGKAQRVQDAIQHWEQHHPKEVAARGARLTELKQALAEQGAITRAAPRHEPKVMAGGTQALLQKSMAGLEKLGSYACTDAQTFVQPNNPSYQKIIGKLNAFGQDPQRLAANQRANNSANMAAIQITRNKQPLSLRTMENIAKAVDDAKAGCCSTLAYSAAAELLRHNSDQRIEVLAHRGAQGHAQTHCFVVIGRAEGSELTKPESWGPHAKVVDPWAATIGAPLVGTPARPPIANLWPPTESVFDNAHRED*
>642.161.peg.353 [A dhakensis BVH43]
MALSAIGGPVQQAPVSSPSSQGSPLLARGNTLFEQSVQRGIGHFQSGDLKNVIHALRQLQTTPDAGRAQRVQDAIQHWEQHHPKEVAARGARLTELKQALAEQGAIARPQQQTTRVVGGGAQALLQRSMAGLEKLGSYACTDAQTFVQPSNPSYQKIIGKLNAFGQDPQRLAANQRANNSANMAAIQITRHKQPISLRTMENIAKAVDEAKAGCCSTLAYSAAAELLRHNSDQRIEVLAHRGAQGHSQTHCFVVIGRAEGSELSKPQSWGPNAKVIDPWAATIGARLVGTPDKPPIANLWPPTESVFDTTSQESR*
>642.162.peg.314 [A dhakensis BVH65]
MALSAIGGPVQPAPVSSQSSQGSPLLARGNTLFEQSVQRGIGHFQSGDLKSVIHALRQLQTTPDAGRAQRVQDAIQHWEQHHPKEVAARGARLTELKQALVEQGAIARPQQQTTRVVGGGTQALLQRSMAGLEKLGSYACTDAQTFVQPSNPSYQKIIGKLHAFGQDPQRLAANQRANNSANMAAIQITRHKQPISLRTMENIAKAVDEAKAGCCSTLAYSAAAELLRHNSDQRIEVLAHRGAQGHSQTHCFVVIGRAEGSELSKPQSWGPNAKVIDPWAATIGARLVGTPDKPPIANLWPPTESVFDTTSQESR*
>642.163.peg.252 [A dhakensis BVH70]
MALSAIGGPVQQAPVSSQSSQGSPLLARGNTLFEQSVQRGIGHFQSGDLKNVIHALRQLQTTPDAGRAQRVQDAIQHWEQHHPKEVAARGARLTELKQALAEQGAIARPQQQTTRVVGGGAQALLQRSMAGLEKLGSYACTDAQTFVQPSNPSYQKIIGKLNAFGQDPQRLAANQRANNSANMAAIQITRHKQPISLRTMENIAKAVDEAKAGCCSTLAYSAAAELLRHNSDQRIEVLAHRGAQGHSQTHCFVVIGRAEGSELSKPQSWGPNAKVIDPWAATIGARLVGTPDKPPIANLWPPTESVFDTTSQESR*
>6666666.114110.peg.1480 [A sobria 2014105092720]
MALPAIGGHIHLNRPAAPHQTEASPLLTQGNKLFAQSVQRGIGHFQSSDLKQVISALRQLQTAPDSSKAQRAQDAIQHWEQHHPKEVAARGARLTELKQALAEQGAIARTAPRHEPKVVAGGTHVLLQQSMAGLEKLGSYACTDAPTFVQPNNPNYQKIFGKLDAFDQDPQRKVANQRANGGVNMAAIQTRNKQPLPLRTLENIAKAVDQAQAGCCSTLAYSTAAELLRHNSDQRIEVLAHRGTHGHAETHCFVVIGRAEGSELTKPESWGPNAKVVDPWAATIGAPLIGTPAKPPIANLWPPTESVFDNAHQEN*
>6666666.114123.peg.1992 [A sobria PAQ0910145]
MALPAISGHIHLNRPAAPHQTEASPLLTRGNKLFAQSVQRGIGHFQSSDLKQVISALRQLQTAPDSNKAQRVQDAIQHWEQHHPKEVAARGARLTELKQALAEQGAIARTAPRHEPKVVAGGTHVLLQQSMAGLEKLGSYACTDAPTFVQPNNPNYQKIFGKLDAFDQDPQRKVANQRANGGVNMAAIQTRNKQPLPLRTLENIAKAVDQAQAGCCSTLAYSAAAELLRHNSDQRIEVLAHRGTHGHAETHCFVVIGRAEGSELTKPESWGPNAKVVDPWAATIGAPLIGTPAKPPIANLWPPTESVFDNAHQEN*
>68.2923 [A veronii BAQ116]
MALPAIGGHIHLNRPASPQQTEASPLLAKGNKLFEQSVKRGIGHFQSSDLKQVISALRQLQSAPDSGKAQRVQDAIQHWEQHHPKEVAARGARLTELKQALAEQGAITRAAPRHEPKVMAGGTQSLLQKSMAGLEKLGSYACTDAQTFVQPNNPSYQKIIGKLNAFGQDPQRLAANQRANNSANMAAIQITRNKQPLSLRTMENIAKAVDDAKAGCCSTLAYSAAAELLRHNSDQRIEVLAHRGAQGHAQTHCFVVIGRAEGSELTKPESWGPHAKVVDPWAATIGAPLVGTPARPPIANLWPPTESVFDNARQED*
>69.85 [A veronii BAQ135]
MALPAIGGHIHLNRPASPQQTEASPLLAKGNKLFEQSVKRGIGHFQSSDLKQVISALRQLQSAPDSGKAQRVQDAIQHWEQHHPKEVAARGARLTELKQALAEQGAITRAAPRHEPKVMAGGTQALLQKSMAGLEKLGSYACTDAQTFVQPNNPSYQKIIGKLNAFGQDPQRLAANQRANNSANMAAIQITRNKQPLSLRTMENIAKAVDDAKAGCCSTLAYSAAAELLRHNSDQRIEVLAHRGAQGHAQTHCFVVIGRAEGSELTKPESWGPHAKVVDPWAATIGAPLVGTPARPPIANLWPPTESVFDNTHRED*
>93602.2926 [A sp 159]
MALPAIGGHIHLNRPASPQQTEASPLLAKGNKLFEQSVKRGIGHFQSSDLKQVISALRQLQSAPDSGKAQRVQDAIQHWEQHHPKEVAARGARLTELKQALAEQGAITRAAPRHEPKVMAGGTQALLQKSMPGLEKLGSYACTDAQTFVQPNNPSYQKIIGKLNAFGQDPQRLAANQRANNSANMAAIQITRNKQPLSLRTMENIAKAVDDAKAGCCSTLAYSAAAELLRHNSDQRIEVLAHRGAQGHAQTHCFVVIGRVEGSELTKPESWGPHAKVVDPWAATIGAPLVGTPARPPIANLWPPTESVFDNTHRED*
>99.400 [A veronii Hm21]
MALPAIGGHIHLNRPASPQQTEASPLLAKGNKLFEQSVKRGIGHFQSSDLKQVITALRQLQSAPDSGKAQRVQDAIQHWEQHHPKEVAARGARLTELKQALAEQGAITRAAPRHEPKVMAGGTQALLQKSMAGLEKLGSYACTDAQTFVQPNNPSYQKIIGKLNAFGQDPQRLAANQRANNSANMAAIQITRNKQPLSLRTMENIAKAVDDAKAGCCSTLAYSAAAELLRHNSDQRIEVLAHRGAQGHAQTHCFVVIGRAEGSELTKPESWGPHAKVVDPWAATIGAPLVGTPARPPIANLWPPTESVFDNTHRED*
