# Supplementary material for: Identification and characterization of putative Aeromonas spp. T3SS effectors
Source: PLoS One. 2019 Jun 4;14(6):e0214035. doi: 10.1371/journal.pone.0214035 (PMC6548356; doi:10.1371/journal.pone.0214035)
Supplement: S1 Dataset — (ZIP) [file pone.0214035.s009.zip › effector_sequences/PteD.1.faa]

>18299.3085 [A jandaei Ho603]
METNFKCFKSDTVDSFIQSNEFKDIRSTKQEGVLKLPSGEYKISWDPQQHPHVSPINPNDFSEKDATRLQHGLEITGKAIFLPLPTFNLLGLVSSENIMRANNNKDMLPLICNEPETLKASLDNLITSYETPFDFENFDDGSKPPEITPEQAKTIAQLKNIQILNKDALKALRADDKLYIAGHGEAGDPLLRGTPLDPFNSFDDVNNEEDVDYTTAESIAKSLKGYVPENFSRFYTLTCHSAEARHPISLEPEALNNAATSNLNNDGKIAYAQRFANALQNEGFTNTSVTGYFGSIGVDDSTKMHKTELKLQSNHDVENIENDVTTIEIVGKRLKHTMMPQNS
