# Supplementary material for: Identification and characterization of putative Aeromonas spp. T3SS effectors
Source: PLoS One. 2019 Jun 4;14(6):e0214035. doi: 10.1371/journal.pone.0214035 (PMC6548356; doi:10.1371/journal.pone.0214035)
Supplement: S1 Dataset — (ZIP) [file pone.0214035.s009.zip › effector_sequences/PteA.faa]

>17137.1741 [A veronii Hm22]
MKITSPDIDVSRHQQTTPDATPPATARLGNARLRLLDTGNREFERGIRRGVGHRQSPELKAVKQAVRHYQAQPTPSLAGLAKIEQALQFWIDSGKNRSRQQDPVLQKLVDDIAVRRQALAQGGKPPSFQLAWVCNEQGRVNQPIESNQQIRQWCSELARLQQEGANDLFKRELQGGLDLMFGVSEGMMARRLERAPTREEVATSHEWQLFCGTLRQALPALGELKPQATAEENGRDILLTHSQLLELGHLKEVLDLSIQQQVSKQGEIGLLRTELLTALVDGLNEPWLEREAQEKALWQGEGASGKHYQSGVRAELKSPLSAASKELKPGEPVGQKAFGGLGLVSASALVEAFAKIEIGKWEGRRDTPVGEFAGKVALTQENKASAKAELVIGKAEGSLVFNPVNKIVNDTDGSRYTPGPHDLSLLRIGASAELVSRLGLSVEGSWTIGNLLNAKLAGSAEVVANAKLEAGAAAIMTPNGPVVSVMANASAFAGMKAEGSAQLNLLKSQYADAYSLSAKVRASANLGVGASAGATAAFGPQGAKFHTTLGVTLGVGSDVGWEGGVNAMATKAYALELAARAVSNFDQRKGEQLDGLAMVAGNENRLFELAQRVDNRIVTLATQLEELQLAASENRIRMQESLIDPELAAGRTAMAQAIDDAFGQVRVDELGGVTVPERAAERNEKLELTARLLKDHAIRV*
>18297.2146 [A veronii LMG13067]
MKIASPDIDVSRHQQTSPDATPPATARLGNARLRLLDAGNREFERGIRRGVGHRQSPELKAVKHAVRHYQAQPTPSLAGLAKIEQALQFWIDSGKNRSRQQDPVLQKLVDDIAVRRQALAQGGKPPSFQLAWVCNEQGRVNQPIESNQQIRQWCSELARLQQEGANDLFKQELQGGLDLMFGMSEGMMARRLERAPTREEVAASHEWQLFCGTLRQALPALGELKPQATAEENGRDILLTHSQLLELGHLKEVLDLSIQQQVSKQGEIGLLRTELLTALVDGLDEPWLEREAQEKVLWQGEGASGKHYQRGVRAELKSPLSAASKELKPGEPVSQKAFGGLGLVSASALVEAFAKIEIGKWEGRRDTPAGEFAGKVALTQENKASAKAELVIGKAEGSLVFNPVNKIVNDTDGSRYTPGPHDLSLLRIGASAELVSRLGLSVEGSWTIGNLLNAKLAGSAEVVANAKLEAGAAAIMTPNGPVVSVTANASAFAGMKAEGSAQLNLLKSQYADAYSLSAKVRASANLGVGASAGATAAFGPEGAKFHTTLGVTLGVGSDVGWEGGVNAMATKAYALELAARAVSNFDQRKGEQLDGLAMAAGNENRLFELAQRVDNRIVTLATQLEELQLAASENRIRMQESLIDPDLAAGRTAMAQAIDDAFGQERVDEQGGVTVPERAAERNEKLELTARLLKDHAIRV*
>18298.344 [A veronii CECT4257T]
MKIASPDIDVSRHQQTSPDATPPATACLGNARLRLLDAGNREFDRGIRRGIGHRQSPELKAVKQAVRHYQAQPTPSLAGLAKIEQVLQFWIDSGKNRSRQQDPVLQKLVDDIAVRRQALAQGGKPPSFQLAWVCNEQGRVNQPIESNQQVRQWCSELARLQQEGANDLFKQELQGGLDLMFGVSEGMMARRLERVPTREEVAESHEWQLFCGTLRQALPALGELKPQATAEENGRDILLTHSQLLELGHLKEVLDLSIQQQVSKQGEIGLLRTELLTALVDGLDEPWLEREAQEKALWQGEAASGKHYQSGVRAELKSSLSAASKELKPGEPVSHKAFGGLGLVSTSALVEAFAKIEIGKWEGRRDTPVGEFAGKVALTQENKASAKAELVIGKAEGSLVFNPVNKIVNDTDGSRYTPGPHDLSLLRIGASAELVSRLGLSVEGSWTIGNLLNAKLAGSAEVVANAKLEAGAAAIMTPNGPVVSVTANASAFAGMKAEGSAQLNLLKSQYADAYSLSAKVRASANLGVGASAGATAAFGPEGAKFHTTLGVTLGVGSDVGWEGGVNAMATKAYALELAARAVSNFDQRKGEQLDGLAMAAGNENRLFELAQRVDNRIVTLATQLDELQLAASENRIRMQESLIDPELAAGRTAMAQAIDDAFGQERVDEQGGVTVPERAAERNEKLELTARLLKDHAIRV*
>26530.1049 [A veronii CECT4486]
MKIASPDIDVSRHQQTSPDATPPATARLGNARLRLLDTGNREFERGIRRGIGHRQSPELKAVKQAVRHYQAQPTPSLVGLAKIEQALQFWIDSGKNRSRQQDPVLQKLVDDIAVRRQALAQGGQPPSFQLAWVCNEQGRVNQPIESNQQIRQWCSELARLQQEGGNDLFKRELQGGLDLMFGVSEGMMARRLERAPTREEVAASHEWQLFCGTLRQALPALGELKPQATAEENGRDILLTHSQLLELGHLKEVLDLSIQQQVSKQGEIGLLRTELLTALVDGLDEPWLEREAQEKALWQGEAASGKHYQSGVRAELKSPLSAASKELKPGEPVSHKAFGGLGLVSASALVEAFAKIEIGKWEGRRDTPVGEFAGKVALTQENRASAKAELVIDKAEGSLVFNPVNKIVNDTDGSRYTPGPHDLSLLRIGASAELVSRLGLSVEGSWTIGNLLNAKLAGSAEVVANAKLEAAAAAIMTPNGPVVSVTANASAFAGMKAEGSAQLSLLKSQYADAYSLSAKVRASANLGVGASAGATAAFGPQGAKFHTTLGVTLGGGADVGWEGGVNAMATKAYALELAARAVSNFDQRKGEQLDGLAMAAGNENRLFELAQRVDNRIVTLATQLEELQLAASENRIRMQESLIDPDLAAGRTAMALAIDDAFGQERVDEQGGVTVPERAAERNEKLELTARLLKDHAIRV*
>26531.24 [A piscicola LMG24783T]
MKIASPDIDATRHQPQTPDATTPATARLGNARLRLLDAGNREFEKGIRRGVGHQQSPELKAVKQAVRHYQAQPAPSLAGLTKIEQALQFWIDSGKNRSRQQDPVLQKLVDDIAARRQALQQGGKSPSFQLAWVCDEQGRVNQPVESNQQIRQWCSELARLQQEGANDLFKRELQGGLDLMFGVSEGMMARRLERAPTREEVAASHEWQVFCGTLRQALPALGELKPQTTAEENGRDILLTHSQLLEMSHLKEVLALSLSQKVSLQGEIGLLRTELLTALVDGLDEPYLARTERESALWLGEQKSGKSYQTGVRAELKSPQTTTSQELKPGQPANQKAFSGMGLVSASALVEAFAKIEIGKWEVNRETPIGEFSAKATLSQENKASTKAELVISKAEGSLAFNPPPKLLNETEGERYKPGPHDLSLLRIGASAELVSKLGLSVEGSWTIGNLLNAKLTGAAEVGVNAKLEAGATVIMTPAGPMASVTASASAFAGLKAEGSAQLNLLKSQYADAYSLSAKVRASANLGIGASAGATAAIGPEGAKFHTTLGVTLGVGSDIGWEGGVNAMATKAYALELAARAVTNFDQSKGQYLDGLAMAAGTESRLNELTQRIDDRLATLGAALDELQLAASENRIRLQDSVTDPDVEIGRSAMTQAIDDAFGQDRTDEHGIITIPERAIERNDKLELTARLLKDHHIRV*
>26537.2992 [A veronii AMC25]
MKIASPDIDVSRHQQTSPDATPPATARLGNARLRLLDAGSREFDRGIRRGVGHRQSPELKAVKQAVRHYQAQPTPSLAGLAKIEQALQFWIDSGKNRSRQQDPVLQKLVDDIAVRRQALAQGGKPPSFQLAWVCNEQGRVNQPIESNQQIRQWCSELARLQQEGANDLFKRELQGGLDLMFGVSEGMMARRLERVPTREEVAASHEWQLFCGTLRQALPALGELKPQATAEENGRDILLTHSQLLELGHLKEVLDLSIQQQVSKQGEIGLLRTELLTALVDGLDEPWLEREAQDKALWQGEAASGKHYQSGVRAELKSPLSAASKELKPGEPVSQKAFGGLGLVSASALVEAFAKIEIGKWEGRRDTPVGEFASKVALAQENKASAKAELVIGKAEGSLVFNPVNKIVNDTDGSRYTPGPHDLSLLRIGASAELVSRLGLSVEGSWTIGNLLNAKLAGSAEVVANAKLEAGAAAIMTPNGPVVSVTANASAFAGMKAEGSAQLNLLKSQYADAYSLSAKVRASANLGVGASAGATAAFGPQGAKFHTTLGVTLGVGSDVGWEGGVNAMATKAYALELAARAVSNFDQRKGEQLDGLAMAAGNENRLFELLQRVDNRIVTLATQLDELQLAASENRIRMQESLIDPELAAGRTAMAQAIDDAFGQERVDEQGGVTVPERAAERNEKLELTARLLKDHAIRV*
>26978.2995 [A veronii AER397]
MKIASPDIDVSRHQQTSPDATPPATACLGNARLRLLDAGNREFDRGIRRGIGHRQSPELKAVKQAVRHYQAQPTPSLAGLAKIEQVLQFWIDSGKNRSRQQDPVLQKLVDDIAVRRQALAQGGKPPSFQLAWVCNEQGRVNQPIESNQQVRQWCSELARLQQEGANDLFKQELQGGLDLMFGVSEGMMARRLERVPTREEVAESHEWQLFCGTLRQALPALGELKPQATAEENGRDILLTHSQLLELGHLKEVLDLSIQQQVSKQGEIGLLRTELLTALVDGLDEPWLEREAQEKALWQGEAASGKHYQSGVRAELKSSLSAASKELKPGEPVSHKAFGGLGLVSTSALVEAFAKIEIGKWEGRRDTPVGEFAGKVALTQENKASAKAELVIGKAEGSLVFNPVNKIVNDTDGSRYTPGPHDLSLLRIGASAELVSRLGLSVEGSWTIGNLLNAKLAGSAEVVANAKLEAGAAAIMTPNGPVVSVTANASAFAGMKAEGSAQLNLLKSQYADAYSLSAKVRASANLGVGASAGATAAFGPEGAKFHTTLGVTLGVGSDVGWEGGVNAMATKAYALELAARAVSNFDQRKGEQLDGLAMAAGNENRLFELAQRVDNRIVTLATQLDELQLAASENRIRMQESLIDPELAAGRTAMAQAIDDAFGQERVDEQGGVTVPERAAERNEKLELTARLLKDHAIRV*
>27004.1742 [A dhakensis SSU]
MPEMRIAPQDLNAARTLPNGDEPAQPATAHLGNVRLRLLDAGNREFERGIRRGIGHMQSHELKAVKQAVRQYQNGKTPSLAGLTKIEQALQFWIDSGKNRSRQQNPVLKQLVADIAARRQALGQTGSAPSFQLSWLCNAQGLVNQPIESNQKIRQWCSELAGLQKEGAHDLFHHELQRGLDLMYGVSETMTARRLERAPTREEVVDSHEWKCFCGLLRDRFPAELTLKPQATAEENGRDILLTHSQLLELTHLKEVLALSMEQKVSQQGEIGLLRTELLTALVDGLDEPWLEREAQDKALWQREDKSGKHYQTGGRAEIKNPLETAGKELKPGEPMSQKAFSGLGLVSASALVEAFAKIEIGKWEGSRDTPVGEFSGKIALTQENKASAKAELVVGKVEGSLAFNPATRILSETDGDRYKPGPHDVSLLRIGASAELVSKLGLSAEASWTVGNLLNLKLASTAEAGINAKLEAGAAAIMTPAGPILSATANASAFVGLKAEGTAQLNLLKSQYADAYSLSAKVRASANVGVGASAGATAAIGPQGAKLHTSLGVTLGIGSDVGWEGSVNAMATKAYALELAARAVNAFDQRKGEMLEGLAMASGNDHRLFELAQRVESRIDTLTSQLDELQLATSANRIRMQESLIDPDIAAGRSAMAQAIDDTFGLERVDEHGIVTVPERAIERNEKLELTARLLKEHAIKV*
>31241.3510 [A veronii TCO21]
MKIASPDIDVSRHQQTSSDATPPATARLGNARLRLLDAGSREFERGIRRGIGHRQSPELKAVKQAVRHYQAQSMPSLAGLAKIEQALQFWIDSGKNRSRQQDLVLQKLVDDIAVRRQALAQGGKPPSFQLAWVCNEQGRVNQPIESNQQIRQWCSELASLQQEGANDLFKRELQGGLDLMFGVSEGMMARRLERAPTREEVAASHEWQLFCGTLRQALLALGELKPQATAEENGRDILLTHSQLLELGHLKEVLDLSIQQQVSKQGEIGLLRTELLTALVDGLDEPWLEREAQEKVLWQGEAASGKHYQSGVRAELKSPLSAASKELKPGEPVSQKAFGGLGLVSASALVEAFAKIEIGKWEGRRDTPVGEFAGKVALTQENKASAKAELVIGKAEGSLVFNPVNKIVNDTDGSRYTPGPHDLSLLRIGASAELVSRLGLSVEGSWTIGNLLNAKLAGSAEVVANAKLEAGAAAIMTPNGPVVSVTANASAFAGMKAEGSAQLNLLKSQYADAYSLSAKVRASANLGVGASAGATAAFGPQGAKFHTTLGVTLGVGSDVGWEGGVNAMATKAYALELAARAVSNFDQRKGEQLDGLAMAAGNENRLFELAQRVDNRIVTLATQLDELQLAASENRIRMQESLIDPELAAGRTAMAQAIDDAFGQERVDEQGGVTVPERAAERNEKLELTARLLKDHAIRV*
>35496.2877 [A schubertii CECT4240T]
MKVSTQSNVPSTPLIENQVTTPAQPRLRLLDAGNREFDRQIRRGLGHRQSQELKSLRKAINHYQANQTPSLACLEKVEKALDFWLASGKNRSRQQDPVVARLRSDIASRRQHLAQGGKESDFQLSWLCNDQGRVNQPIASNMQIKEWMSRLEGLRKEGAHDLFQHELQSALDQVFGLSEGMTALRLGRAPNREEVIESHEWHLFTATLRSRFPDLVELKPQPTAEEHARDTLLTHSQLIELQHLKEVLDVSLKDKVDKQGEIGLLRTELLTALVDGLDEPFLQRESDEQALWQKPGASPLYQTGIRRELKHPLETTSRERNNGDPLARKEFKELGLINASALVEAFAKIEIGKWEGKKEGAFGELAAKVTLSQENKATLKAEAVVGKAEGSLQFNPPPKPIQETHGERYKPGPHDFTLLRVGASAELVSKLGLSAEGSWTIGQLLRAKVAGKAEAGVTVKAEAGAALIATPQGPLASVTANASAFAGLKAEGSAELNLLKSQYADAYALSAKVKASANLGVGASAGATAAIGPQGAKFHTTAGVTLGIGTEASWEGGVNAMATRAYALELAARAARNFDQSRADSLDARAMQAGTENRLYELSERLNSRIQTLEGQLEALQLAPEQNRIRKQESLIEPELERGRQAMAQAIDDAIGPDRRDAQGEIEPVQRARERNDKLDLTARLLKDHKIQA*
>36.2997 [A veronii CIP107763]
MKIASPDIDVSRHQQTTPDATPPATACLGNARLQLLDAGNREFDRGIRRGIGHRQSPELKAVKQAVRHYQAQPTPSLAGLAKIEQALQFWIDSGKNRSRQQDPVLQKLVDDIAVRRQALAQGGKPPSFQLAWVCNEQGRVNQPIESNQQIRQWCSELARLQQEGANDLFKRELQGGLDLMFGVSEGMMARRLERAPTREEVATSHEWQLFCGTLRQALPALGELKPQATAEENGRDILLTHSQLLELGHLKEVLDLSIQQQVSKQGEIGLLRTELLTALVDGLNEPWLEREAQEKALWQGEGASGKHYQSGVRAELKSPLSAASKELKPGEPVGQKAFGGLGLVSASALVEAFAKIEIGKWEGRRDTPVGEFAGKVALTQENKASAKAELVIGKAEGSLVFNPVNKIVNDTDGSRYTPGPHDLSLLRIGASAELVSRLGLSVEGSWTIGNLLNAKLAGSAEVVANAKLEAGAAAIMTPNGPVVSVTANASAFAGMKAEGSAQLNLLKSQYADAYSLSAKVRASANLGVGASAGATAAFGPEGAKFHTTLGVTLGVGSDVGWEGGVNAMATKAYALELAARAVSNFDQRKGEQLDGLAMAAGNENRLFELAQRVDNRIVTLATQLDELQLAASENRIRMQESLIDPELAAGRTAMAQAIDDAFGQERVDEQGGVTVPERAAERNEKLELTARLLKDHAIRV*
>42943.658 [A dhakensis 187]
MPEMRIAPQDLNAARTLPNGGEPAQPATAHLGNVRLRLLDAGNREFERGIRRGIGHMQSHELKAVKQAVRQYQNGKTPSLAGLTKIEQALQFWIDSGKNRSRQQDPVLKQLVADIAARWQALGQTGSAPSFQLSWLCNAQGLVNQPIESNQKIRQWCSELAGLQKEGAHDLFHHELQRGLDLMYGVSETMTARRLERAPTREEVVDSHEWKCFCGLLRDRFPAELTLKPQATAEENGRDILLTHSQLLELTHLKEVLALSMEQKVSQQGEIGLLRTELLTALVDGLDEPWLEREAQDKALWQREGKSEKHYQTGGRAEIKNPLETAGKELKPGEPMSQKAFSGLGLVSASALVEAFAKIEIGKWEGSRDTPVGEFSGKVALTQENKASAKAELVVGKAEGSLAFNPATRILSETDGDRYKPGPHDVSLLRIGASAELVSKLGLSAEASWTVGNLLNLKLAGTAEAGINAKLEAGTAAIMTPAGPILSATANASAFVGLKAEGTAQLNLLKSQYADAYSLSAKVRASANVGVGASAGATAAIGPQGAKLHTSLGVTLGIGSDVGWEGSVNAMATKAYALELAARAVNAFDQRKGEMLEGLAMASGNDHRLFELAQRVESRIDTLTSQLDELQLATSANRIRMQESLIDPDIAAGRSAMAQAIDDTFGLERVDGHGIVTVPERAIERNEKLELTARLLKEHAIKV*
>42944.3744 [A dhakensis 259]
MPEMRIAPQDLNAARTLPNGGEPAQPATAHLGNVRLRLLDAGNREFERGIRRGIGHMQSHELKAVKQAVRQYQNGKTPSLAGLTKIEQTLQFWIDSGKNRSRQQDPVLKQLVADIAARRQALGQTGSAPSFQLSWLCNAQGLVNQPIESNQKIRQWCSELAGLQKEGAHDLFHHELQRGLDLMYGVSETMTARRLERAPTREEVVDSHEWKCFCGLLRDRFPAELTLKPQATAEENGRDILLTHSQLLELTHLKEVLALSMEQKVSQQGEIGLLRTELLTALVDGLDEPWLEREAQDKALWQREGKSEKHYQTGGRAEIKNPLETAGKELKPGEPMSQKAFSGLGLVSASALVEAFAKIEIGKWEGSRDTPVGEFSGKVALTQENKASAKAELVVGKVEGSLAFNPATRILSETDGDRYKPGPHDVSLLRIGASAELVSKLGLSAEASWTVGNLLNLKLAGTAEAGINAKLEAGAAAIMTPAGPILSATANASAFVGLKAEGTAQLNLLKSQYADAYSLSAKVRASANVGVGASAGATAAIGPQGAKLHTSLGVTLGIGSDVGWEGSVNAMATKAYALELAARAVNAFDQRKGEMLEGLAMASGNDHRLFELAQRVESRIDTLTSQLDELQLATSANRIRMQESLIDPDIAAGRSAMAQAIDDTFGLERVDEHGIVTVPERAIERNEKLELTARLLKEHAIKV*
>46598.682 [A veronii B565]
MKIASPDIDVSRHQQTSPDATPPATACLGNARLRLLDAGNREFDRGIRRGIGHRQSPELKAVKQAVRHYQAQPTPSLAGLAKIEQVLQFWIDSGKNRSRQQDPVLQKLVDDIAVRRQALAQGGKPPSFQLAWVCNEQGRVNQPIESNQQVRQWCSELARLQQEGANDLFKQELQGGLDLMFGVSEGMMARRLERVPTREEVAESHEWQLFCGTLRQALPALGELKPQATAEENGRDILLTHSQLLELGHLKEVLDLSIQQQVSKQGEIGLLRTELLTALVDGLDEPWLEREAQEKALWQGEAASGKHYQSGVRAELKSSLSAASKELKPGEPVSHKAFGGLGLVSTSALVEAFAKIEIGKWEGRRDTPVGEFAGKVALTQENKASAKAELVIGKAEGSLVFNPVNKIVNDTDGSRYTPGPHDLSLLRIGASAELVSRLGLSVEGSWTIGNLLNAKLAGSAEVVANAKLEAGAAAIMTPNGPVVSVTANASAFAGMKAEGSAQLNLLKSQYADAYSLSAKVRASANLGVGASAGATAAFGPEGAKFHTTLGVTLGVGSDVGWEGGVNAMATKAYALELAARAVSNFDQRKGEQLDGLAMAAGNENRLFELAQRVDNRIVTLATQLDELQLAASENRIRMQESLIDPELAAGRTAMAQAIDDAFGQERVDEQGGVTVPERAAERNEKLELTARLLKDHAIRV*
>51.2557 [A veronii CECT7059]
MKIASPDIDVSRHQQTSPDATPPATARLGNARLRLLDTGNREFERGIRRGVGHRQSPELKAVKQAVRHYQAQPTPSLVGLAKIEQALQFWIDSGKNRSRQQDPVLQKLVDDIAVRRQALAQGGQPPSFQLAWVCNEQGRVNQPIESNQQIRQWCSELARLQQEGGNDLFKRELQGGLDLMFGVSEGMMARRLERALTREEVAASHEWQLFCGTLRQALPALGELKPQATAEENGRDILLTHSQLLELGHLKEVLDLSIQQQVSKQGEIGLLRTELLTALVDGLDEPWLEREAQEKALWQGEGASGKHYQSGVRAELKSPLSAASKELKPGEPVSQKAFGGLGLVSASALVEAFAKIEIGKWEGRRDTPVGEFAGKVALTQENKASAKAELVIGKAEGSLVFNPVNKIVNDTDGSRYTPGPHDLSLLRIGASAELVSRLGLSVEGSWTIGNLLNAKLAGSAEVVANAKLEAGAAAIMTPNGPVVSVTANASAFAGMKAEGSAQLNLLKSQYADAYSLSAKVRASANLGVGASAGATAAFGPEGAKFHTTLGVTLGVGSDVGWEGGVNAMATKAYALELAARAVSNFDQRKGEQLDGLAMAAGNENRLFELAQRVDNRIVTLATQLEELQLAASENRIRMQESLIDPDLAAGRTAMAQAIDDAFGQERVDEQGGVTVPERAAERNEKLELTARLLKDHAIRV*
>57.3903 [A veronii AK241]
MKIASPDIDVSRHQQTTPDATPPATARLGNARLRLLDAGSREFDRGIRRGIGHRQSPELKAVKQAVRHYQAQPTPSLAGLAKIEQALQFWIDSGKNRSRKQDPVLQKLVDDIAVRRQALAQGGKPPSFQLAWVCNEQGRVNQPIESNQQIRQWCSELARLQQEGANDLFKQELQGGLDLMFGVSEGMMARRLERAPTREEVAASHEWQLFCGTLRQALPALGELKPQATAEENGRDILLTHSQLLELGHLKEVLDLSIQQQVSKQGEIGLLRTELLTALVDGLDEPWLEREAQEKALWQGEAASGKHYQSGVRAELKSPLSAASKELKPGEPVSHKAFGGLGLVSASALVEAFAKIEIGKWEGRRDTPVGEFAGKVALTQENKASAKAELVIGKAEGSLVFNPVNKIVNDTDGSRYTPGPHDLSLLRIGASAELVSRLGLSVEGSWTIGNLLNAKLVGSAEVVANAKLEAGATAIMTPNGPVVSVTANASAFAGMKAEGSAQLNLLKSQYADAYSLSAKVRASANLGVGASAGATAAFGPEGAKFHTTLGVTLGVGSDVGWEGGVNAMATKAYALELAARAVSNFDQRKGEQLDGLAMAAGNENRLFELAQRVDNRIVTLATQLEELQLAASENRIRMQESLIDPDLAAGRTAMAQAIDDAFGQERVDEQGGVTVPERAAERNEKLELTARLLKDHAIRV*
>58.1701 [A veronii CECT4902]
MKITSPDIDVSRHQQTTPDPTPPATARLGNARLRLLDTGNREFERGIRRGVGHRQSPELKAVKQAVRHYQAQPTPSLAGLAKIEQALQFWIDSGKNRSRQQDPVLQKLVDDIAVRRQALAQGGKPPSFQLAWVCNEQGRVNQPIESNQQIRQWCSELARLQQEGANDLFKRELQGGLDLMFGVSEGMMARRLERAPTREEVATSHEWQLFCGTLRQALPALGELKPQATAEENGRDILLTHSQLLELGHLKEVLDLSIQQQVSKQGEIGLLRTELLTALVDGLNEPWLEREAQEKALWQGEGASGKHYQSGVRAELKSPLSAASKELKPGEPVGQKAFGGLGLVSASALVEAFAKIEIGKWEGRRDTPVGEFAGKVALTQENKASAKAELVIGKAEGSLVFNPVSKIVNDTDGSRYTPGPHDLSLLRIGASAELVSRLGLSVEGSWTIGNLLNAKLAGSAEVVANAKLEAGAAAIMTPNGPVVSVTANASAFAGMKAEGSAQLNLLKSQYADAYSLSAKVRASANLGVGASAGATAAFGPEGAKFHTTLGVTLGVGSDVGWEGGVNAMATKAYALELAARAVSNFDQRKGEQLDGLAMAAGNENRLFELAQRVDNRIVTLATQLEELQLAASENRIRMQESLIDPDLAAGRTAMAQAIDDAFGQERVDEQGGVTVPERAAERNEKLDLTARLLKDHAIRV*
>59.532 [A dhakensis CIP107500]
MPEMRIAPQDLNAARTLPNGGEPAQPATAHLGNVRLRLLDAGNREFERGIRRGIGHMQSYELKAVKQAVRQYQNGKTPSLAGLTKIEQALQFWIDSGKNRSRQQDPVLKQLVADIAARRQALGQTGSAPSFQLSWLCNAQGLVNQPIESNQKIRQWCSELAGLQKEGAHDLFHHELQRGLDLMYGVSETMTARRLERAPTREEVVDSHEWKCFCGLLRDRFPAELTLKPQATAEENGRDILLTHSQLLELTHLKEVLALSMEQKVSQQGEIGLLRTELLTALVDGLDEPWLEREAQDKALWQREGKSEKHYQTGGRAEIKNPLETAGKELKPGEPMSQKAFSGLGLVSASALVEAFAKIEIGKWEGSRDTPVGEFSGKVALTQENKASAKAELVVGKVEGSLAFNPATRILSETDGDRYKPGPHDVSLLRIGASAELVSKLGLSAEASWTVGNLLNLKLAGTAEAGINAKLEAGAAAIMTPAGPILSATANASAFVGLKAEGTAQLNLLKSQYADAYSLSAKVRASANVGVGASAGATAAIGPQGAKLHTSLGVTLGIGSDVGWEGSVNAMATKAYALELAARAVNAFDQRKGEMLEGLAMASGNDHRLFELAQRVESRIDTLTSQLDELQLATSANRIRMQESLIDPDIAAGRSAMAQAIDDTFGLERVDEHGIVTVPERAIERNEKLELTARLLKEHAIKV*
>642.148.peg.2883 [A allosaccharophila ATCC35942]
MKIASPDIDATRHQRPTPDATTPATARLGNARLRLLDAGNREFEKGIRRGVGHRQSPELKAVKQAVRHYQAQPTPSLAGLAKIEQALQFWIESGKNRSRQQDPVLQKLVDDIAVRRQALAQGGKPPLFQLAWVCNEQGRVNQPIESNQQIRQWCSELARLQQEGANDLFKRELQGGLDLMFGVSEGMMARRLERAPTREEVAASHEWQLFCGTLRQSLPALGELKPQATAEENGRDILLTHSQLLELGHLKEVLDLSIQQQVSQQGEIGLLRTELLTALVDGLDEPWLEREAQEKALWQEETTSGKHYQSGVRAELKSPLSAASKELKPGEPVSQKAFGGLGLVSASALVEAFAKIEIGKWEGRRDTPVGEFAGKVALTQENKASAKAELVIGKAEGSLVFNPVNKIINDTDGSRYTPGPHDLSLLRIGASAELVSRLGLSVEGSWTISNLLNAKLAGSAEVGVNAKLEAGAAAIMTPNGPVVSVTANASAFAGMKAEGSAQLNLLKSQYADTYSLSAKVRASANLGVGASAGATAAFGPEGAKFHTTLGVTLGVGSDVGWEGGVNAMATKAYALELAARAVSNFDQRKGELLDGLAMAAGNENRLVELAQRVDSRIAALGGQLDELQLAASENRIRMQESPTDPDIAAGRTAMAQAIDDAFGQERVDEQGGVTVPERAAERNEKLELTARLLRDHAIKV*
>642.161.peg.2781 [A dhakensis BVH43]
MPEMRIAPQDLNAARTQPNGDEPAQPATAHLGNVRLRLLDAGNREFERGIRRGIGHMQSHELKAVKQAVRQYQNGKTPSLAGLTKIEQALQFWIDSGKNRSRQQDPVLKQLVADIAARRQALGQTGSAPSFQLSWLCNAQGLVNQPIESNQKIRQWCSELAGLQKEGAHDLFHHELQRGLDLMYGVSETMTARRLERAPTREEVVDSHEWKCFCGLLRDRFPAELTLKPQATAEENGRDILLTHSQLLELTHLKEVLALSMEQKVSQQGEIGLLRTELLTALVDGLDEPWLEREAQDKALWQREGKSEKHYQTGGRAEIKSPLETAGKELKPGEPMSQKAFSGLGLVSASALVEAFAKIEIGKWEGSRDTPVGEFSGKVALTQENKASAKAELVVGKAEGSLAFNPATRILSETDGDRYKPGPHDVSLLRIGASAELVSKLGLSAEASWTVGNLLNLKLAGTAEAGINAKLEAGTAAIMTPAGPILSATANASAFAGLKAEGTAQLNLLKSQYADAYSLSAKVRASANVGVGASAGATAAIGPQGAKLHTSLGVTLGIGSDVGWEGSVNAMATKAYALELAARAVNAFDQRKGEMLEGLAMASGNDHRLFELAQRVESRIDTLTSQLDELQLATSANRIRMQESLIDPDIAAGRSAMAQAIDDTFGLERVDEHGIVTVPERAIERNEKLELTARLLKEHAIKV*
>642.162.peg.3480 [A dhakensis BVH65]
MPEMRIAPQDLNAARTLPNGDEPAQPATAHLGNVRLRLLDAGNREFERGIRRGIGHMQSHELKAVKQAVRQYQNGKTPSLAGLTKIEQALQFWIDSGKNRSRQQDPVLKQLVADIAARRQALGQTGSAPSFQLSWLCNAQGLVNQPIESNQKIRQWCSELAGLQKEGAHDLFHHELQRGLDLMYGVSETMTARRLERAPTREEVVDSHEWKCFCGLLRERFPDELTLKPQTTAEENGRDILLTHSQLLELTHLKEVLALSMEQKVSQQGEIGLLRTELLTALVDGLDEPWLEREAQDKALWQREGKSEKHYQTGGRAEIKSPLETAGKELKPGEPISQKAFSGLGLVSASALVEAFAKIEIGKWEGSRDTPVGEFSGKVALTQENKASAKAELVVGKAEGSLAFNPATRILSETNGDRYKPGPHDVNLLRIGASAELVSKLGLSAEASWTVGNLLNLKLAGTAEAGINAKLEAGAAAIMTPAGPILSATANASAFAGLKAEGTAQLNLLKSQYADAYSLSAKVRASANVGVGASAGATAAIGPQGAKLHTSLGVTLGIGSDVGWEGSVNAMATKAYALELAARAVNAFDQRKGEMLEGLAMASGNDHRLFELAQRVESRIDKLTSQLDELQLATSANRIRMQESLIDPDIAAGRSAMAQAIDDTFGLERVDEHGIVTVPERAIERNEKLELTARLLKEHAIKV*
>642.163.peg.1641 [A dhakensis BVH70]
MPETRIAPQDLNAARTLPNGDEPAQPATAHLGNVRLRLLDAGNREFERGIRRGIGHMQSHELKAVKQAVRQYQNGKTPSLAGLTKIEQALQFWIDSGKNRSRQQDPMLKQLVADIAARRQALGQTGSAPSFQLSWLCNAQGLVNQPIESNQKIRQWCSELAGLQKEGAHDLFHHELQRGLDLMYGVSETMTARRLERAPTREEVVDSHEWKCFCGLLRDRFPDELTLKPQATAEENGRDILLTHSQLLELTHLKEVLALSMEQKVSQQGEIGLLRTELLTALVDGLDEPWLEREAQDKALWQREDKSGKHYQTGGRAEIKNPLETAGKELKPGKPMSQKAFSGLGLVSASALVEAFAKIEIGKWEGSRDTPVGEFSGKVALTQENKASAKAELVVGKVEGSLAFNPATRILSETDGDRYKPGPHDVSLLRIGASAELVSKLGLSAEASWTVGNLLNLKLAGTAEAGINAKLEAGAAAIMTPAGPILSATANASAFVGLKAEGSAQLNLLKSQYADAYSLSAKVRASANVGVGASAGATAAIGPQGAKLHTSLGVTLGIGSDVGWEGSVNAMATKAYALELAARAVNAFDQRKGEMLEGLAMASGNDHRLFELAQRVESRIDTLTSQLDELQLATSANRIRMQESLIDPDIAAGRSAMAQAIDDTFGLERVDEHGIVTVPERAIERNEKLELTARLLKEHAIKV*
>6666666.114113.peg.2529 [A hydrophila 2014105092827]
VQSSELKAVRQAVLQYQNGKSPSLVGLAKIEQALQFWLDSGKNRSRQQDPVLQKLVDDIAARRQTLNQGGREPSFQLSWLCNAQGLVNQPIESNQQIRQWCSELAGLQKVEAHDLFRHELQRGLDLVYGVSETMTAQRLERAPTREEVIDSHEWKTFCGLLRDRFPDELTLKPQATAEENGRDILLTHSQLLGLGHLKEVLELGIEQKVSQQGEIGLLRTELLTALVDGLEEPWLAREAQEKALWQGTTTSGKHYQTGVRAELKSPLSAASKELKPGEPVSQKAFSGLGLVSASALVEAFAKIEIGKWEGSRDTPVGAFTGKVALTQENKASAKAELVVGKAEGSLAFNPAPKIVNDTEGKRYTPGRHDLNLLRIGASAELVSKLGLSAEGSWTIGNLLNAKLAGSAEVGVNARLEAGAAAIMTPNGPVVSVTANASAFAGLKAEGSAQLNLLKSQYADAYSLSAKVRASANLGVGASAGATAAVGPEGAKFHTTLGVTLGVGSDVSWEGGVNAMATKAYALELAARAMTNFDQRKGERLDGLAMAAGNENRLLELAQRIDSRISALGGQLDELQQAASENRIRMQESLSDPDIAAGRTAMAQAIDDAFGQDRVDEQGGVTVPERAAERNEKLALTARLLRDHAIKV*
>6666666.114126.peg.2771 [A hydrophila PAQ09101412]
VQSSELKAVRQAVRQYQNGKSPSLAGLAKIEQALQFWLDSGKNRSRQQDPVLQKLVDDIAARRQTLNQGGRSPSFQLSWLCNAQGLVNQPIESNQQIRQWCSELAGLQKVGSHDLFHHELQRGIDLVYGVSETMTAQRLERAPTRKEVIDSHEWKTFCGLLRDRFPDGLTLKPQATTEENGRDILLTHSQLLELGHLKEVLELGIEQKVSQQGEIGLLRTELLTALVDGLEEPWLAREAQEKALWQGTATSGKNYQTGVRAELKSPLSAASKELKPGEPLSQKAFSGLGLVSASALVEAFAKIEIGKWEGSRDTPVGAFTSKVALTQENKASAKAELVVGKAEGSLAFNPAPKIVNDTEGKRYTPGRHDLNLLRIGANAELVSKLGLSAEGSWTIGNLLNAKLAGSAEVGVNARLEAGAAAIMTPNGPVVSVTANASAFAGLKAEGSAQLNLLKSQYADAYSLSAKVRASANLGVGASAGATAAVGPEGAKFHTTLGVTLGVGSDVSWEGGVNAMATKAYALELAARAMTNFDQRKGERLDGLAMAAGNENRLLELALRIDSRISALGGQLDELQQAASENRIRMQESLSDPDIAAGRTAMAQAIDDAFGQDRVDEQGGVTVPERAAERNEKLALTARLLRDHAIKV*
>68.1461 [A veronii BAQ116]
MKIASPDIDVSRHQQTTPDATPPATARLGNARLRLLDAGNREFERGIRRGIGHRQSPELKAVKQAVRHYQAQPTPSLAGLAKIEQALQFWIDSGKNRSRQQDPVLQKLVDDIAVRRQALAQGGKPPSFQLAWVCNEQGRVNQPIESNQQIRQWCSELARLQQEGANDLFKQELQGGLDLMFGVSEGMMARRLERAPTREEVAASHEWQLFCGTLRQALPALGELKPQATAEENGRDILLTHSQLLELGHLKEVLDLSIQQQVSKQGEIGLLRTELLTALVDGLDEPWLEREAQEKALWQGEAASGKHYQSGVRAELKSPLSAASKELKPGEPVSQKAFGGLGLVSASALVEAFAKIEIGKWEGRRDTPVGEFAGKVALTQENKASAKAELVIGKAEGSLVFNPVNKIVNDTDGSRYTPGPHDLSLLRIGASAELVSRLGLSVEGSWTIGNLLNAKLAGSAEVVANAKLEAGAAAIMTPNGPVVSVTANASAFAGMKAEGSAQLNLLKSQYADAYSLSAKVRASANLGVGVSAGATAAFGPEGAKFHTTLGVTLGVGSDVGWEGGVNAMATKAYALELAARAVSNFDQRKGEQLDGLAMAAGNENRLFELAQRVDNRIVTLATQLEELQLAASENRIRMQESLIDPELAAGRTAMAQAIDDAFGQERVDEQGGVTVPERAAERNEKLELTARLLKDHAIRV*
>93602.956 [A sp 159]
MKIASPDIDVSRHQQTTPDATPPATARLGNARLRLLDAGNREFERGIRRGVGHRQSPELKAVKQAVRHYQAQPTPSLAGLAKIEQALQFWIDSGKNRSRQQDPVLQKLVDDIAVRRQALAQGGKPPSFQLAWVCNEQGRVNQPIESNQQIRQWCSELARLQQEGVNDLFKQELQGGLDLMFGVSEGMMARRLERAPTCEEVAASHEWQLFCGTLRQALPALGELKPQATAEENGRDILLTHSQLLELGHLKEVLDLSIQQQVSKQGEIGLLRTELLTALVDGLDEPWLEREAQEKALWQGEGASGKHYQSGVRAELKSPLSAASKELKPGEPVSQKAFGGLGLVSASALVEAFAKIEIGKWEGRRDTPVGEFAGKVALTQENKASAKAELVIGKAEGSLVFNPVNKIVNDTDGSRYTPGPHDLSLLRIGASAELVSKLGLSAEGSWTIGNLLNAKLAGSAEVGVNAKMEAGAAAIMTPNGPVVSVTANASAFAGMKAEGSAQLNLLKSQYADAYSLSAKVRASANLGVGASAGATAAFGPEGAKFHTTLGVTLGVGSDVGWEGGVNAMATKAYALELAARAVSNFDQRKGEQLDGLAMAAGNENRLFELAQRVDNRIVTLATQLEELQLAASENRIRMQESLIDPDLAAGRTAMAQAIDDAFGQERVDEQGGVTVPERAAERNEKLELTARLLKDHAIRV*
>99.4114 [A veronii Hm21]
MKITSPDIDVSRHQQTTPDATPPATARLGNARLRLLDTGNREFERGIRRGVGHRQSPELKAVKQAVRHYQAQPTPSLAGLAKIEQALQFWIDSGKNRSRQQDPVLQKLVDDIAVRRQALAQGGKPPSFQLAWVCNEQGRVNQPIESNQQIRQWCSELARLQQEGANDLFKRELQGGLDLMFGVSEGMMVRRLERAPTREEVAASHEWQLFCGTLRQALPALGELKPQATAEENGRDILLTHSQLLELGHLKEVLDLSIQQQVSKQGEIGLLRTELLTALVDGLDEPWLEREAQEKALWQGEAASGKHYQSGVRAELKSPLSAASKELKPGEPVSHKAFGGLGLVSASALVEAFAKIEIGKWEGRRDTPVGEFAGKVALTQENKASAKAELVIGKAEGSLVFNPVNKIVNDTDGSRYTPGPHDLSLLRIGASAELVSRLGLSVEGSWTIGNLLNAKLAGSAEVVANAKLEAGAAAIMTPNGPVVSVTANASAFAGMKAEGSAQLNLLKSQYSDAYSLSAKVRASANLGVGASAGATAAFGPEGAKFHTTLGVTLGVGSDVGWEGGVNAMATKAYALELAARAVSNFDQRKGELLDGLAMAAGNENRLFELAQRVDNRIVTLATQLDELQLAASENRIRMQESLIDPELAAGRTAMAQAIDDAFGQERVDEQGGVTVPERAAERNEKLELTARLLKDHAIRV*
