# Supplementary material for: Identification and characterization of putative Aeromonas spp. T3SS effectors
Source: PLoS One. 2019 Jun 4;14(6):e0214035. doi: 10.1371/journal.pone.0214035 (PMC6548356; doi:10.1371/journal.pone.0214035)
Supplement: S1 Dataset — (ZIP) [file pone.0214035.s009.zip › effector_sequences/Ati2.faa]

>42949.4186 [A salmonicida 01B526]
MSTIQINSQHRGNLDLSDIQNIKANAKEGDVVKFGSVFGKEYSVTKNSDGDVTLKQKKTTAFLNHFFSKTDSSKNGDLKLNQMNQQLHKKEGSGNVKVLTLTYNQANQKMPEDTKNYFQNLIQKGDYDVVFFAEQESKLLANDLELDGMNLLSQNKMKVMTKGLGEGISYTSMSVFAKDGIDINVKKESKYRHGIGGRNMEFFMGITGNKGGVKTALEINGQALNVISAHLDSNKEVKREFEGNKLMEGIKPKEEVLITGDLNEREKRIAEGSDVMYDPVAHDDTHLAKYGFKFNQLNSHTYMQLDKHTGNIKQKEGRDRPDFGELDNTGLTNKTGNLQNHETSVITEGFENISDHKPVQSTFEVRSFSQKLIENAKIHTAADFKNEAAYLNPSADPAKATFDDVTFANQARLGLENLSSDEQAFVKENFASFIIGKDAIFSQLTSGFMEEMGQLHTANLTTGQLQTQQIALSEKYEQLSDKVNAQFNQQFVANL*
>42950.3929 [A salmonicida AS03]
MSTIQINSQHRGNLDLSDIKNIKTNAKEGDVVKFGSVFGKEYSVTKNSDGDVTLKQKKPQLFNHFFSKTDSSKNGDLKLNQMNQQLHKKEGSGNVKVLTLTYNQANQKMPEDTKNYFQNLIQKGDYDVVFFAEQESKLLANDLELDGMNLLSQNKMKVMTKGLGEGISYTSMSVFAKDGIDINVKKESKYRHGIGGRNMEFFMGITGNKGGVKTALEINGQALNVISAHLDSNKEVKREFEGNKLMEGIKPKEEVLITGDLNEREKRIAEGSDVMYDPVAHDDTHLAKYGFKFNQLNSHTYMQLDKHTGNIKQKEGRDRPDFGELDNTGLTNKTGNLQNHETSVITEGFENISDHKPVQSTFEVRSFSQKLIENAKIHTAADFKNEAAYLNPSADPAKATFDDVTFANQARLGLENLSSDEQAFVKENFASFIIGKDAIFSQLTSGFMEEIGQLHTANLTTGQLQTQKIALGEKYEQLSDKVNAQFNQQFVANL*
>46596.4495 [A salmonicida A449]
MSTIQINSQHRGNLDLSDIQNIKANAKEGDVVKFGSVFGKEYSVTKNSDGDVTLKQKKNHSFFNHFFSKTDSSKNGDLKLNQMNQQLHKKEGSGNVKVLTLTYNQANQKMPEDTKNYFQNLIQKGDYDVVFFAEQESKLLANDLELDGMNLLSQNKMKVMTKGLGEGISYTSMSVFAKDGIDINVKKESKYRHGIGGRNMEFFMGITGNKGGVKTALEINGQALNVISAHLDSNKEVKREFEGNKLMEGIKPKEEVLITGDLNEREKRIAEGSDVMYDPVAHDDTHLAKYGFKFNQLNSHTYMQLDKHTGNIKQKEGRDRPDFGELDNTGLTNKTGNLQNHETSVITEGFENISDHKPVQSTFEVRSFSQKLIENAKIHTAADFKNEAAYLNPSADPAKATFDDVTFANQARLGLENLSSDEQAFVKENFASFIIGKDAIFSQLTSGFMEEMGQLHTANLTTGQLQTQQIALSEKYEQLSDKVNAQFNQQFVANL*
>642.133.peg.3267 [A salmonicida achromogenes CIP104001]
MSTIQINSQHRGNLDLSDIQNIKTNAKEGDVVKFGSVFGKEYSVTKNSDGDVTLKQKKNHSFFNHFFSKTDSSKNGDLKLNQMNQQLHKKEGSGNVKVLTLTYNQANQKMPEDTKNYFQNLIQKGDYDVVFFAEQESKLLANDLELDGMNLLSQNKMKVMTKGLGEGISYTSMSVFAKDGIDINVKKESKYRHGIGGRNMEFFMGITGNKGGVKTALEINGQALNVISAHLDSNKEVKREFEGNKLMEGIKPKEEVLITGDLNEREKRIAEGSDVMYDPVAHDDTHLAKYGFKFNQLNSHTYMQLDKHTGNIKQKEGRDRPDFGELDNTGLTNKTGNLQNHETSVITEGFENISDHKPVQSTFEVRSFSQKLIENAKIHTAADFKNEAAYLNPSADPAKATFDDVTFANQARLGLENLSSDEQAFVKENFASFIIGKDAIFSQLTSGFMEEMGQLHTANLTTGQLQTQQIALSEKYEQLNDKVNAQFNQQFVANL*
>642.134.peg.3107 [A salmonicida masoucida CIP103210]
MNQQLHKKEGSGNVKVLTLTYNQANQKMPEDTKNYFQNLIQKGDYDVVFFAEQESKLLANDLELDGMNLLSQNKMKVMTKGLGEGISYTSMSVFAKDGIDINVKKESKYRHGIGGRNMEFFMGITGNKGGVKTALEINGQALNVISAHLDSNKEVKREFEGNKLMEGIKPKEEVLITGDLNEREKRIAEGSDVMYDPVAHDDTHLAKYGFKFNQLNSHTYMQLDKHTGNIKQKEGRDRPDFGELDNTGLTNKTGNLQNHETSVITEGFENISDHKPVQSTFEVRSFSQKLIENAKIHTAADFKNEAAYLNPSADPAKATFDDVTFANQARLGLENLSSDEQAFVKENFASFIIGKDAIFSQLTSGFMEEMGQLHTANLTTGQLQTQQIALREKYEQLSDKVNAQFNQQFVANL*
>642.136.peg.2316 [A salmonicida smithia CIP104757]
MSTIQINSQHRGNLDLSDIQNIKTNAKEGDVVKFGSVFGKEYSVTKNSDGDVTLKQKKNHSFFNHFFSKTDSSKNGDLKLNQMNQQLHKKEGSGNVKVLTLTYNQANQKMPEDTKNYFQNLIQKGDYDVVFFAEQESKLLANDLELDGMNLLSQNKMKVMTKGLGEGISYTSMSVFAKDGIDINVKKESKYRHGIGGRNMEFFMGITGNKGGVKTALEINGQALNVISAHLDSNKEVKREFEGNKLMEGIKPKEEVLITGDLNEREKRIAEGSDVMYDPVAHDDTHLAKYGFKFNQLNSHTYMQLDKHTGNIKQKEGRDRPDFGELDNTGLTNKTGNLQNHETSVITEGFENISDHKPVQSTFEVRSFSQKLIENAKIHTAADFKNEAAYLNPSADPAKATFDDVTFANQARLGLENLSSDEQAFVKENFASFIIGKDAIFSQLTSGFMEEMGQLHTANLTTGQLQTQQIALREKYEQLSDKVNAQFNQQFVANL*
