# Supplementary material for: Identification and characterization of putative Aeromonas spp. T3SS effectors
Source: PLoS One. 2019 Jun 4;14(6):e0214035. doi: 10.1371/journal.pone.0214035 (PMC6548356; doi:10.1371/journal.pone.0214035)
Supplement: S1 Dataset — (ZIP) [file pone.0214035.s009.zip › effector_sequences/PteE.fna]

>102.1370 [A caviae CECT4221]
ATGAGGGCTATTATCGGCTCATATCGCGAGCCGAATGTGGTGTCAATTCGGCTCATTGTTGGCATTGCACTGCTTGCCCGCGACACAAAATCAGCGAGATTATCGATGACCGTAGACTGGATCTGGCAACACGAGGACTGGCCACATTTTTGCTGGCAAGATAAGCAGTTACTGCCACGGCTACGCCAAGCGCACCGTAATCTGGGGTTGCTCCAGGGCCTTCACTTATCAGTTCACAACACAACACTGTCGCATCAGACACATGCCCTAGATACGCTGCTGGCCAATGTCGTCGCGTCCTCAGCTATCGAGAATCAGAAACTGAACACGCAGTCGTTGCGTGCATCTCTGGCATGTCGCCTCGGGATAGTGGAGCAGTCCCCCTACCCTACCTCAGTTAGATCCGAGGGACTGGCCGCGATGATTGTGGATGTAATTAGCAACGATGAGCAGTTGACGCTTGAACGCCTGCTGCAATGGCATCGCTGGCTTTTTCCCGCAGATGACCGGAGATCGCATCAGATACGTGTTGGCCAGCTGCGTGGTGATGAGCCGATGCAGGTGATATCCGGAGCACGAGATCGACTGACCGTGCATTTCGAGGCACCACCACGAGAGGGGTTGGAGGAGGCATTGGCGACATTTGTCGACTGGTTCAGAAGCAGTCTCGATGAGCCCAGCCTAGATCCAGTGCTTCGTGCGGCCATCTGCCACATATGGTTTGTCACGTTACATCCGTTTGATGACGGTAATGGCAGAATCACCCGAGCCCTCACCGATCTTGCACTCTCTCAGGCCGACAACCAGAGCATCAGTCTGTATGCAATGTCGACCGTGATTTTCGAGCGTCGAGCTGATTACTATCGCGCTCTGGAGCAGACTCAGAGAGGAGGCTTGGATGTCACAGAGTGGCTGGTTTGGTTTTTGGACACACTCAACGTCACGCTGGAACAGGCCCAACAATCATGCACCCATACTCTGGCCCGGAACCGTTTCTGGCTGCGACACGCTAGTGACCCATTATTTACAGAACAAATCCAGATCCTGAACCATTTGCTCGACGGTTACACACAGGACGGCCTACCGTACATTAGTGCCAGCCAGTATCAAAAAATTGCTCAGGTGAGCAAATCTACAGCCACGCGCCACCTTACTGATCTACTGGAAAAAAACTGCCTAGAAAAAGAACCTGGTGGAGGCGGTAGAAATACCCGTTATAGACTCAAATTAACAAATTACTGA
>102.1613 [A caviae CECT4221]
ATGCATTCGATTCGGCTCATCGGTGACGTGACCTGTAACAATAAGGGGATGGGCAAACAGATGACTGAAGATTGGATCTGGCAGCATGAGGGCTGGCCACACTTTTGCTGGCAAGATGAACCGCTACAGCCACGGCTACGCACGGCGCAACGTAATCTGGGGATCCTGCTCGGCACCCATTCCGTTCACGGCTCTACGCTAACGCAGCAAGCCCAGGCGCTCGATACCCTGCTGGCAAATATCCTCGCCTCGTCGGCCATTGAAGATGAACGGCTCAATGCCCAATCGGTGCGCTCATCGCTGGCCCGTCGCCTCGGCGTATCCGAAGAACAGCCCTACCCCATCTCGGATCGCTCCGAAGGCCTGGCAGCCATGATGCTCGATGCCATCGACAATCGACATCAACCGCTAACGCTGGAGCGCCTGTTGCAATGGCATCACTGGCTGTTTCCTGCCGATGACTGGACATTACAGCGTGTGCGGGTGGGCCAGCTACGCGGTGAAGAGCCGATGCAGGTAGTATCCGGGCGACTGGATCGGCCCACAGTGCATTTCGAGGCCCCGCCACGCCAGGGTCTTGAGCAGGCACTCGCCTGTTTTATCGACTGGTTCAATGCCAGCCTGAACGACCCCGGCCAGGATCCACTGCTGCGCGCCGCCATCTGCCACCTGTGGTTTGTTACCCTGCACCCGTTTGATGATGGCAATGGTCGCATCACCCGTGCCCTCACCGATCTGGCGCTCTCTCAGGCCGACAGCCAGAGCATCCGCCTGTATGCCATGTCGGTGGCGATCCTCGAACAGCGAGCCGATTACTACCGAGCTCTGGAACAAACCCAGAAAGGCGGACTGGATATCACGGCCTGGCTTGTCTGGTTTTTAGATACTCTCAACGCCACGTTGGAGCAGGCCCAACAAGCGATCACCCGCACCTTGACCAAGAGCCGTTTCTGGCAGCAACACGGCAGCGAGCCGCTGAGTGCCGAGCAAATCAAGGTATTGAACAGGATGCTGGACGGCGGCGAAAACGGCTTCTTGCAGGGTATCAGCGCCAGCCAGTATCAGAAGGTGGCCAAGGTCAGTAAAGCCACCGCGACCCGCCATCTGGCCGACTTGTTAGAGAAAGGCTGCCTTGAAAAAATGCCTGGAGGCGGTAGAAATACCCGTTATCAGATCAAGATTGCACGGTAA
>102.3325 [A caviae CECT4221]
ATGGAACCATTTTGGATTTGGCAACAAGCAGATTGGCCCCATTTTCGTTGGCGGGATAGCGAGATATTGCCCAGATTACGGCATGCTCAACGCAGGCTGGGAATGCTAATAGGTAGTCATTCCAGATTGGGGAACTCCGACCAAACGTTGGATACGTTACTGGCTAACATCATCTCCTCATCCGCTATTGAGGGTGAGCGTCTCAATGCCCAATCCGTGCGTTCCTCCTTGGCTAGGCGGTTAGGGGGATCAGAAACTCCGTCCTATCCCGTGTCAGATCGCTCAGAGGGGCTCGCGGCCATGATGCTGGACGCCATCGACAATCATGGACAGCCATTGACGATTGAGCGGCTTTACCAATGGCATCGTTGGCTGTTCCCCGCCAACGAATGGTCGGTGCAGCCAGTGAACGTAGGGCAGTTGCGAGGAGATGAGCCGATGCAGGTTGTCTCTGGGCGTGTTGATCGCCCCACCGTGCATTTTGAGGCACCGCCCAGAGCAACACTGGACGATCAACTGGCCGAGTTCATCCCCTGGTTTAACCAGACTCGGCATGACCCCACGATGGATCCCCTTCTTCGTGCGGCAATCATCCATTTCTGGTTCGTGACCCTGCATCCCGTTGATGATGGTAATGGGCGGCTCACGCGGGCATTGACCGATCTCGCGCTGTCACAGGCTGACAGCCAAAGTATCCGGCTGTATGCCATGTCAGTTGCAATTCTCGAACGGCGGGATCACTACTATCGGGCGCTTGAGTCAGCGCAGAGGGGCCCGCTAGATATTACCTCCTGGATCTGTTGGTTCCTCGACACACTGGATTACGCCATAGAGCTGGCATTACAGGTTATTGATCGTTCTCTCGCCAAGACATTTTTCTGGTTGCGGCACTGTAATGACGCTCTGAGTCCAGAGCAAACCAAAGTGCTGAATCGTTTACTGGATGGCGGCGAACAGGGTTTTGAAAATGGCATCAGTGCCAGTCAATATCAAAAAGTCGCCGGAGTCAGCAAGGCGACTGCCACACGCCATCTGGCTGAACTGGTGGAGAGGGGATGCATTGAGAAATTACCTGGTGGCGGACGCAATACACGCTATCAGATCTGCTTGCACACCGAGGGAGTTTGA
>18296.2823 [A jandaei CECT4228T]
ATGGAACCATTGTGGATTTGGCAACAAGCAGATTGGCCCCATTTTCGTTGGCAGGATAGCGAGATATTGCCCAGATTACGGCACGTTCAACGCAGGCAGGGAATTCTAATCGGTCGTCATTCCAGGTTGGGGAACTCCGACCAAGCGTTAGATACGTTACTGGCTAACATCATCTCCTCATCCGCTATCGAAGGCGAACGCCTCAATGCTCAATCTGTGCGTTCCTCCCTTGCTCGGCGGTTAGGTGGGCCACAAACTCAGTCATATCCAGTATCAGAGCGCTCAGAGGGGCTCGCGGCCATGATGCTGGATGCCATCGACAACCATGAACAACGGTTGACGATTGAGAGGCTTTATCAATGGCATCGTTGGTTGTTCCCCGTCAACGAATGGTCGGTGCAGCGACTGAACGTAGGTCAGATGCGAGGAGATGAGCCGATGCAGGTTGTCTCTGGACGTGTTGATCGCCCCACCGTGCATTTTGAGGCACCGCCCAGAGCAACTCTGGACGATCAACTGGCCGAGTTCATCCGCTGGTTTAACCAGACTCGGCATGACCCCACGATAGATCCGCTTCTTCGTGCGGCAATTAGCCATTTTTGGTTTGTGACCCTTCATCCCGTTGATGATGGCAATGGGCGGTTAGCGCGGTCACTGACCGATCTCGCGCTGTCACAGGCTGACAGCCATAGCATCCGTCTGTATGCCATGTCAGCTGCGATTCTAGAACGGCGGGCAGACTACTATCGGGCGCTTGAGTCAGCGCAGAGGGGGCCGCTAGATATTACCTCCTGGATCTGTTGGTTCCTCGACACACTGGATTACTCCATAGAGCTGGCATTACAGGTGATTGATCGTTCTCTCGCCAAGACATTTTTCTGGTTGCGGCACTGTCATGACGATCTGAGTCCAGAGCAAACCAAAGTGCTGAATCGTTTACTGGATGGCGGCGAACAGGGTTTTGAAAATGGCATCAGTGCCAGTCAATATCAAAAAGTCGCCGGAGTTAGTAAGCCCACGGCTACACGCCATCTTGCGCAACTGTTAGATAGGGGGTGCATTGAGAAATTACCTGGTGGCGGACGCAGTACACGCTATCAGATCCGCTTGCACACCGAGGGAGTTTGA
>18297.3561 [A veronii LMG13067]
ATGGAACCATTTTGGATTTGGCAACAAGCCGACTGGCCCCATTTTCGTTGGCGGGATAGCGAGATATTGCCCAGATTACGGCAGGTGCAACGCAGGCAGGGAATTCTAATCGGTAGTCATTCCAGGTTGGGGAACCCCGACCAAACGTTGGACACGTTATTGGCTAACATCATCGCCTCGTCCGCTATCGAAGGCGAACGCCTCAATGCACAATCCGTGCGTTCATCCCTGGCTAGGCGGTTAGGGAGCCCACAAACTCAGTCCTATCCAGTATCAGAGCGCTCAGAGGGGCTCGCGGCCATGATGCTGGATGCCATCGACAACCATGAACAACCACTGACAATTGAACGACTTTACCAATGGCATCGTTGGCTGTTCCCCGCCAACGAATGGTCGGTGCAGCCAGTGAACGTAGGGCAGTTGCGAGGAGATGAGCCGATGCAGGTTGTCTCTGGGCGTGTTGATCGCCCCACCGTGCATTTTGAGGCACCGCCCAGAGCAACTCTGGACGATCAACTGGCCGAGTTCATCCCCTGGTTTAACCAGACTCGGCATGACCCCACGATGGATCCGCTTCTTCGTGCCGCAATCATCCATTTCTGGTTCGTGACCCTGCATCCCGTTGATGATGGCAATGGGCGGCTCACGCGGGCACTGACCGATCTCGCGCTGTCACAGGCTGACAGCCACAGCATCCGGCTGTATGCCATGTCAGTTGCCATTCTAGAGCTGCGGGGTGACTACTATCGAGCGCTTGAGTCAGCGCAGAGGGGCTCGCTAGATATTACCTCCTGGATCTGTTGGTTCCTCGACACACTGGATTACTCCATAGAGTTGGCATTACAGGTTATTGATCGTTCTCTTGCCAAAAAACATTTCTGGTTGCAGCACTGTCATGATGGTCTGAGTCCAGAGCAAACCAAGGTTATTAACCGTTTATTGGATGGCGGCCAACAAGGTTTTGAAAATGGCATCAACGCCAGCCAATATCAAAAAGTCACCGGAGTCAGCAAGGCGACGGCTACACGCCATCTGGCCGAATTGGTGGGTAGGGGGTGCATTGAGAAATTACCTGGTGGCGGACGCAATACACGCTATCAGATCCGCTTGCACACCGAGGGAGTTTGA
>18298.832 [A veronii CECT4257T]
ATGGAACCATTTTGGATTTGGCAACAAGCAGATTGGCCCCATTTTCGTTGGCAGGATAGCGAGGTATTGCCCAGATTACGGCAGGTTCAACGCAGGCTGGGAATGCTAATAGGTAGCCATTCCAGGTTGGGGAACCCCGACCAAACGTTGGACACGTTATTGGCTAACATCATCGCCTCGTCCGCTATCGAAGGCGAACGTCTCAATGCCCAATCCGTGCGATCTTCCCTGGCTAGGCGGTTAGGGAGCTCACAAACTCAGTCCTATCCAGTATCAGAGCGCTCAGAGGGGCTCGCGGCCATGATGCTGGATGCCATCGACAACCATGAACAACTACTGACAATTGAACGACTTTACCAATGGCATCGTTGGCTGTTCCCCGCCAACGAATGGTCGGTGCAGCCAGTGAACGTAGGGCAGTTGCGAGGAGATGAGCCGATGCAGGTTGTCTCTGGGTGTGTTGATCGCCCCACCGTGCATTTTGAGGCTCCACCCAGAGCAGTTCTGGACGATCAACTGGCCGAGTTCATGCTCTGGTTTAACCAGACTCGACATGACCCCACGATGGATCCCCTTCTTCGTGCGGCAATCATCCATTTCTGGTTCGTGACCCTGCATCCCGTTGATGATGGTAATGGGCGGCTCACGCGGGCATTGACCGATCTCGCGCTGTCACAGGCTGACAGCCACAGTATCCGGCTCTATGCCATGTCAGTTGCGATTCTAGAACGGCGGGCAGACTACTATCGGGCATTGGGGTCAGCACAGAAGGGCTCGTTGGATATTACCTCCTGGATTTGTTGGTTCCTCGACACACTGGATTACGCCATAGAGCTGGCATTACAGAGTATTGCTCGTGGCCTTGCCAAGGCATCTTTCTGGCAGCGGCACTGTCATGACGGTCTGAGCCCAGAGCAAACCAAGGTGGTTAACCGTTTATTGGATGGCGGCCAAGAAGGTTTTGAAAATGGCATCAATGCAAGCCAGTATCAAAAAGTGGCAAGAGTCAGCAAGGCGACCGCTACACGCCATCTTGCGCAACTGGTGGATAGGGGGTGCATTGAGAAATTACCTGGTGGCGGGCGCAATACACGCTATCAGATCCGCTTGCACACCGAGGGAGTTTGA
>18299.794 [A jandaei Ho603]
ATGAGGGCTATTATCGGCTCATATCGCGAGCCGAATGTGGTGTCAATTCGGCTCATTGTTGGCATTGCACTGCTTGCCCGCGACGCAGAATTAACGAGATTATCGATGACAGTAGACTGGATCTGGCAACACGAGAACTGGCCTCATTTTTGCTGGCAAGACCGGCAGTTACTGCCAAAGCTACGCCAAGTGCACCGTAATCTGGGGTTGCTCCAGGGCCTTCACTTATCAGCTCAGAACACAACACTGGCGAATCAGACACATGCCCTAGATACGCTGCTGGCCAATGTCGTCGCGTCCTCGGCTATCGAGAATCAACAGCTGAACTCTCAGTCGTTACGTGCATCTCTGGCATGTCGCCTCGGGATAGTGGAGCAGTCCCCCTACCCTACCTCAGTTAGATCCGAGGGACTGGCAGCGATGATTGTGGATGCAATTAGCAGCGATGAGCAGTTGACGCTTGAACGCCTGCTGCAATGGCATCGCTGGCTTTTTCCCGCAGATGACCGGAGATCGCATCAGATACGTGTTGGCCAGCTGCGTGGTGATGAGCCGATGCAGGTGATATCCGGAGCACGAGATCGACTGACCGTGCATTTCGAGGCACCACCTCGAGAGGGGCTGGAGGAGGCATTGGCGACATTTGTCGACTGGTTCAGAAGCAGTCTCGATGAGCCCTGCCTAGATCCATTACTGCGAGCCGCCATCTGCCACATATGGTTTGTCACTTTGCATCCGTTTGATGACGGTAACGGACGGATTGCCCGAGCCCTCACCGATCTTGCACTCTCTCAGGCCGACAACCAGAGCATCACTCTGTATGCAATGTCGACCGTGATTTTCGAACACCGAGCCGATTACTATCGCGCTCTGGAGCAGACTCAGAGAGGAGGCGTGGATGTCACAGAGTGGCTGGTTTGGTTTTTGGACACACTCAACGTCACGCTGGAACAGGCCCAACAATCATGCACACATGCGCTTGCTCGAAACCGCTTCTGGCTGCTACACGCTAGTGACCAATTGTGCCCTGAACAGGTGATGATACTGAACCATTTGCTCGACGATTACATACAGGGCGGCCTACCGTACATTAGTGCCAGCCAGTATCAAAAAATTGCTCAGGTGAGCAAATCTACAGCCACGCGCCACCTTACTGATCTACTGGAAAAAAACTGCCTAGAAAAAGAACCTGGTGGAGGCGGTAGAAATACCCGTTATAGGCTCAAATTGACAAATCACTGA
>22564.1089 [A fluvialis LMG24681T]
ATGGAACCATTTTGGATTTGGCAACAAGCAGATTGGCCCCATTTTCGTTGGCGGGATAGCGAGATATTGCCCAGATTACGGCAGGTTCAACGCAGACAGGGAATTCTAATCGGTAGTCATTCCAGGTTGGGGAACCCCGACCAAACGTTGGACACGTTATTGGCTAACATCATCGCCTCGTCCGCTATCGAAGGCGAACGTCTCAATGCCCAATCCGTGCGATCTTCCCTGGCTAGGCGGTTAGGGAGCTCACAAACTCAGTCCTATCCAGTATCAGAGCGCTCAGAGGGGCTCGCGGCCATGATGCTGGATGCCATCGACAACCATGAACAACCACTGACAATTGAACGACTTTACCAATGGCATCGTTGGCTGTTCCCTGTCAACGAATGGTCGGTACAGCCAATGAACGTAGGGCAGTTGCGAGGAGATGAGCCGATGCTGGTTGTCTCTGGGCGTGTTGATCGCCCTACCGTGCATTTTGAGGCACCGCCCAGAGCCGCTCTGGACGATCAACTGGCCGAGTTCATCCCCTGGTTTAACCAGACTCAGCATGACCCCACGATGGATCCACTGCTTCGTGCGGCGATCTGCCATTTCTGGTTCGTGACGCTGCATCCCGTTGATGATGGCAATGGGCGGTTAGCGCGGGCACTGACCGACCTCGCGCTGTCACAGGCTGACAGCCACAGCATCCGGCTGTATGCCATGTCAGTTGCCATTCTAGAGCTGCGGGGTGACTACTATCGAGCGCTTGAGTCAGCGCAGAGGGGCTCGCTAGATATTACCTCCTGGATCTGTTGGTTCCTCGACACACTGGATTACTCCATAGAGCTGGCATTACAGGTTATTGATCGTTCTCTCGCCAAGACATTTTTCTGGTTGCGGCACTGTAATGACGATCTGAGTCCAGAGCAAACCAAAGTGCTGAATCGTTTACTGGATGGCGGCGAACAGGGTTTTGAAAATGGCATCAATGCAAGCCAGTATCAAAAAGTGGCCGGAGTAAGCAAAGCGACCGCTACACGCCATCTTGCGCAATTGGTGGATAAGGGGTGCATTGAGAAATTACCTGGTGGCGGACGCAATACACGCTATCAGATCCACTGGGGCCATATTGGCTCCACTGTGGGAGTCTGA
>22564.1220 [A fluvialis LMG24681T]
ATGCATTCGATTCGGCTCATCTTTGACGTGACCTGTAACAATAAGGGGATGGGCAAGCTGATGGCTGAGGATTGGATCTGGCAACATGAGGGCTGGCCACACTTTTGCTGGCAAGATGAACCGCTGCAGCCACGGCTACGCACGGCACAACGCAATCTGGGGATCCTCCTCGGCACCCATTCCGTTCACGGCTCTACGCAAGCGCAGCAAGCCCAGGCGCTCGATACCCTGCTGGCGAATATCCTCGCCTCATCGGCCATTGAAGATGAACGGCTCAATGCCCAATCGGTGCGCTCATCGCTGGCCCGTCGCCTCGGCGTATCCGAAGAACAGCCCTATCCCATCTCGGATCGCTCCGAAGGCTTGGCTGCCATGATGCTCGATGCCATAGACAATCGACATCAGCCGCTCACGCTGGAGCGCTTGTTGCAATGGCATCACTGGTTGTTTCCTGCCGACGACTGGTCATTACAGCGTGTGCGGGTAGGTCAGCTACGCGGTGAAGAGCCGATGCAGGTTGTATCCGGGCGACTGGATCGGCCCACTGTGCATTTCGAAGCCCCACCACGCCAGGGCCTGGAGCAGGCACTCGCCTGCTTTATCGACTGGTTCAATGCCAGCCTGAACGACCCCAAACAGGATCCACTGCTGCGCGCGGCCATCTGCCACCTGTGGTTTGTCACCCTGCACCCGTTTGATGATGGTAATGGTCGCATCACCCGTGCCCTCACCGATCTGGCGCTCTCTCAGGCCGACAGCCAGAGCATCCGCCTGTATGCCATGTCGGTGGCGATCCTCGAACAGCGAGCCGGTTACTATCGTGTGCTGGAACAAACCCAGAAAGGCGGAGTGGATATCACGGCTTGGCTTGTCTGGTTTTTAGATACGCTCAATGCTACGTTGGAACAGGCCCAACAAGCGATCACCCGCACCTTGGCCAAGAGCCGTTTCTGGCAGCAACACGGCGGCGAGCCGCTGAGTGCCGAACAGATCAAGGTGTTGAACAGGATGCTGGACGGCGGCGAGACCGGCTTTTTGCAGGGTATCAGCGCCAGCCAGTATCAGAAGGTGGCCAAGGTCAGTAAAGCCACCGCGACCCGCCATCTGACCGACTTGTTAGAGAAAGGCTGCCTTGAAAAAATGCCTGGAGGCGGTAGAAATACCCGTTATCAGATCAAGATTACACGGTAA
>22565.867 [A eucrenophila CECT4224T]
ATGTGTTATCGATTCGACTCAAAATGTGGCATTCCGCAGTCACAGTCCGAACCCTGCAACGATAAATCACGAGACAAACACATGGTAACTGACTGGATCTGGCAGCATGAGGACTGGCCAAATTTTTGCTGGCAAGATGAACAGCTACAGCCACTGCTGCGCGTGGCGCACCGTAATATGGGGTATCTCCTCGGCCTCCATTCAGTCCACTGTTCGACACTGGAGCAACAATCCCTGGCACTCGATACGCTACTGGCCAATATCCTCGCCTCATCGGCCATCGAAGATGAACGACTCAATGCCCAATCGGTACGCTCATCGCTAGCTCATCGCCTAGATATATCGGAGCCTCGGCCCTATCCCACCTCAGCTCGCTCTGAGGGATTGGCCAACTTGATGCTCGATGCTATCGACAATCGAAATCAGACTCTGACGCAGGAGCGCCTTCTGCAATGGCATCTCTGGTTGTTTCCCGCTGACGACAGGATATTGCAGCGTGTACGCGTGGGTCAGCTGCGCGGTGATGAGCCGATGCAAGTGGTATCTGGGCAACTAGATCAACCAATCGTGCATTTCGAGGCCCCACCGCGCCTAGGGCTAGCTCAGGCATTGACCACCTTTATCGACTGGTTTAATACAAGTCTGGATAACCCCTGCCTTGACCCTCTACTACGTGCCGCCATCTGCCACCTGTGGGTTGTCACGCTGCACCCGTTTGATGATGGCAATGGTCGTATTACTCGTGCCCTCACCGATTTGGCTCTCTCTCAGGCCGATAGCCAGAGCATCCGCCTGTATGCCATGTCGGCGACCATATTCGCGCAACGGGCCGATTACTATAGAGTGCTGGGACAGGTCCAGAAAGGCAGCCTGGATGTCACCACTTGGCTGGTCTGGTTTTTGGATACCCTCAATGCCACGCTGGAGCAAGCTCGGCAGACGTTCACGCGGACCCTGGTCAAAAACCGTTTCTGGCAGCAACGGGGTTCCGAACGACTGAATGCAGAACAGGCCGCGTTGCTTGATCGAATGCTGTTAGACAGTGACGAGAACGGTTTTTTGCAGGACATTACTGCCAGCCGATATCAGAAGATGGCCGGGGTCAGCAAGGCTACCGCAACACGTCATCTTACTGATTTACTTGATAAAAACTGCCTTGAAAAAATGCCAGGTGGTGGCAGAAATACCCGTTATCAGATCAAGTGA
>25781.1942 [A enteropelogenes CECT4487T]
ATGGAACCATTTTGGATTTGGCAACAAGCCGACTGGCCCCATTTTCGTTGGCGGGATAGCGAGATATTGCCCAGATTACGGCAGGTGCAACGCAGGCAGGGAATTCTAATCGGTAGTCATTCCAGGTTGGGGAACCCCGACCAAACGTTGGACACGTTATTGGCTAACATCATCGCCTCGTCCGCTATCGAAGGCGAACGCCTCAATGCACAATCCGTGCGTTCATCCCTGGCTAGGCGGTTAGGGAGCCCACAAACTCAGTCCTATCCAGTATCAGAGCGCTCAGAGGGGCTCGCGGCCATGATGCTGGATGCCATCGACAACCATGAACAACCACTGACAATTGAACGACTTTACCAATGGCATCGTTGGCTGTTCCCCGCCAACGAATGGTCGGTGCAGCCAGTGAACGTAGGGCAGTTGCGAGGAGATGAGCCGATGCAGGTTGTCTCTGGGCGTGTTGATCGCCCCACCGTGCATTTTGAGGCACCGCCCAGAGCAACTCTGGACGATCAACTGGCCGAGTTCATCCCCTGGTTTAACCAGACTCGGCATGACCCCACGATGGATCCGCTTCTTCGTGCCGCAATCATCCATTTCTGGTTCGTGACCCTGCATCCCGTTGATGATGGCAATGGGCGGCTCACGCGGGCACTGACCGATCTCGCGCTGTCACAGGCTGACAGCCACAGCATCCGGCTGTATGCCATGTCAGTTGCCATTCTAGAGCTGCGGGGTGACTACTATCGAGCGCTTGAGTCAGCGCAGAGGGGCTCGCTAGATATTACCTCCTGGATCTGTTGGTTCCTCGACACACTGGATTACTCCATAGAGTTGGCATTACAGGTTATTGATCGTTCTCTTGCCAAAAAACATTTCTGGTTGCAGCACTGTCATGATGGTCTGAGTCCAGAGCAAACCAAGGTTATTAACCGTTTATTGGATGGCGGCCAACAAGGTTTTGAAAATGGCATCAACGCCAGCCAATATCAAAAAGTCACCGGAGTCAGCAAGGCGACGGCTACACGCCATCTGGCCGAATTGGTGGGTAGGGGGTGCATTGAGAAATTACCTGGTGGCGGACGCAATACACGCTATCAGATCCGCTTGCACACCGAGGGAGTTTGA
>25782.1183 [A media CECT4232T]
GTGTTCATTTTCGACCGGAATATGCAACAAGCAGATTGGCCCCATTTTCGTTGGCGGGATAGCGAGATATTGCCCAGATTACGGCAGGTTCAACGCAGACAGGGAATTCTAATCGGTAGTCATTCCAGGTTGGGGAACCCCGACCAAACGTTGGACACGTTATTGGCTAACATCATCGCCTCGTCCGCTATCGAAGGCGAACGTCTCAATGCCCAATCCGTGCGATCTTCCCTGGCTAGGCGGTTAGGGAGCTCACAAACTCAGTCCTATCCAGTATCAGAGCGCTCAGAGGGGCTCGCGGCCATGATGCTGGATGCCATCGACAACCATGAACAACCACTGACAATTGAACGACTTTACCAATGGCATCGTTGGCTGTTCCCTGTCAACGAATGGTCGGTACAGCCAATGAACGTAGAGCAGTTGCGAGGAGATGAGCCGATGCTGGTTGTCTCTGGGCGTGTTGATCGCCCTACCGTGCATTTTGAGGCTCCACCCAGAGCCGCTCTGGACGACCAACTGGCCGAGTTGATCCTCTGGTTTAACCAGACTCGGCATGATCCCACGATAGATCCCCTTCTTCGTGCGGCGATTTGCCATCTCTGGTTTCTGACCCTGCACCCCGTTGATGATGGCAATGGGCGGTTAGCGCGGGCACTGACCGATCTCGCGCTGTCACAGGCTGACAGCCACAGCATGCGGCTGTATGCCATGCCAGTTGCTATTCTAGAACGGCGGGGTGACTACTATCGAGCGCTTGAGTCAGCGCAGAGGGGCCCGCTAGATATTACCTCCTGGATCTGTTGGTTCCTCGACACACTGGATTACTCCATAGAGTTGGCATTACAAAGTATCGCTCGTAGCCTTGCCAAGGCTCATTTCTGGCTGCGACACAATCATGACTGTCTGAGTCCAGAGCAAATCAGGGTTGTTAACCGTTTATTGGATGGCGGCGAACAGGGTTTTGAAAATGGCATCAGTGCCAGTCAATATCAAAAAGTCGCCGGAGTCAGTAAGCCCACGGCCACACGCCATCTGGCTGCATTGGTGGAAAAGGGATGTATTGAGAAATTACCTGGTGGCGGACGCAATACACGCTATCAGATCCGCTTGCACACCGAGGAAGTTTGA
>26531.893 [A piscicola LMG24783T]
ATGGAACCATTTTGGATTTGGCAACAAGCAGATTGGCCCCATTTTCGTTGGCAGGATAGCGAGGTATTGCCCAGATTACGGCATGCTCAACGCAGGCTGGGAATGCTAATAGGTAGTCATTCCAGATTGGGGAACTCCGACCAAACGTTGGATACGTTACTGGCTAACATCATCTCCTCATCCGCTATTGAGGGTGAGCGTCTCAATGCCCAATCCGTGCGTTCTTCCCTGGCTAGACGGTTAGGGGGATCACAAACTCAGTCCTATCCAGTATCAGAGCGCTCAGAGGGGCTCGCGGCCATGATGCTGGATGCCATCGACAACCATGAACAACCACTGACAATTGAACGACTTTACCAATGGCATCGTTGGCTGTTCCCCGCCAACGAATGGTCGGTGCAGCCAGTGAACGTAGGGCAGTTGCGAGGAGATGAGCCGATGCAGGTTGTCTCTGGGCGTGTTGATCGCCCCACCGTGCATTTTGAGGCACCGCCCAGAGCAACTCTGGACGATCAACTGGCCGAGTTCATCCCCTGGTTTAACCAGACTCAGCATGACCCCACGATGGATCCCCTCCTTCGTGCGGCAATCATCCATTTCTGGTTCGTGACCCTTCATCCCGTCGATGATGGCAATGGGCGGCTAGCACGGGCATTGACCGATCTCGCGCTGTCACAAGCTGACAGCCACGGTATCCGGCTGTATGCCATGTCCGTTGGTATTCTAGAACGGCGGGCAGACTACTATCGGGCATTGGGGTCAGCACAGAAGGGCTCGTTGGATATTACCTCCTGGATTTGTTGGTTCCTCGACACACTGGATTACGCCATAGAGCTGGCATTACAGAGTATTGCTCGTGACCTTGCCAAGGCATCTTTCTGGCAGCGGCACTGTCATGACGGTCTGAGTCCAGAGCAAACCAAGGTTATTAACCGTTTATTGGATGGCGGCCAACAGGGTTTTGAAAATGGCATCAACGCCAGCCAATATCAAAAAGTCGCCGGAGTCAGCAAGGCGACGGCTACACGCCATCTGGCCGAATTGGTGGGTAGGGGGTGCATTGAGAAATTACCTGGTGGCGGACGCAATACACGCTATCAGGTCTGCTTGCACACTGAGGTAGTTTGA
>26796.3496 [A caviae CECT838T]
ATGGGCAAGCAGATGGCTGAAAATTGGATCTGGCAACATAAGGGCTGGCCACACTTTTGCTGGCAAGATGAACCGCTACAGCCACGGCTACGCACCGCGCAACGCAACCTGGGGATCCTGCTCGGCACCCATTCCGTTCACGGCTCTACGCAAACGCAGCAAGCCCAGGCGCTCGATACCCTTCTGGCAAATATCCTCGCCTCATCGGCCATTGAAGATGAACGGCTCAATGCCCAATCGGTGCGCTCATCGCTGGCCCGTCGCCTCGGCGTATCCGAAGAACAGCCCTACCCCATCTCGGATCGCTCCGAAGGCCTGGCAGCCATGATGCTCGATGCCATCGACAATCGACATCAGCTGCTAACGCTAGAACGCCTGTTGCAATGGCATCACTGGCTATTTCCTGCCGACGACTGGACATTACAGCGTGTGCGAGTGGGCCAGCTACGCGGTGAAGAGCCGATGCAGGTGGTATCCGGGCGACTGGATCGGCCCACAGTGCATTTCGAGGCCCCGCCACGCCAGGGTCTGGAGCAGGCACTCACCTGCTTTATCGACTGGTTCAATGCTAGCCTGAACGACCCCAGCCAAGATCCACTGCTGCGTGCCGCCATCTGCCACCTGTGGTTTGTCACCCTGCACCCGTTTGATGATGGTAATGGTCGCATCACCCGTGCCCTCACCGATCTGGCGCTCTCTCAGGCCGACAGCCAGAGCATCCGCCTGTATGCCATGTCGGTGGCGATCCTCGAACAACGAGCCGATTACTATCGTGCTCTGGAACAAACCCAGAAAGGCGGACTGGATATCACGGCTTGGCTTGTCTGGTTTCTGGATACGCTCAATGCCACGTTGGAGCAGGCCCAACAAGCGATCACCCGAACCTTGGCCAAGAGCCGTTTCTGGCAGCAACAAGGCGGCGAGCCGCTGAGTGCCGAGCAAATCAAGGTGTTGAACAGGATGCTGGACGGCGGCGAGAACGGCTTTTTGCAGGGTATCAGCGCCAGCCAGTATCAGAAGGTGGCCAAGGTTAGTAAAGCCACCGCGACCCGCCATCTGGCCGACTTGTTAGAGAAAGGCTGCCTTGAAAAAATGCCTGGGGGCGGTAGAAATACCCGTTATCAGATCAAGTTGGCGCCGTCAGGATTGTGA
>26977.2213 [A veronii AER39]
ATGGAACCATTGTGGATTTGGCAACAAGCAGATTGGCCCCATTTTCGTTGGCAGGATAGCGAGATATTGCCCAGATTACGGCACGTTCAACGCAGGCAGGGAATTCTAATCGGTCGTCATTCCAGGTTGGGGAACTCCGACCAAGCGTTAGATACGTTACTGGCTAACATCATCTCCTCATCCGCTATCGAAGGCGAACGCCTCAATGCCCAATCTGTGCGTTCCTCCCTTGCTCGGCGGTTAGGTGGGCCACAAACTCAGTCATATCCAGTATCAGAGCGCTCAGAGGGGCTCGCGGCCATGATGCTGGATGCCATCGACAACCATGAACAACGGTTGACGATTGAGAGGCTTTATCAATGGCATCGTTGGTTGTTCCCCGTCAACGAATGGTCGGTGCAGCGACTGAACGTAGGTCAGATGCGAGGAGATGAGCCGATGCAGGTTGTCTCTGGACGTGTTGATCGCCCCACTGTGCATTTTGAGGCACCGCCCAGAGCAACTCTGGACGATCAACTGGCCGAGTTCATCCGCTGGTTTAACCAGACTCGGCATGATCCCACGATGGATCCCCTTCTTCGTGCGGCAATCATCCATTTCTGGTTCGTGACCCTGCATCCCGTTGATGATGGTAATGGGCGGCTCACGCGGGCACTGACCGATCTCGCGCTGTCACAGGCTGACAGCCACAGCATTCGGCTATATGCCATGTCAGTTGCTATTCTCGAACGGCGGGAGCACTACTATCGGGCGCTTGAGTCAGCGCAGAGGGGGCCGCTAGATATTACCTCCTGGATCTGTTGGTTCCTCGACACACTGGATTTCTCCATAGAGCTGGCATTACAAAGTATCGCCCGTAGCCTTGCCAAGGCATTTTTCTGGCAGCGGCACTGTCATGACGGCCTGAGCCCAGAGCAAACCAAAGTGATTAACCGCCTACTGGATGGCGGCGAACAGGGTTTTGAAAATGGCATCAGTGCTAGTCAATATCAAAAAGTCGCCGGAGTCAGTAAGCCCACGGCTACACGGCATCTGGCGGAGTTGGTGGATAGGGGGTGCATTGAGAAATTACCTGGTGGCGGACGCAGTACACGCTATCAGATCCACTTGCACACCGAGGGTGTTTGA
>26980.1447 [A veronii AMC35]
ATGGAACCATTTTGGATTTGGCAACAAGCTGATTGGCCCCATTTTCGTTGGCAGGATAGCGAGATATTGCCCAGATTACGGCATGCTCAACGCAGGCTGGGAATGCTAATAGGTAGTCATTCCAGATTGGGGAACTCCGACCAAACGTTGGATACGTTACTGGCTAACATCATCTCCTCATCCGCTATTGAGGGTGAGCGTCTCAATGCACAATCTGTGCGTTCCTCCCTGGCTAGGCGTTTAGGGGGGTCACAAACGCAGTCCTATCCAGTATCAGAGCGCTCAGAGGGGCTCGCGGCCATGATGCTGGATGCCATTGACAACCATGAACAACAGTTGACGATTGAGAGGCTTTACCAATGGCATCGTTGGTTGTTTCCCGTCAGCGAATGGTCGGTGCAACCAGTGAACGTAGGACAGTTGCGAGGAGATGAGCCGATGCAGGTTGTCTCTGGGCGTGTTGAGCGCCCCACCGTGCATTTTGAGGCACCGCCCAGAGCAGCTCTTGACGATCAACTGGCTGCGTTCACCCTCTGGTTTAACCAGACTCAACATGACCCCACTATGGATCCACTGCTTCGTGCGGCGATCTGCCATCTCTGGTTTGTGACTCTTCATCCCGTTGATGATGGAAATGGGCGGTTAGCGCGGGCACTGACCGATCTCGCGCTGTCACAGGCTGACAGCCAAAGCATCCGTTTGTATGCCATGTCAGTTGCAATTCTAGATCGGCGGGGTGACTACTATCGGGCGCTTGAGTCAGCGCAGAGGGGATCGCTAGATATTACCTCCTGGATCTGTTGGTTCCTCGACACACTGGATTACTCCATAGAGTTGGCATTACAAAGTATCGCTCGTAGCCTTGCCAAGACATCTTTCTGGCAGCGGCACTGTCATGACGGCCTGAGCCCAGAGCAAACCAAAGTGATTAACCGCCTACTGGATGGCGGCGAACAGGGTTTTGAAAATGGCATCAGTGCCAGTCAATATCAAAAAGTCGCCGGAGTCAGTAAGCCCACGGCCACACGCCATCTTGCGCAATTGCTGGATAGGGGGTGCATTGAGAAATTACCTGGTGGCGGACGCAGTACACGCTATCAGATCCGCTGGGGAGATATTGGCTTCACGATGGGAGTCTGA
>31241.473 [A veronii TCO21]
ATGGAACCATTTTGGATTTGGCAACAAGCTGATTGGCCCCATTTTCGTTGGCAGGATAGCGAGATATTGCCCAGATTACGGCATGCTCAACGCAGGCTGGGAATGCTAATAGGTAGTCATTCCAGATTGGGAAACTCCGACCAAACGTTGGATACGTTACTGGCTAACATCATCTCCTCATCCGCTATTGAGGGTGAGCGTCTCAATGCCCAATCCGTGCGTTCCTCCTTGGCTAGGCGGTTAGGGGGATCAGAAACTCCGTCCTATCCCGTGTCAGATCGCTCAGAGGGGCTCGCGGCCATGATGCTGGACGCCATCGACAATCATGGACAGCCATTGACGATTGAGCGGCTTTACCAATGGCATCGTTGGCTGTTCCCCGCCAACGAATGGTCGGTGCAGCCAGTGAACGTAGGGCAGTTGCGAGGAGATGAGCCGATGCAGGTTGTCTCTGGGCGTGTTGATCGCCCCACCGTGCATTTTGAGGCACCGCCCAGAGCAACACTGGACGATCAACTGGCCGAGTTCATCCCCTGGTTTAACCAGACTCGGCATGACCCCACGATGGATCCCCTTCTTCGTGCGGCAATCATCCATTTCTGGTTCGTGACCCTGCATCCCGTTGATGATGGTAATGGGCGGCTCACGCGGGCATTGACCGATCTCGCGCTGTCACAGGCTGACAGCCAAAGCATCCGGCTGTATGCCATGTCAGTTGCGATTCTAGAGCTGCGGGGTGACTACTATCGAGCGCTTGAGTCAGCGCAGAGGGGCTCGCTAGATATTACCTCCTGGATCTGTTGGTTCCTCGACACACTGGATTACGCCATAGAGCTGGCGTTACAGGTTATTGACCGTTCTCTTGCCAAAAAACATTTCTGGTTGCAGCACTGTCATGATGGTCTGAGTCCAGAGCAAACCAAGGTTATTAACCGTTTATTGGATGGCGGCCAACAAGGTTTTGAAAATGGCATCAGTGCCAGTCAATATCAAAAAGTCGCCGGAGTCAGTAAGCCCACGGCCACACGCCATCTGGCTGCATTGGTGAAAAAGGGATGTATTGAGAAATTACCTGGTGGCGGACGCAATACACGCTATCAGATCCGCTTGCACACCGAGGGAGTTTGA
>35.2670 [A allosaccharophila CECT4199T]
ATGAGGGCTATTATCGACTCACAATACGAGCCGAATGGGGTGTCAATTCGGCTCATTTTTGGCATTGCACTGCTTGCCCGCGACACAGAATCAACGAGGTTATCGATGGCAGCAGACTGGATTTGGCAACACGAGGACTGGCCACATTTTTGCTGGCAAGATAAGCAGTTACTGCCACGGCAACGCCAAGCGCACCGTAATCTGGGGTTGCTCCAGGGCCTTCACTTATCAGTTCACAACACAACACTGGCGCATCAGACACATGCCCTAGATACGCTGCTGGCCAATGTCGTCGCGTCCTCAGCTATCGAGAATCAGAAACTGAACACGCAGTCGTTGCGTGCATCTCTGGCATGTCGCCTCGGGATAGTGGAGCAGTCCCCCTACCCTACCTCAGTTAGATCCGAGGGACTGACCGCGATGATTGTGGATGCAATTAACAGCGATGAGCAGTTGACGCTTGAACGCCTGCTGCAATGGCATCGCTGGCTTTTTCCCGCAGATGACCGGAGATCGCATCATATACGCGTTGGCCAACTGCGTGGTGATGAGCCGATGCAGGTGATATCCAGAGCACGAGATCGACTGACCGTGCATTTCGAGGCACCACCACGAGAGGGGCTGGAGGAGGCATTGGCGACATTTGTCGACTGGTTCAATACCAGTTTCGATGATCCCTGCCTAGATCCATTACTGCGAGCCGCTATCTGCCATCTCTGGTTTGTCACGTTACATCCGTTTGATGACGGTAACGGACGGATTGCCCGAGCCCTCACCGATCTTGCACTCTCTCAGGCCGACAACCAGAGCATCAGTCTGTATGCAATTTCGACAGTGATTTTTGAGCGTCGAGCTGATTACTATCGCGCTCTGGAGCAGACTCAGAGAGGAGGCTTGGATGTCACAGAGTGGCTGGTTTGGTTTTTGGACACACTCAACGTCACGCTGGAACAGGCACAACAATCATGCACCCAAACTCTGGCCCGGCAACGTTTCTGGCAGCAACACGCTAATGACCAATTGTGCCCTGAACAGGTAATGATCCTGAACTATTTGATAGGCAGTGATGATGATCGCTGTTTGCAGAGCATTAGTGCCAGTCAGTATCAAATTATTGCTCAGGTGAGCAAATCTACAGCCACGCGCCATCTTACTGATCTACTGGAAAAAAACTGCCTAGAAAAAGAGCCTGGTGGAGGCAGAAACACACGATATCGGCTCAAATTGACACCTGAAAAGTAA
>35494.3645 [A austrailiensis CECT8023T]
ATGAGGGCTATTATCGGTTCATATCGTGAGCCGAATGTGGTGTCAATTCGGCTCATTGTTGGCATTGCACTGCTTGCCCGCGACACAAAATCAGCGAGATTATCGATGACCGTAGACTGGATCTGGCAACACGAGAACTGGCCTCATTTTTGCTGGCAAGACCGGCAGTTACTGCCAAAGCTACGCCAAGTGCACCGTAATCTGGGGTTGCTCCAGGGCCTTCACTTATCAGCTCACAACACAACACTGGCGCATCAGACACATGCCCTAGATACGCTGCTGGCCAATGTCGTCGCGTCCTCGGCTATCGAGAATCAACAACTGAACTCTCAGTCGTTACGTGCATCTCTGGCATGTCGCCTCGGGATAGTGGAGCAGTCCCCCTACCCTACCTCAGTTAGATCCGAGGGACTGGCCGCGATGATTGTGGATGCAATTAGCAGCGATGAGCAGTTGACGCTTGAACGCCTGCTGCAATGGCATCGCTGGCTTTTTCCCGCAGATGACCGGAGATCGCATCAGATACGTGTTGGCCAGCTGCGTGGTGATGAGCCGATGCAGGTGATATCCGGAGCACGAGATCGACTAACCGTGCATTTCGAGGCACCACCACGAGAGGGGCTGGAGGAGGCATTGGCGACATTTGTCGACTGGTTCAGAAGCAGTCTCGATGAGCCCTGCCTAGACCCATTACTAAGGGCCGCCATCAGCCACATATGGTTTGTCACTTTGCATCCGTTTGATGACGGTAACGGACGGATTGCCCGAGCCCTCACCGATCTTGCACTCTCTCAGGCCGACAACCAGAGCATCACTCTGTATGCAATGTCGACCATGATTTTCGAACACCGAGCCGATTACTATCGCGCTCTGGAGCAGACTCAGAGAGGAGGCGTGGATGTCACAGAGTGGCTGGTTTGGTTTTTGGACACACTCAACGTCACGCTGGAACAGGCCCAACAATCATGCACACATGCGCTTGCTCGAAACCGCTTCTGGCTGCTACACGCTAGTGACCAATTGTGCCCTGAACAGGTGATGATACTGAACCATTTGCTCGACGGTTACACACAGGACGGCCTTCCGTACATTAGTGCCAGCCAGTATCAAAAAATTGCTCAGGTGAGCAAATCTACAGCCACGCGCCACCTTACTGATCTACTGGAAAAAAACTGCCTAGAAAAAGAACCTGGTGGAGGCGGTAGAAATACCCGTTATAGGCTCAAATTGACAAATCACTGA
>38.2318 [A sobria CECT4245T]
ATGGAACCATTTTGGATTTGGCAACAAGCAGATTGGCCCCATTTTCGTTGGCGGGATAGCGAGATATTGCCCAGATTACGGCAGGTTCAACGCAGACAGGGAATTCTAATCGGTAGTCATTCCAGGTTGGGGAACCCCGACCAAACGTTGGACACGTTATTGGCTAACATCATCGCCTCGTCCGCTATCGAAGGCGAACGTCTCAATGCCCAATCCGTGCGATCTTCCCTGGCTAGGCGGTTAGGGAGCTCACAAACTCAGTCCTATCCAGTATCAGAGCGCTCAGAGGGGCTCGCGGCCATGATGCTGGATGCCATCGACAACCATGAACAACCACTGACAATTGAACGACTTTACCAATGGCATCGTTGGCTGTTCCCTGTCAACGAATGGTCGGTACAGCCAATGAACGTAGGGCAGTTGCGAGGAGATGAGCCGATGCTGGTTGTCTCTGGGCGTGTTGATCGCCCTACCGTGCATTTTGAGGCACCGCCCAGAGCCGCTCTGGACGATCAACTGGCCGAGTTCATCCCCTGGTTTAACCAGACTCAGCATGACCCCACGATGGATCCACTGCTTCGTGCGGCGATCTGCCATTTCTGGTTCGTGACGCTGCATCCCGTTGATGATGGCAATGGGCGGTTAGCGCGGGCACTGACCGACCTCGCGCTGTCACAGGCTGACAGCCACAGCATCCGGCTGTATGCCATGTCAGTTGCCATTCTAGAGCTGCGGGGTGACTACTATCGAGCGCTTGAGTCAGCGCAGAGGGGCTCGCTAGATATTACCTCCTGGATCTGTTGGTTCCTCGACACACTGGATTACTCCATAGAGCTGGCATTACAGGTTATTGATCGTTCTCTCGCCAAGACATTTTTCTGGTTGCGGCACTGTAATGACGATCTGAGTCCAGAGCAAACCAAAGTGCTGAATCGTTTACTGGATGGCGGCGAACAGGGTTTTGAAAATGGCATCAATGCAAGCCAGTATCAAAAAGTGGCCGGAGTAAGCAAAGCGACCGCTACACGCCATCTTGCGCAATTGGTGGATAAGGGGTGCATTGAGAAATTACCTGGTGGCGGACGCAATACACGCTATCAGATCCACTGGGGCCATATTGGCTCCACTGTGGGAGTCTGA
>38.2675 [A sobria CECT4245T]
ATGGAACCATTTTGGATTTGGCAACAAGCCGACTGGCCCCATTTTCGTTGGCAGGATAGCGAGATATTGCCCAGATTACGGCAGGTTCAACGCAGGCTGGGAATGCTAATAGGTAGTCATTCCAGATTGGGGAACTCCGACCAAACGTTGGATACGTTACTGGCTAACATCATCTCCTCATCCGCTATTGAGGGTGAGCGTCTCAATGCCCAATCCGTGCGTTCTTCCTTGGCTAGGCGGTTAGGGGGATCACAAACTCCGTCCTATCCCGTGTCAGATCGCTCAGAGGGGCTCGCGGCCATGATGCTGGATGCCATCGACAACCATGAACAACCACTGACAATTGAACGACTTTACCAATGGCATCGTTGGTTGTTCCCCGTCAACGAATGGTCGGTGAAGCGGCTGAATGTAGGGCAGTTGCGAGGAGATGCGCCGATGCTGGTTGTCTCTGGGCGTGTTGATCGCCCCACCGTGCATTTTGAGGCACCGCCCAGAGCAGCTCTGGACGATCAACTGGCCGAGTTCATCCGCTGGTTTAACCAGACTCGGCATGACCCCACGATGGATCCACTGCTTCGTGCGGCGATCTGCCATCTCTGGTTTCTGACGCTGCACCCCGTTGATGATGGCAATGGGCGGTTAGCGCGGGCACTGACCGATCTTGCGCTGTCACAGGCTGACAGCCAAAGCATCCGTTTGTATACCATGTCAGTTGCTATGCTAGATCGGCGGGGTGACTACTATCGGGGGCTTGAGTCAGCGCAGAGGGGCCCGCTAGATATTACCCCCTGGATCTGTTGGTTTCTCGACACACTGGATTTCTCCATAGAGCTGGCATTACAAAGTATCGCCCGTAGCCTTGCCAAGGCATCTTTCTGGCAGCGGCACTGTCATGACGGCCTGAGCCCAGAGCAAACCAAAGTGATTAACCGCCTACTGGATGGCGGCGAACAGGGTTTTGAAAATGGCATCAGTGCCAGTCAATATCAAAAAGTCGCCGGAGTCAGTAAGCCCACGGCTACACGGCATCTGGCGGAGTTGGTGGATAGGGGGTGCATTGAGAAATTACCTGGTGGCGGACGCAGTACACGCTATCAGATCCACTTGCACACCGAGGGTGTTTGA
>38.3294 [A sobria CECT4245T]
ATGGAACCATTTTGGATTTGGCAACAAGCTGATTGGCCCCATTTTCGTTGGCGGGATAGCGAGATATTGCCCAGATTACGGCAGGTGCAACGCAGGTTGGGAATTCTCCTAGGTAGCCACTCAAGATTGGGGAACTCCGATCAAACGTTAGATACCTTACTGGCTAACATCATCGCCTCGTCCGCTATTGAGGGTGAGCGTCTCAATGCCCAATCCGTGCGTTCTTCCCTGGCTAGGCGGTTAGGGGGTTCACAAACTCCGCCCTATCCCGTGTCAGATCGCTCAGAGGGGCTCGCGGCCATGATGCTGGACGCCATCGATAACCATGAACAACAGTTGACGATTGAGAGGCTTTACCAATGGCATCGTTGGCTGTTCCCCGCCAACGAATGGTCGGTGCAGCCAGTGAACGTAGGGCAGTTACGAGGAGATGAGCCGATGCAGGTTGTCTCTGGGCGTGTTGATCGCCCCATCGTGCATTTTGAGGCACCACCCAGAGCTGCCCTTGACGATCAACTGGCCGAGTTCATCCTCTGGTTTAACCAGACTCGGCATGACCCCACGATGGATCCCCTTCTTCGTGCGGCGATTTGCCATCTCTGGTTTTTGACCCTTCATCCTGTTGATGATGGCAATGGGCGGTTAGCGCGGGCACTGACCGATCTCGCGCTGTCACAGGATGACAGCCACAGCATCCGGCTGTATGCCATGTCAGTTGCTACTCTAGAACGGCGGGCAGACTACTATCGGGCATTGGGGTCAGCACAGAAGGGCTCGTTGGATATTACCTCCTGGCTATGTTGGTTCCTCGACACACTGGATTACTCCATAGAGTTGGCATTACAAAGTATCGCTCGTAGCCTTGCCAAGGCTCATTTCTGGCTGCGACACAATCATGACTGTCTGAGTCCAGAGCAAATCAGGGTTGTTAACCGTTTATTGGATGGCGGCGAACAGGGTTTCGAAAATGGCATCAACGCCAGTCAATATCAAAAAGTCGCCGGAGTCAGCAAGGCGACGGCTACACGTCATCTGGGTGAATTGGTGGAGAGAGGGTGCCTTGAGAAATTACCTGGTGGCGGACGCAATACACGCTATCAGATCCGCTTGCACACAGAGGGAGTTTGA
>39.187 [A bivalvium CECT7113T]
ATGAGGGCTATTATCGGCTCATATCGCGAGCCGAATGTGGTGTCAATTCGGCTCATTTTTGGCATTGCACTGCTTGCCCGCGACACAAAATCAGCGAGATTATCGATGACCGTAGACTGGATCTGGCAACACGATGAGTGGCCCAATTTTTGCTGGCAAGACCGGCAGTTACTGCCAAAGCTACGCCAAGTGCACCGTAATCTGGGGTTGCTCCAGGGCCTTCACTTATCAGCTCACAACACAACACTGGCGCATCAGACACATGCCCTAGATACGCTGCTGGCCAATGTTATTGCTTCATCGGCCATCGAGAATCAACGACTTAATACGCAATCGGTACGTACATCACTGGCTCGTCACCTCGGCATATCGGAGCAGACACCTTACCCCACCTCAGATCGATCTGATGGATTGGCCGCCATGATTGTGGATGCAATCTATAGCACCGATGAGCAGTTGACGCTGGAACGCTTGCTGCAATGGCACCGCTGGCTTTTTCCCGCAGATGACCGGAGATTGCATCAGATACGCGTTGGCCAGCTGCGTGGTGATGAGCCGATGCAGGTGATATCCGGAGCACGTGATCGACTCATCGTGCATTTCGAAGCCCCACCACGAGAGGGGCTGGAGCAGGAATTGGCCACTTTCATCGAATGGTTCAGAACCAGTCTCGATGACCCCTGCCTAGACCCATTACTTAGGGCGGCCATCTGCCACATATGGTTTGTCACTTTGCATCCGTTTGATGACGGTAACGGACGGATTACCCGAGCCCTCACCGATCTTGCACTCTCTCAGGCCGACAACCAGAGCATCAGTCTGTATGCCATGTCGGTAGTAATATTTGAGCAGCAAGCCGATTACTATCGCACTCTGGAGCAGACCCAGAGAGGTGGTCTGGATATCACCCCTTGGCTGGTTTGGTTTTTGGACACACTCAACGTCACGCTGGAACAGACCCAACAATCATGTACCCATGCGCTTGCTCTAAACCGCTTCTGGCTGCTACACGCTAGTGACCAATTGTGCCCTGAACAGGTGATGATACTGAACCATTTGCTCGACGGTTACACACAGGACTAG
>42939.4041 [A caviae Ae398]
ATGGTAACTGACTGGATCTGGCAGCATGAGGACTGGCCAAATTTTTGCTGGCAAGATGAACCGCTACAGCCACGGCTGCGCGTGGCGCACCGTAATATGGGGTATCTTCTCGGCCTCCATTCAGCCCACTGTTCGACACTGGAGCAACAATCCCTGGCACTCGATACGCTGCTGGCCAATATCCTCGCCTCATCGGCCATCGAAGATGAACGACTCAATGCCCAATCGGTACGCTCATCGCTAGCTCATCGCCTAGATATATCGGAGCCTCGGCCCTATCCCACCTCGGCTCGCTCTGAGGGATTGGCCAACTTGATGCACGATGCTATCGACAATCGAAATCAGACTCTGACGCAGAAGCGCCTTCTGCAATGGCATCTCTGGTTGTTTCCCGCTGACGACAGGATATTGCAGCGTATACGCGTGGGTCAGCTGCGCGGTGATGAGCCGATGCTGGTGGTATCTGGGCAACTAGATCAACCAATCGTGCATTTCGAGGCCCCACCACGCCTGGGGCTAGCTCAGGCATTGACCACCTTTATCGACTGGTTTAATACAAGTCTGGATAACCCCTGCCTTGATCCTCTACTGCGTGCCGCTATCTGCCACCTGTGGTTTGTCACGCTGCACCCGTTTGATGATGGCAATGGTCGTATTACTCGTGCCCTCACCGATTTGGCTCTCTCTCAGGCCGATAGCCAGAGCATCCGTCTGTATGCCATGTCGGCGACCATATTCGCGCAACGAGCCGATTACTATCGCGTTCTGGAACAGGTCCAGGAAGGCAGCCTGGATATCACCACTTGGCTTGTCTGGTTTTTGGATGCCCTCAATGCCACGCTGGAGCAAGCTCGGCAGACGTTCACGCGGACCCTGGTCAAAAACCGTTTCTGGCAGCAACGGGGTTCCGAGCGACTGAATGCAGAACAGGTCGAGTTGCTTGATCGAATGCTGTTAGACAGTGACGAGAACGGTTTTTTGCAGGACATTACTGCCAGCCGATATCAGAAGATGGCCGGGGTCAGCAAGGCTACCGCAACACGTCATCTTACTGACTTACTTGATAAAAACTGCCTTGAAAAAGTGCCAGGTGGTGGCAGAAATACCCGTTATCAGATCAAGTTAACGTTATAG
>42942.635 [A dhakensis 173]
ATGGAACCATTTTGGATTTGGCAACAAGCCGACTGGCCCAATTTTCATTGGCGGGATAGCGAGATATTGCCCAGATTACGGCAGGTGCAACGCAGGTTGGGAATTCTAATCGGTAGTCATTCCAGGTTGGGGAACCCCGACCAAACGTTGGACACGTTATTGGCTAACATCATCGCCTCGTCCGCTATCGAAGGCGAACGTCTCAATGCCCAATCCGTGCGTTCTTCCCTGGCTAGGCGGTTAGGGGGATCAGAAACTCAGTCCTATCCCGTGTCAGATCGCTCAGAGGGGCTCGCGGCAATGATGCTGGATGCCATCGACAACCATGAACAACCACTGACAATTGAACGACTTTACCAATGGCATCGTTGGCTGTTCCCCGCCAACGAATGGTCGGTGCAGCGACTGAACGTAGGGCAGTTGCGAGGAGATGAGCCGATGCTGGTTGTCTCTGGGCGTGTTGATCGCCCTACCGTGCATTTTGAGGCTCCACCCAGAGCAGCTCTGGACGATCAACTGGCCGCGTTTATCTTCTGGTTTAACCAGACTCGGCATGATCCAACGATAGATCCCCTTCTTCGTGCGGCGATCTGTCATTTCTGGTTCGTGACCCTGCATCCCGTTGATGATGGCAATGGGCGGCTCACGCGGGCATTGACCGATCTCGCGCTGTCACAGGCTGACAGCCAGGGCATCCGTTTGTATGCCATGTCAGTCGCTATTCTAGAATGGCGGGCTGACTACTATCGGGCACTGGAGTCAACACAGAAGGGCACGCTGGATATCACATCCTGGCTTTGTTGGTTCCTCGACACACTGGATTACGCCATAGAGCTGGCATTACAGGTTATTGCTCGTTCTCTTGCCAAGGCTCATTTTTGGTTGCGGCACTGTCATGACAGTCTGAGTCCAGAGCAAACCAAAGTGCTGAATCGTTTACTGGATGGCGGCGAACAGGGTTTTGAAAATGGCATCAGTGCCAGTCAATATCAAAAAGTCGCCGGAGTCAGCAAGGCGACTGCCACACGCCATCTGGCTGAACTGGTGGAGAGGGGATGCATTGAGAAATTACCTGGTGGCGGACGCAATACACGCTATCAGATCTGCTTGCACACCGAGGGAGTTTGA
>42945.1543 [A dhakensis 277]
ATGGAACCATTTTGGATTTGGCAACAAGCAGATTGGCCCCATTTTCGTTGGCGGGATAGTGAAATATTGCCCAGATTACGGCATGTTCAACGCAGGCTGGGAATTCTAATCGGTAGTCATTCCAGGTTGGGGAACCCCGACCAAACGTTGGACACGTTATTGGCTAACATCATCTCCTCATCCGCTATCGAAGGCGAACGTCTCAATGCCCAATCTGTGCGATCTTCCCTGGCTAGGCGGTTAGGGAGCTCACAAACTCAGTCCTATCCAGTATCAGAGCGCTCAGAGGGGCTCGCGGCCATGATGCTGGATGCCATCGACAACCATGAACAACCACTGACAATTGAACGACTTTACCAATGGCATCGTTGGCTGTTCCCTGACAACGAATGGTCGGTACAGCCAATGAACGTAGGGCAGTTGCGAGGAGATGAGCCGATGCTGGTTGTCTCTGGGCGTGTTGATCGCCCTACCGTGCATTTTGAGGCACCGCCCAGAGCAACTCTGGACGATCAACTGGCCGAGTTCATCCCCTGGTTTAACCAGACTCAGCATGACCCCACGATGGATCCACTGCTTCGTGCGGCGATCTGTCATTTCTGGTTCGTGACCCTGCATCCCGTTGATGATGGCAATGGGCGGCTCACGCGGGCATTGACCGATCTCGCGCTGTCACAGGCTGACAGCCAGGGCATCCGTTTGTATGCCATGTCAGTCGCTATTCTAGAATGGCGGGCTGACTACTATCGGGCACTGGAGTCAACACAGAAGGGCACGCTGGATATCACATCCTGGCTTTGTTGGTTCCTCGACACACTGGATTACGCCATAGAGCTGGCATTACAGGTTATTGCTCGTTCTCTTGCCAAGGCTCATTTTTGGTTGCGGCACTGTCATGACAGTCTGAGTCCAGAGCAAACCAAAGTGCTGAATCGTTTACTGGATGGCGGCGAACAGGGTTTTGAAAATGGCATCAGTGCCAGTCAATATCAAAAAGTCGCCGGAGTCAGCAAGGCGACTGCCACACGCCATCTGGCTGAACTGGTGGAGAGGGGATGCATTGAGAAATTACCTGGTGGCGGACGCAATACACGCTATCAGATCTGCTTGCACACCGAGGGAGTTTGA
>42946.2990 [A hydrophila ML09119]
ATGGAACCACTTTGGATTTGGCAACAAGCCGACTGGCCCCATTTTCGTTGGCAGGATAGCGAGATATTGCCCAGATTACGGCACGTTCAACACAGGTTGGGGATCCTAATAGGTAGTCATTCCAGGTTGGGGAACTCCGACCAAGCGTTAGATACGTTACTGGCTAACATCATCTCCTCATCCGCTATTGAGGGTGAGCGTCTCAATGCCCAATCCGTGCGATCTTCCCTGGCTAGGCGGTTAGGGAGCTCACAAACTCAGTCCTATCCAGTATCAGAGCGCTCAGAGGGGCTCGCGGCCATGATGCTGGATGCCATCGACAACCATGAACAACCACTGACAATTGAACGACTTTACCAATGGCATCGTTGGCTGTTCCCTGTCAACGAATGGTCGGTACAGCCAATGAACGTAGGGCAGTTGCGAGGAGATGAGCCGATGCTGGTTGTCTCTGGGCGTGTTGATCGCCCTACCGTGCATTTTGAGGCTCCACCCAGAGCCGCTCTGGACGATCAACTAGCCGAGTTCATCCCCTGGTTTAACCAGACTCAGCATGACCCCACGATGGATCCACTACTTCGTGCGGCGATCTGTCATTTCTGGTTCGTGACCCTGCATCCCGTTGATGATGGCAATGGGCGGCTCACGCGGGCATTGACCGATCTCGCGCTGTCACAGGCTGACAGCCACAGCATCCAGCTGTATGCCATGTCAGTCGCTATTCTAGAGCGGCGGGATCACTACTATCGAGCGCTTGAGTCAGCGCAGAGGGGCCCGCTAGATATTACCTCCTGGATCTGTTGGTTCCTCGACACACTGGATTACGCCATAGAGCTGGCATTACAGGTTATTAATCGTTCTCTCGCCAAGACATTTTTCTGGTTGCGGCACTGTAATGACGCTCTGAGTCCAGAGCAAACCAAAGTGCTGAATCGTTTACTGGATGGCGGCGAACAGGGTTTTGAAAATGGCATCAACGCCAGTCAATATCAAAAAGTCGCCGGAGTCAGCAAGGCGACGGCTACACGTCATCTGGGTGAATTGGTGGATAAGGGGTGCATTGAGAAATTACCTGGTGGCGGACGCAGTACACGCTATCAGATCCGCTTGCACACAGAGGGAGTTTGA
>42947.914 [A hydrophila SNUFPCA8]
ATGGAACCATTTTGGATTTGGCAACAAGCTGATTGGCCCCATTTTCGTTGGCAGGATAGCGAGATATTGCCCAGATTACGGCAGGTTCAACGCAGGCTGGGAATGCTAATAGGTAGTCATTCCAGGTTGGGGAACCCCGACCAAACGTTGGACACGTTATTGGCTAACATCATCGCCTCGTCCGCTATCGAAGGCGAACGTCTCAATGCCCAATCCGTGCGTTCTTCCCTGGCTAGGCGGTTAGGGGGATCACAAACTCCGTCCTATCCCGTGTCAGATCGCTCAGAGGGGCTCGCGGCCATGATGCTGGATGCCATCGACAACCATGAACAACCACTGACAATTGAACGACTTTACCAATGGCATCGTTGGCTGTTCCCCGCCAACGAATGGTCGGTGCAGCCAGTGAACGTAGGGCAGTTGCGAGGAGATGAGCCGATGCAGGTTGTCTCTGGGCGTGTTGATCGCCCCACCGTGCATTTTGAGGCACCGCCCAGAGCAGCTCTGGACGATCAACTGGCCGAGTTCATCCGCTGGTTTAACCAGACTCGGCATGACCCCACGATGGATCCACTGCTTCGTGCGGCGATCTGCCATCTCTGGTTTCTGACGCTGCACCCCGTTGATGATGGCAATGGGCGGTTAGCGCGGGCACTGACCGATCTTGCGCTGTCACAGGCTGACAGCCAAAGCATCCGGCTGTATGCCATGTCCGTTGGTATTCTAGAACGGCGGGCAGACTACTATCGGGCATTGGGGTCAGCACAGAAGGGCTCGTTGGATATTACCTCCTGGATCTGTTGGTTCCTCGACACACTGGATTACGCCATAGAGCTGGCATTACAGGTTATTGATCGTTCTCTCGCCAAGACATTTTTCTGGTTGCGGCACTGTAATGACGATCTGAGTCCAGAGCAAACCAAAGTGCTGAATCGTTTACTGGATGGCGGCGAACAGGGTTTTGAAAATGGCATCAGTGCCAGTCAATATCAAAAAGTCGCCGGAGTCAGTAAGCCCACGGCCACACGCCATCTGGCTGCATTGGTGGAAAAGGGATGTATTGAGAAATTACCTGGTGGCGGACGCAATACACGCTATCAGATCCGCTTGCACACCGAGGGAGTTTGA
>46598.3947 [A veronii B565]
ATGGAACCATTGTGGATTTGGCAACAAGCAGATTGGCCCCATTTTCGTTGGCAGGATAGCGAGATATTGCCCAGATTACGGCACGTTCAACGCAGGCAGGGAATTCTAATCGGTCGTCATTCCAGGTTGGGGAACTCCGACCAAGCGTTAGATACGTTACTGGCTAACATCATCTCCTCATCCGCTATCGAAGGCGAACGCCTCAATGCTCAATCTGTGCGTTCCTCCCTTGCTCGGCGGTTAGGGGGATCAGAAACTCCGTCCTATCCCGTGTCAGATCGCTCAGAGGGGCTCGCGGCCATGATGTTGGATGCCATCGACAACCATGAACAACCACTGACAATTGAACGACTTTACCAATGGCATCGTTGGCTGTTCCCCGCCAACGAATGGTCGGTGCAGCGACTGAACGTAGGGCAGTTGCGAGGAGATGAGCCGATGCAGGTTGTCTCTGGGCGTGTTGATCGCCCCACCGTGCATTTTGAGGCACCGCCCAGAGCAACTCTGGACGATCAACTGGCCGAGTTCATCCCCTGGTTTAACCAGACTCGGCATGACCCCACGATGGATCCCCTTCTTCGTGCGGCAATCATCCATTTCTGGTTCGTGACCCTGCATCCCGTTGATGATGGTAATGGGCGGCTCACGCGGGCATTGACCGATCTCGCGCTGTCACAGGCTGACAGCCACAGTATCCGGCTGTATGCCATGTCAGTTGCTATTCTAGAGCTGCGGGGTGACTACTATCGAGCGCTTGAGTCAGCGCAGAAGGGCTCGTTGGATATTACCTCCTGGATCTGTTGGTTTCTCGACACACTGGATTTCTCCATAGAGCTGGCATTACAAAGTATCGCCCGTAGCCTTGCCAAGACATCTTTCTGGCAGCGGCACTGTCATGACGGCCTGAGCCCAGAGCAAACCAAAGTGATTAACCGCCTACTGGATGGCGGCGAACAGGGTTTTGAAAATGGCATCAGTGCCAGTCAATATCAAAAAGTCGCCGGAGTCAGTAAGCCCACGGCCACACGCCATCTTGCGCAATTGCTGGATAGGGGGTGCATTGAGAAATTACCTGGTGGCGGACGCAATACACGCTATCAGATCCGCTTGCAAACTGAGGGAGTTTGA
>51.1856 [A veronii CECT7059]
ATGGAACCATTTTGGATTTGGCAACAAGCTGACTGGCCCCATTTTCGTTGGCAGGATAGCGAGATATTGCCCAGATTACGGCACGTTCAACGCAGGCAGGGAATTCTAATCGGTCGTCATTCCAGGTTGGGGAACTCCGACCAAGCGTTAGATACGTTACTGGCTAACATCATCTCCTCATCCGATATCGAAGGCGAACGCCTCAATGCTCAATCTGTGCGTTCCTCCCTTGCTCGGCGGTTAGGTGGGCCACAAACTCAGTCATATCCAGTATCAGAGCGCTCAGAGGGGCTCGCGGCCATGATGCTGGATGCCATCGACAACCATGAACAACGGTTGACGATTGAGAGGCTTTATCAATGGCATCGTTGGTTGTTCCCCGTCAACGAATGGTCGGTGCAGCGACTGAACGTAGGTCAGATGCGAGGAGATGAGCCGATGCAGGTTGTCTCTGGACGTGTTGATCGCCCCACCGTGCATTTTGAGGCACCGCCCAGAGCAACTCTGGACGATCAACTGGCCGAGTTCATCCGCTGGTTTAACCAGACTCGGCATGATCCCACGATGGATCCCCTTCTTCGTGCGGCAATCATCCATTTCTGGTTCGTGACCCTGCATCCCGTTGATGATGGTAATGGGCGGCTAACGCGGGCACTGACCGATCTCGCGCTGTCACAGGCTGACAGCCACAGCATTCGGCTATATGCCATGTCAGTTGCTATTCTCGAACGGCGGGAGCACTACTATCGGGCGCTTGAGTCAGCGCAGAGGGGGCCGCTAGATATTACCTCCTGGATCTGTTGGTTCCTCGACACACTGGATTACTCCATAGAGCTGGCATTACAAAGTATCGCTCGTAGCCTTGCCAAGGCGTCTTTCTGGCTGCGGCACTGTCATGACGGTCTGAGTCCAGAGCAAACCAAAGTGCTGAATCGTTTACTGGATGGCGGCGAACAGGGTTTTGAAAATGGCATCAGTGCCAGTCAATATCAAAAAGTCGCCAGAGTCAGTAAGCCCACGGCCACACGCCATCTGGCTGCATTGGTGGAAAAGGGATGTATTGAGAAATTACCTGGTGGCGGACGCAACACACGCTATCAGATCCGCTTGCACACCGAGGGAGTTTGA
>55.1835 [A veronii AK227]
ATGAGCCGAATGAGGGCTATTATCGGCTCATATAGCGAGCCGAATGTGGTGTCAATTCGGCTCATTGTTGGCATTGCACTGCTTGCCCGCGACACAAAATCAGCGAGATTATCGATGACCGTAGACTGGATCTGGCAACACGAGAACTGGCCTCATTTTTGCCGGCAAGACCGGCAGTTACTGCCAAAGCTACGCCAAGTGCACCGTAATCTGGGGTTGCTCCAGGGCCTTCACTTATCAGCTCACAACACAACACTGGCGCATCAGACACATGCCCTAGATACGCTGCTGGCCAATGTCGTCGCGTCCTCGGCTATCGAGAATCAACAACTGAACTCTCAGTCGTTACGTGCATCTCTGGCATGTCGCCTCGGGATAGCGGAGCAGTCCCCCTACCCTACCTCAGTTAGATCCGAGGGACTGGCCGCGATGATTGTGGATGCAATTAGCAGCGATGAGCTGTTGACGCTGGAACGCTTGCTGCAATGGCACCGCTGGCTTTTTCCCGCAGATGACCGGAGATTGCATCAGATACGCGTTGGCCAGCTGCGTGGTGATGAGCAGATGCAGGTGATATCCGGAGCACGAGATCGACTGACCGTGCATTTCGAGGCCCCACCACGAGAGGGGCTGGAGGAGGCATTGGCGACATTTGTCGACTGGTTCAGAACTAGTCTCGATGATCCCTGCCTACACCCATTACTGCGAGCCGCCATCTGTCATCTCTGGTTTGTCACGTTACATCCGTTTGATGACGGTAACGAACGGATTACCCGAGCCCTCACCGATCTTGCACTCTCTCAGGCCGACAACCAGAGCATCAGTCTGTATGCAATGTCGACCGTGATTTTCGAGCGTCGAGCTGATTACTATCGCGCTCTGGAGCAGACTCAGAGAGGAGGCGTGGATGTCACAGAGTGGCTGGCTTGGTTTTTGGACACACTCAACGTCACGCTGGAACAGGCCCAACAATCATGCACACATGCGCTTGCTCGAAACCGCTTCTGGCTGCTACACGCTAGTGACCAACTGTGCCCTGAACAGGTGATGATACTGAACCATTTGCTCGACGGTTACACACAGGACGGCCTACCGTACATTAGTGCCAGCCAGTATAAAAAAATTGCTCAGGTGAGCAAATCTACAGCCACGCGCCACCTTACTGATCTACTGGAAAAAAACTGCCTAGAAAAAGAACCTGGAGGAGGCGGTAGAAATACCCGTTATAGGCTCAAATTGACAAATCACTGA
>56.641 [A veronii AK236]
ATGGAACCATTTTGGATTTGGCAACAAGCAGATTGGCCCCATTTTCGTTGGCAGGATAGCGAGATATTGCCCAGATTACGGCAGGTTCAACGCAGGCAGGGAATTCTAATCGGTAGTCATTCCAGGTTGGGGAACCCCGACCAAACGTTGGACACGTTATTGGCTAACATCATCGCCTCGTCCGCTATCGAAGGCGAACGTCTCAATGCCCAATCCGTGCGATCTTCCCTGGCTAGGCGGTTAGGGAGCTCACAAACTCAGTCCTATCCAGTATCAGAGCGCTCAGAGGGGCTCGCGGCCATGATGCTGGATGCCATCGACAACCATGAACAACTACTGACAATTGAACGACTTTACCAATGGCATCGTTGGCTGTTCCCCGCCAACGAATGGTCGGTGCAGCCAGTGAACGTAGGGCAGTTGCGAGGAGATGAGCCGATGCAGGTTGTCTCTGGGCGTGTTGATCGCCCCACCGTGCATTTTGAGGCTCCACCCAGAGCAGTTCTGGACGATCAACTGGCCGAGTTCATGCTCTGGTTTAACCAGACTCGACATGACCCCACGATGGATCCACTGCTTCGTGCGGCGATCTGTCATTTCTGGTTCGTGACCCTGCATCCCGTTGATGATGGCAATGGGCGGCTCACGCGGGCATTGACCGATCTCGCGCTGTCACAGGCTGACAGCCACAGCATCCGGCTGTATGCCATGTCAGTTGCGATTCTAGAACGGCGGGCAGACTACTATCGGACACTGGGGTCAGCACAGAAGGGCTCGTTGGATATTACCTCCTGGATCTGTTGGTTCCTCGACACACTGGATTACTCCATAGAGCTGGCATTACAGGTTATTGATCGTTCTCTCGCCAAGACATTTTTCTGGTTGCGGCACTGTAATGACGATCTGAGTCCAGAGCAAACCAAAGTGCTGAATCGTTTACTGGATGGCGGCAAAGAAGGTTTTGAAAATGGCATCAATGCAAGCCAGTATCAAAAAGTGGCAAGAGTCAGCAAAGCGACCGCTACGCGCCATCTTGCGCAACTGGTGGATAGGGGGTGCATTGAGAAATTACCTAGTGGTGGACGCAATACACGCTATCAGATCCGCTTGCACACAGAGGGAGTTTGA
>57.105 [A veronii AK241]
ATGGAACCATTTTGGATTTGGCAACAAGCCGACTGGCCCCATTTTCGTTGGCAGGATAGCGAGATATTGCCCAGATTACGGCAGGTTCAACGCAGGCAGGGAATTCTAATCGGTAGTCATTCCAGGTTGGGGAACCCCGACCAAACGTTGGACACGTTATTGGCTAACATCATCGCCTCGTCCGCTATCGAAGGCGAACGTCTCAATGCCCAATCCGTGCGATCTTCCCTGGCTAGGCGGTTAGGGAGCTCACAAACTCAGTCCTATCCAGTATCAGAGCGCTCAGAGGGGCTCGCGGCCATGATGCTGGATGCCATCGACAACCATGAACAACTACTGACAATTGAACGACTTTACCAATGGCATCGTTGGCTGTTCCCCGCCAACGAATGGTCGGTGCAGCCAGTGAACGTAGGGCAGTTGCGAGGAGATGAGCCGATGCAGGTTGTCTCTGGGCGTGTTGATCGCCCCACCGTGCATTTTGAGGCTCCACCCAGAGCAGTTCTGGACGATCAACTGGCCGAGTTCATGCTCTGGTTTAACCAGACTCGACATGACCCCACGATGGATCCCCTTCTTCGTGCGGCAATCATCCATTTCTGGTTCGTGACCCTGCATCCCGTTGATGATGGCAATGGGCGGCTCACGCGGGCATTGACCGACCTCGCGCTGTCACAGGCTGACAGCCAGGGCATCCGTTTGTATGCCATGTCAGTCGCTATTCTAGAATGGCGGGCTGACTACTATCGGGCACTGGAGTCAACACAGAAGGGCACGCTGGATATTACCTCCTGGATTTGTTGGTTCCTCGACACACTGGATTACTCCATAGAGCTGGCATTACAGGTTATTGCTCGTTCTCTTGCCAAGGCTCATTTTTGGTTGCGGCACTGTCATGACAGTCTGAGTCCAGAGCAAACCAAAGTGCTGAATCGTTTACTGGATGGCGGCGAACAGGGTTTTGAAAATGGCATCAGTGCCAGTCAATATCAAAAAGTCGCCGGAGTCAGTAAGCCCACGGCTACACGCCATCTGGCTGCATTGGTGGAAAAGGGATGTATTGAGAAATTACCTGGTGGCGGACGCAATACACGCTATCAGATCCGCTTGCACACCGAAGGAGTTTGA
>58.101 [A veronii CECT4902]
ATGGAACCATTTTGGATTTGGCAACAAGCAGATTGGCCCCATTTTCGTTGGCGGGATAGCGAGATATTGCCCAGATTACGGCAGGTTCAACGCAGACAGGGAATTCTAATCGGTAGTCATTCCAGGTTGGGGAACCCCGACCAAACGTTGGACACGTTATTGGCTAACATCATCGCCTCGTCCGCTATCGAAGGCGAACGTCTCAATGCCCAATCCGTGCGATCTTCCCTGGCTAGGCGGTTAGGGAGCTCACAAACTCAGTCCTATCCAGTATCAGAGCGCTCAGAGGGGCTCGCGGCCATGATGCTGGATGCCATCGACAACCATGAACAACCACTGACAATTGAACGACTTTACCAATGGCATCGTTGGCTGTTCCCTGTCAACGAATGGTCGGTACAGCCAATGAACGTAGGGCAGTTGCGAGGAGATGAGCCGATGCTGGTTGTCTCTGGGCGTGTTGATCGCCCTACCGTGCATTTTGAGGCTCCACCCAGAGCCGCTCTGGACGACCAACTGGCCGAGTTGATCCTCTGGTTTAACCAGACTCGGCATGATCCCACGATAGATCCCCTTCTTCGTGCGGCGATTTGCCATCTCTGGTTTCTGACCCTGCACCCCGTTGATGATGGCAATGGGCGGTTAGCGCGGGCACTGACCGATCTCGCGCTGTCACAGGCTGACAGCCAAAGTATCCGGCTGTATGCCATGTCAGTTGCTATTCTAGAGTGGCGGACTGATTACTATCGGGCACTGGAGTCAGCACAGAAGGGTGCGCTGGATATTACCTCTTGGCTCTGTTGGTTTCTCGATACACTGGATAACTCCATAGAGTTGGCATTACAAGGTATCGCCCGTAGCCTTGCCAGAACAAATTTCTGGCTGCGACACAATCATGACTGTCTGAGTCCAGAGCAAACCAAGGTTGTTAACCGTTTATTGGGTGGCGGCGAACAGGGTTTCGAAAATGGCATCAACGCGAGTCAGTATCAAAAAGTAGCCGGAGTCAGCAAGGCCACGGCCACACGCCATCTAGCTGAATTGGTGGAGAAGGGGTGCATTGAGAAATTACCTGGTGGCGGACGCAATACACGCTATCAGATCCGCTTGGATAATGTAGAGCCTACGGTGGGAGTTTGA
>642.131.peg.2 [A dhakensis BVH68]
ATGTTGGATGAGGAAATAATGGAACCATTGTGGATTTGGCAACAAGCAGATTGGCCCCATTTTCGTTGGCAGGATAGCGAGATATTGCCCAGATTACGGCACGTTCAACGCAGGCAGGGAATTCTAATCGGTCGTCATTCCAGGTTGGGGAACTCCGACCAAGCGTTAGATACGTTACTGGCTAACATCATCTCCTCATCCGCTATCGAAGGCGAACGCCTCAATGCCCAATCTGTGCGTTCCTCCCTTGCTCGGCGGTTAGGTGGGCCACAAACTCAGTCATATCCAGTATCAGAGCGCTCAGAGGGGCTCGCGGCCATGATGTTGGATGCCATCGACAATCATGAACAACCACTGAGTATAGAACGCCTTTACCAATGGCATCGTTGGCTGTTCCCCGTCAACGAATGGTCGGTGCAGCCAGTGAATGTAGGACAGTTGCGAGGAGATGAGCCGATGCAGGTTGTCTCTGGGCGTGTTGATCGCCCCATCGTGCATTTTGAGGCACCGCCCAGAGCAACTCTGGACGATCAACTGGCCGATTTCACCCTCTGGTTTAACCAGACTCGGCATGATCCCACGATAGATCCCCTTCTTCGTGCGGCGATTTGCCATCTCTGGTTTCTGACCCTGCACCCCGTTGATGATGGCAATGGGCGGTTAGCGCGGGCACTGACCGATCTCGCGCTGTCACAGGCTGACAGCCACAGCATGCGGCTGTATGCCATGCCAGTTGCTATTCTAGAGCTGCGGGGTGACTACTATCGAGCGCTTGAGTCAGCGCAGAAGGGCTCGTTGGATATTACCTCCTGGATCTGTTGGTTTCTCGACACACTGGATTTCTCCATAGAGCTGGCATTACAAAGTATCGCCCGTAGCCTTGCCACGGCATCTTTCTGGCAGCGGCACTGTCATGACGGCCTGAGCCCAGAGCAAACCAAAGTGATTAACCGCCTACTGGATGGCGGCGAACAGGGTTTTGAAAATGGCATCAGTGCCAGTCAATATCAAAAAGTCGCCGGAGTCAGTAAGCCCACGGCCACACGCCATCTTGCGCAATTGCTGGATAGGGGGTGCATTGAGAAATTACCTGGTGGCGGACGCAGTACACGCTATCAGATCCGCTGGGGAGATATTGGCTTCACGATGGGAGTCTGA
>642.135.peg.684 [A salmonicida pectinolytica CIP107036]
ATGGAACCATTTTGGATTTGGCAACAAGCAGATTGGCCCCATTTTCGTTGGCGGGATAGCGAGATATTGCCCAGATTACGGCAGGTTCAACGCAGGCAGGGCATTCTAATCGGTAGTCATTCCAGGTTGGGGAACCCCGACCAAACGTTGGACACGTTATTGGCTAACATCATCGCCTCGTCCGCTATCGAAGGCGAACGTCTCAATGCCCAATCCGTGCGATCTTCCCTGGCTAGGCGGTTAGGGAGCTCACAAACTCAGTCCTATCCAGTATCAGAGCGCTCAGAGGGGCTCGCGGCCATGATGCAGGATGCCATCGACAACCATGAACAACCACTGACAATTGAACGACTTTACCAATGGCATCGTTGGCTGTTCCCTGTCAACGAATGGTCGGTGCAGCGACTGAACGTAGGGCAGTTGCGAGGAGATGAGCCGATGCTGGTTGTCTCTGGGCGTGTTGATCGTCCCACCGTGCATTTTGAGGCACCGCCCAGAGCAACTCTGGACGATCAACTGACCGAGTACACCCTCTGGTTTAACCAGACTCGGCATGATCCAACGATGGATCCGCTTCTTCGTGCGGCAATTAGCCATTTTTGGTTTGTGACCCTTCATCCCGTTGATGATGGCAATGGGCGGCTCACGCGGGCATTGACCGATCTCGCGCTGTCACAGGCTGACAGCCACAGCATCCGGCTATATGCCATGTCAGTTGCTATTCTAGAACGGCGGGCAGACTACTATCGGACACTGGGGTCAGCACAGAAGGGCTCGTTGGATATTACCTCCTGGATTTGTTGGTTCCTCGACACACTGGATTACGCCATAGAGCTGGCATTACAGGTTATTGCTCGTTCTCTTGCCAAGGCTCATTTTTGGTTGCGGCACTGTCATGACAGTCTGAGTCCAGAGCAAACCAAAGTGCTGAATCGTTTACTGGATGGCGGCGAACAGGGTTTTGAAAATGGCATCAGTGCCAGTCAATATCAAAAAGTCGCCGGAGTCAGCAAGGCGACTGCCACACGCCATCTGGCTGAACTGGTGGAGAGGGGATGCATTGAGAAATTACCTGGTGGCGGACGCAATACACGCTATCAGATCTGCTTGCACACCGAGGGAGTTTGA
>642.147.peg.2576 [A veronii ADV102]
ATGGAACCATTGTGGATTTGGCAACAAGCAGATTGGCCCCATTTTCGTTGGCAGGATAGCGAGATATTGCCCAGATTACGGCACGTTCAACGCAGGCAGGGAATTCTAATCGGTCGTCATTCCAGGTTGGGGAACTCCGACCAAGCGTTAGATACGTTACTGGCTAACATCATCTCCTCATCCGCTATCGAAGGCGAACGCCTCAATGCCCAATCTGTGCGTTCCTCCCTTGCTCGGCGGTTAGGTGGGCCACAAACTCAGTCATATCCAGTATCAGAGCGCTCAGAGGGGCTCGCGGCCATGATGCTGGATGCCATCGACAACCATGAACAACGGTTGACGATTGAGAGGCTTTATCAATGGCATCGTTGGTTGTTCCCCGTCAACGAATGGTCGGTGAAGCGGCTGCATGTAGGGCAGTTGCGAGGAGATGCGCCGATGCTGGTTGTCTCTGGACGTGTAGATCGCCCCACCGTGCATTTTGAGGCACCGCCCAGAGCAACTCTGGACGATCAACTGGCCGAGTTCATCCCCTGGTTTAACCAGACTCAGCATGACCCCACGATGGATCCACTGCTTCGTGCGGCGATTTGCCATCTCTGGTTCGTGACCCTGCATCCCGTTGATGATGGTAATGGGCGGCTCACGCGGGCATTGACCGATCTCGCGCTGTCACAGGCTGACAGCCACAGCATCCGGCTGTATGCCATGTCAGTTGCGATTCTAGAGCTGCGGGGTGACTACTATCGAGCGCTTGAGTCAGCGCAGAGGGGCTCGCTAGATATTACCTCCTGGATCTGTTGGTTCCTCGACACACTGGATTACGCCATAGAGCTGGCATTACAGGTTATTGACCGTTCTCTTGCCAAGACACATTTCTGGTTGCGGCACTGTCATGACGGTCTCAGTCCAGAGCAAACCAAGGTTGTTAACCGTTTATTGGATGGCGGCCAACAGGGTTTTGAAAATGGCATCAACGCCAGTCAATATCAAAAAGTCGCCGGAGTCAGCAAGGCGACTGCTACACGCCATCTGGCTGAATTGGTGGAGAGGGGGTGCATTGAGAAATTACCTGGTGGCGGACGCAATACACGCTACCAGATCCGCTTGCACACTGAGGGGGTTTGA
>642.86.peg.1786 [A media BAQ071013132]
ATGGAACCATTTTGGATTTGGCAACAAGCAGATTGGCCCCATTTTCGTTGGCGGGATAGCGAGATATTGCCCAGATTACGGCAGGTTCAACGCAGGCAGGGAATTCTAATCGGTAGTCATTCCAGGTTGGGGAACCCCGACCAAACGTTGGACACGTTATTGGCTAACATCATCGCCTCGTCCGCTATCGAAGGCGAACGTCTCAATGCCCAATCCGTGCGTTCTTCCCTGGCTAGGCGGTTAGGGGGATCACAAACTCCGTCCTATCCCGTGTCAGATCGCTCAGAGGGGCTCGCGGCCATGATGCTGGATGCCATCGACAATCATGAACAGCCGCTGAGTATAGAACGCCTTTACCAATGGCATCGTTGGCTGTTCCCTGTCAACGAATGGTCGGTACAGCCAGTGAATGTAGGGCAGTTGCGAGGAGATGAGCCGATGCAGGTTGTCTCTGGGCGTGTTGATCGCCCCATCGTGCATTTTGAGGCACCACCCAGAGCTGCCCTTGACGATCAACTGGCCGCGTTTATCTTCTGGTTTAACCAGACTCGGCATGACCCCACGATGGATCCCCTTCTTCGTGCGGCAATCATCCATTTCTGGTTCGTGACCCTGCATCCCGTTGATGATGGTAATGGGCGGCTCACGCGGGCATTGACCGATCTCGCGCTGTCACAGGCTGACAGCCACAGCATCCGGCTGTATGCCATGTCAGTTGCTATTCTAGAACGGCGGGCTGACTACTATCGGGCACTGGAGTCAGCACAGAAGGGCTCATTGGATATTACCTCTTGGCTCTGTTGGTTTCTCGACACACTGCATCACAGCTTAGATCTGGCACTACAAGGTATCGCCCGTAGCCTTGCCAGAACAAATTTCTGGTTGCGACACAATCATGACTGTCTGAATCCAGAGCAAACCAAGGTTGTTAACCGTTTATTGGGTGGCGGCGAACAGGGTTTCGAAAATGGCATCAACGCGAGTCAGTATCAAAAAGTAGCCGGAGTCAGCAAGGCCACGGCCACACGCCATCTAGCTGAATTGGTGGAGAAGGGGTGCATTGAGAAATTACCTGGTGGCGGACGCAATACACGTTATCAGATCCGCTTGGGCGCGGCAGAGCACACGGAGGGAGTTTGA
>642.87.peg.2072 [A hydrophila BAQ071013136]
ATGATGGCTATTATCGGTTCATACTGTGAGCCGAATAAGGTGTCAATGCGGCTCATTTGTGGCATTGCACTACTTGCCCGCGACACAGAATCAACGAGGATATCGATGGCAGCAAACTGGATCTGGCAACACGATGAGTGGCCAAATTTTTGCTGGCAAGATAAGCCGTTAATGCCACGGCTACGCATGGTGTACCGCAATCTGGGACTACTCCAGGGCCTTCACTTATCAGCCCACAACACAAAACTAGCGCATCAGTCACATGTGCTTGATACGCTACTTGCCAATCTTATTGCTTCATCGGCCATCGAGAATCAACGACTTAATGGGCAATCATTACGTACATCGCTGGCTCGTCACCTTGACATATCGGAACAGGCACCTTACCCCACCTCAGATCGCACTGATGGATTGGCGGCCATGATTGTTGATGCAATCTATAACACCGATGAGCAGTTGACGCTGGAACGCTTGCTGCAATGGCACCGCTGGCTTTTTCCCGCAGATGACCGGAGATTGCATCAGATACGCGTTGGCCAACTGCGTGGTGATGAACCGATGCAGGTTATATCCGGTGCACGAGATCGACTGATCGTGCATTTCGAGGCCCCACCACGTGAGGGACTAGGGCAGGCCTTGGCCACTTTCATCGACTGGTTCAGAACTAGTCTCGATGATCCCTGCCTAGACCCATTACTGCGAGCCGCCATCTGTCATCTTTGGTTTGTCACGTTACATCCGTTTGATGACGGTAACGGACGGATTACCCGAGCCCTCACCGATCTAGCACTCTCTCAGGCCGACAACCAGAGCATCAGTCTGTATGCCATGTCGGTAGTAATATTTGAACAGCAAGCCGATTACTATCGCGCTCTGGAGCAGACCCAGAGAGGTGGTCTGGATATCACCCCTTGGCTGGTTTGGTTTTTGGACACACTCAACGTCACGCTGGAACAGGCCCAACAATCATGCACCCATACTCTGGCCCGGAACCGTTTCTGGCTGCGACACGCTAGTGACCAACTGAGCCCTGAACAGGTAATGATCCTACACCATATGCTAGACACTGATGACGTGCACAGTTTGCAGAGCATTAGTGCTGGCCAGTATCAAGCTATAGCTCAGGTTAGCAAAGCGACGGCAACACGCCATCTTTCTGATTTACTTGAAAAAAACTGCCTTGAGAAAATATCTGCTGGGGGTAGGAGCACACGTTACAGGCTATTATTGACAAATATCCTATAA
>6666666.114068.peg.838 [A sobria PAQ09101419]
ATGGAACCATTTTGGATTTGGCAACAAGCTGATTGGCCCCATTTTCGTTGGCGGGATAGCGAGATATTGCCCAGATTACGGCACGTTCAACGCAGGCAGGGAATTCTAATCGGTCGTCATTCCAGGTTGGGGAACTCCGACCAAGCGTTAGATACGTTACTGGCTAACATCATCTCCTCATCCGCTATCGAAGGCGAACGCCTCAATGCTCAATCTGTGCGTTCCTCCCTTGCTCGGCGGTTAGGGGGATCAGAAACTCCGTCCTATCCCGTGTCAGATCGCTCAGAGGGGCTCGCGGCCATGATGTTGGATGCCATCGACAATCATGGACAGCCGTTGACGATTGAGCGGCTTTACCAATGGCATCGTTGGTTGTTTCCCGTCAGCGAATGGTCGGTGCAACCAGTGAACGTAGGACAGTTGCGAGGAGATGAGCCGATGCAGGTTGTCTCTGGGCGTGTTGATCGCCCCATCGTGCATTTTGAGGCACCGCCCAGAGCAACTCTGGACGATCAACTGGCCGAGTTCATCCGCTGGTTTAACCAGACTCGGCATGATCCAACGATGGATCCGCTTCTTCGTGCGGCAATTAGCCATTTTTGGTTTGTGACCCTTCATCCCGTTGATGATGGCAATGGGCGGCTCACGCGGGCATTGACCGACCTCGCGCTGTCACAGGCTGACAGCCAGGGCATCCGTTTGTATGCCATGTCAGTCGCTATTCTAGAATGGCGGGCTGACTACTATCGGGCACTGGAGTCAACACAGAAGGGCACGCTGGATATTACCTCCTGGATTTGTTGGTTCCTCGACACACTGGATTACTCTATAGAGTTGGCATTACAGGTGATTGATCGTTCTCTCGCCAAGACATTTTTCTGGTTGCGGCACTGTAATGACGATCTGAGTCCAGAGCAAACCAAAGTGCTGAATCGTTTACTGGATGGCGGCGAACAGGGTTTTGAAAATGGCATCAGTGCCAGTCAATATCAAAAAGTCGCCGGAGTCAGTAAGCCCACGGCTACACGGCATCTGGCGGAGTTGGTGGATAGGGGGTGCATTGAGAAATTACCTGGTGGCGGACGCAATACACGCTATCAGATCCGCTTGCACACCGAGGGAGTTTGA
>6666666.114100.peg.675 [A hydrophila PAQ09101421]
ATGGAACCATTTTGGATTTGGCAACAAGCAGATTGGCCCCATTTTCGTTGGCGGGATAGCGAGATATTGCCCAGATTACGGCAGGTGCAACGCAGGTTGGGAATTCTAATCGGTAGTCATTCCAGGTTGGGGAACCCCGACCAAACGTTGGACACGTTATTGGCTAACATCATCGCCTCGTCCGCTATCGAAGGCGAACGTCTCAATGCCCAATCCGTGCGTTCTTCCCTGGCTAGGCGGTTAGGGGGATCAGAAACTCAGTCCTATCCCGTGTCAGATCGCTCAGAGGGGCTCGCGGCAATGATGCTGGATGCCATCGACAACCATGAACAACCACTGACAATTGAACGACTTTACCAATGGCATCGTTGGCTGTTCCCCGCCAACGAATGGTCGGTGCAGCGACTGAACGTAGGGCAGTTGCGAGGAGATGAGCCGATGCTGGTTGTCTCTGGGCGTGTTGATCGCCCTACCGTGCATTTTGAGGCTCCACCCAGAGCCGCTCTGGACGATCAACTGGCCGAGTTCATCCCCTGGTTTAACCAGACTCAGCATGACCCCACGATGGATCCACTGCTTCGTGCGGCGATCTGTCATTTCTGGTTCGTGACCCTGCATCCCGTTGATGATGGCAATGGGCGGCTCACGCGGGCATTGACCGATCTCGCGCTGTCACAGGCTGACAGCCACAGCATCCGGCTGTATGCCATGTCAGTTGCGATTCTAGAACGGCGGGCAGACTACTATCGGACACTGGGGTCAGCACAGAAGGGCTCGTTGGATATTACCTCCTGGATCTGTTGGTTTCTCGATACGCTGGATTACACCCTAGAACTGGCATTACAGAGTATTGCTCGTGGCCTTGCCAAGGCATCTTTCTGGCAGCGGCACTGTCATGACGGTCTGAGTCCAGAGCAAACTAAGGTTGTTAACCGTTTATTGGATGGCGGCAAAGAAGGTTTTGAAAATGGCATCAATGCAAGCCAGTATCAAAAAGTGGCAAGAGTCAGCAAAGCGACCGCTACACGCCATCTTGCGCAACTGGTGGATAGTGGGTGCATTGAGAAATTACCTGGTGGCGGACGCAATACACGCTATCAGATCCGCTTGCACACAGAGGGAGTTTGA
>6666666.114107.peg.21 [A hydrophila ARS13114]
ATGGAACCATTTTGGATTTGGCAACAAGCTGACTGGCCCCATTTTCGTTGGCAGGATAGCGAGATATTGCCCAGATTACGGCACGTTCAACGCAGGTTGGGGATCCTAATAGGTAGTCATTCCAGGTTGGGGAACTCCGACCAAGCGTTGGATACGGTATTGGCTAACACCATCGCCTCGTCCGCTATCGAAGGCGAACGTCTCAATGCCCAATCCGTGCGATCTTCCCTGGCTAGGCGGTTAGGGAGCTCACAAACTCAGTCCTATCCAGTATCAGAGCGCTCAGAGGGGCTCGCGGCCATGATGCTGGATGCCATCGACAACCATGAACAACCACTGACAATTGAACGACTTTACCAATGGCATCGTTGGCTGTTCCCTGTCAACGAATGGTCGGTACAGCCAATGAACGTAGGGCAGTTGCGAGGAGATGAGCCGATGCAGGTTGTCTCTGGGCGTGTTGATCGCCCCATCGTGCATTTTGAGGCACCGCCCAGAGCAACTCTGGACGATCAACTGGCCGAGTTCATCCCCTGGTTTAACCAGACTCAGCATGACCCCACGATGGATCCACTGCTTCGTGCGGCGATCTGTCATTTCTGGTTCGTGACCCTGCATCCCGTTGATGATGGCAATGGGCGGCTCACGCGGGCATTGACCGATCTCGCGCTGTCACAGGCTGACAGCCACAGCAGACGGCTGTATGCCATGTCAGTTGCTATTCTAGAGCTGCGGGGTGACTACTATCGAGCGCTTGAGTCAGCGCAGAGGGGCTCGCTAGATATTACCTCCTGGATCTGTTGGTTCCTCGACACACTGGATTACTCCATAGAGCTGGCATTACAAAATATCGCTCGTAGCCTTGCCAAGGCATCTTTCTGGCAGCGGCACTGTCATGACGGTCTGAGTCCAGAGCAAACTAAGGTTGTTAACCGTTTATTGGATGGCGGCAAAGAAGGTTTTGAAAATGGCATCAATGCAAGCCAGTATCAAAAAGTGGCAAGAGTCAGCAAAGCGACCGCTACACGCCATCTTGCGCAACTGGTGGATAGGGGGTGCATTGAGAAATTACCTAGCGGTGGACGCAATACACGCTATCAGGTCCGCTTGCACACAGAGGTAGTTTGA
>6666666.114118.peg.2665 [A sobria ARS14514]
ATGAGGGCTATTATCGACTCACAATACGAGCCGAATGTGGTGTCAATTCGGCTCATTTTTGGCATTGCACTGCTTGCCCGCGACACAGAATCAACGAGGTTATCGATGGCAGCAGACTGGATTTGGCAACACGAGGACTGGCCACATTTTTGCTGGCAAGATAAGCAGTTACTGCCACGGCTACGCCAAGCGCACCGTAATCTGGGGTTGCTCCAGGGCCTTCACTTATCAGCTCACAACACAACACTGACGCATCAGACACATGCCCTAGATACGCTGCTGGCCAATGTCGTCGCGTCCTCGGCTATCGAGAATCAACAACTGAACTCTCAGTCGTTACGTGCATCTCTGGCATGTCGCCTCGGGATAGTGGAGCAGTCCCCCTACCCTACCTCAGTTAGATCCGAGGGGCTGGCCGCCATGATTGTGGATGCAATTAGCAGCGATGAGCAGTTGACGCTTGAACGCCTGCTGCAATGGCATCGCTGGCTTTTTCCCGCAGATGACCGGAGATCGCATCAGATACGCGTTGGCCAGCTGCGTGGTGATGAGCCGATGCAGGTGATATCCGGAGCACGTGATCGACTCATCGTGCATTTCGAAGCCCCACCACGTGAGGGACTAGGGCAGGCATTGGCCACTTTCATCGACTGGTTCAATACCAGTTTCGATGATCCCTGCCTAGATCCATTACTGCGAGCCGCCATCTGTCAGCTCTGGTTTGTCACGTTACATCCGTTTGATGACGGTAACGGACGGATTAGCCGAGCCCTCACCGATCTTGCACTCTCTCAGGCCGACAACCAGAGCATCAGTCTGTATGCAATTTCGACAGTGATTTTTGAGCGTCGAGCTGATTACTATCGCGCTCTGGAGCAGACCCAGAGAGGTGGTCTGGATATCACCCCTTGGCTGGTTTGGTTTTTGGACACACTCAACGTCACGCTGGAACAGGCACAACAATCATGCACCCAAACTCTGGCCCGGCAACGTTTCTGGCAGCAACACGCTAATGACCAATTGTGCCCTGAACAGGTAATGATCCTGAACTATTTGATAGGCAGTGATGATGATCGCTGTTTGCAGAGCATTAGTGCCAGTCAGTATCAAATTATTGCTCAGGTGAGCAAATCTACAGCCACGCGCCATCTTACTGATCTACTGGAAAAAAACTGCCTAGAAAAAGAGCCTGGTGGAGGCAGAAACACACGATATCGGCTCAAATTGACACCTGAAAAGTAA
>6666666.114118.peg.669 [A sobria ARS14514]
ATGGAACCATTTTGGATTTGGCAACAAGCCGACTGGCCCCATTTTCGTTGGCGGGATAGCGAGATATTGCCCAGATTACGGCAGGTTCAACGCAGGCAGGGAATTCTAATCGGTCGTCATTCCAGGTTGGGGAACCCCGACCAAACGTTGGACACGTTATTGGCTAACATCATCGCCTCGTCCGCTATCGAAGGCGAACGCCTCAATGCACAATCCGTGCGTTCCTCTCTGGATAGGCGGTTAGGAGGTTCACAAACTCAGTCCTATCCAGTATCGGAGCGCTCAGAGGGGCTCGCGGCCATGATGCTGGATGCCATCGACAATCATGGACAGCCGTTGACGATTGAACGGCTTTATCAATGGCATCGTTGGTTGTTCCCCATCAACGAATGGTCGGTGCAACCAGTGAACGTAGGGCAGTTACGAGGAGATGAGCCGATGCAGGTTGTCTCTGGACGTGTTGATCGCCCAACCGTGCATTTTGAGGCACCGCCCAGAGCAACTCTGGACGATCAACTGGCTGCGTTCATCCTCTGGTTTAACCAGACTCAGCATGACCCCACGATGGATCCACTGCTTCGTGCGGCGATCTGCCATTTATGGTTCGTGACCCTGCATCCCGTTGATGATGGCAATGGGCGGCTCACGCGGGCACTGACCGATCTCGCGCTGTCACAGGCTGACAGCCAAAGCATCCGTTTGTATGCCATGTCAGTTGCTATTCTTGGACGGCGGGCAGACTACTATCGGGCACTGGAGTCAGCACAGAAGGGCATGCTGGATATCACATCCTGGCTCTGTTGGTTTCTCGACACACTGGATTACTCCATAGAGCTGGCATTACAGAGTATTGCTCGCGGCCTTGCCAAGGCATCTTTCTGGCAGCGGCACTACTGTCATGACGGTCTGAGTCCAGAGCAAACCAAAGTGCTGAATCGTTTACTGGATGGCGGCGAGCAGGGTTTTGAAAATGGCATCAACGCCAGTCAATATCAAAAAGTCGCCGGAGTCAGCAAGGCTACTTCTACACGCCATCTGGCCGAATTGGTGGAAAAGGGATGTATTGAGAAATTACCTGGTGGCGGACGCAATACACGCTATCAGATCCGCTTGCAGACCGAGGGAGTTTGA
>6666666.114122.peg.3234 [A hydrophila PAQ0910149]
ATGGAACCATTTTGGATTTGGCAACAAGCTGACTGGCCCCATTTTCGTTGGCAGGATAGCGAGATATTGCCCAGATTACGGCACGTTCAACGCAGGTTGGGGATCCTAATAGGTAGTCATTCCAGGTTGGGGAACTCCGACCAAGCGTTGGATACGGTATTGGCTAACACCATCGCCTCGTCCGCTATCGAAGGCGAACGTCTCAATGCCCAATCCGTGCGATCTTCCCTGGCTAGGCGGTTAGGGAGCTCACAAACTCAGTCCTATCCAGTATCAGAGCGCTCAGAGGGGCTCGCGGCCATGATGCTGGATGCCATCGACAACCATGAACAACCACTGACAATTGAACGACTTTACCAATGGCATCGTTGGCTGTTCCCTGTCAACGAATGGTCGGTACAGCCAATGAACGTAGGGCAGTTGCGAGGAGATGAGCCGATGCAGGTTGTCTCTGGGCGTGTTGATCGCCCCATCGTGCATTTTGAGGCACCGCCCAGAGCAACTCTGGACGATCAACTGGCCGAGTTCATCCCCTGGTTTAACCAGACTCAGCATGACCCCACGATGGATCCACTGCTTCGTGCGGCGATCTGTCATTTCTGGTTCGTGACCCTGCATCCCGTTGATGATGGCAATGGGCGGCTCACGCGGGCATTGACCGATCTCGCGCTGTCACAGGCTGACAGCCACAGCAGACGGCTGTATGCCATGTCAGTTGCTATTCTAGAGCTGCGGGGTGACTACTATCGAGCGCTTGAGTCAGCGCAGAGGGGCTCGCTAGATATTACCTCCTGGATCTGTTGGTTCCTCGACACACTGGATTACTCCATAGAGCTGGCATTACAAAATATCGCTCGTAGCCTTGCCAAGGCATCTTTCTGGCAGCGGCACTGTCATGACGGTCTGAGTCCAGAGCAAACTAAGGTTGTTAACCGTTTATTGGATGGCGGCAAAGAAGGTTTTGAAAATGGCATCAATGCAAGCCAGTATCAAAAAGTGGCAAGAGTCAGCAAAGCGACCGCTACACGCCATCTTGCGCAACTGGTGGATAGGGGGTGCATTGAGAAATTACCTAGCGGTGGACGCAATACACGCTATCAGGTCCGCTTGCACACAGAGGTAGTTTGA
>6666666.114124.peg.772 [A hydrophila PAQ0910141]
ATGGAACCATTTTGGATTTGGCAACAAGCTGACTGGCCCCATTTTCGTTGGCAGGATAGCGAGATATTGCCCAGATTACGGCACGTTCAACGCAGGTTGGGGATCCTAATAGGTAGTCATTCCAGGTTGGGGAACTCCGACCAAGCGTTGGATACGGTATTGGCTAACACCATCGCCTCGTCCGCTATCGAAGGCGAACGTCTCAATGCCCAATCCGTGCGATCTTCCCTGGCTAGGCGGTTAGGGAGCTCACAAACTCAGTCCTATCCAGTATCAGAGCGCTCAGAGGGGCTCGCGGCCATGATGCTGGATGCCATCGACAACCATGAACAACCACTGACAATTGAACGACTTTACCAATGGCATCGTTGGCTGTTCCCTGTCAACGAATGGTCGGTACAGCCAATGAACGTAGGGCAGTTGCGAGGAGATGAGCCGATGCAGGTTGTCTCTGGGCGTGTTGATCGCCCCATCGTGCATTTTGAGGCACCGCCCAGAGCAACTCTGGACGATCAACTGGCCGAGTTCATCCCCTGGTTTAACCAGACTCAGCATGACCCCACGATGGATCCACTGCTTCGTGCGGCGATCTGTCATTTCTGGTTCGTGACCCTGCATCCCGTTGATGATGGCAATGGGCGGCTCACGCGGGCATTGACCGATCTCGCGCTGTCACAGGCTGACAGCCACAGCAGACGGCTGTATGCCATGTCAGTTGCTATTCTAGAGCTGCGGGGTGACTACTATCGAGCGCTTGAGTCAGCGCAGAGGGGCTCGCTAGATATTACCTCCTGGATCTGTTGGTTCCTCGACACACTGGATTACTCCATAGAGCTGGCATTACAAAATATCGCTCGTAGCCTTGCCAAGGCATCTTTCTGGCAGCGGCACTGTCATGACGGTCTGAGTCCAGAGCAAACTAAGGTTGTTAACCGTTTATTGGATGGCGGCAAAGAAGGTTTTGAAAATGGCATCAATGCAAGCCAGTATCAAAAAGTGGCAAGAGTCAGCAAAGCGACCGCTACACGCCATCTTGCGCAACTGGTGGATAGGGGGTGCATTGAGAAATTACCTAGCGGTGGACGCAATACACGCTATCAGGTCCGCTTGCACACAGAGGTAGTTTGA
>6666666.31242.peg.2047 [A sp TCO22]
ATGTTTGAACAGTCCGTTTGGCAGCTCTTTTCACAGACATCACAGCGGACATCGCTGACTACCTCTACCTCTTTTATTGCCATAATTTTCATATCTTGCAGCTCCATTTGTGCGGTTAGTCACTTATTGTGCAGCATCTTCCGACAAACGACATCCCCAGCAGGTTCTTTCAATGGTACTAGTTGTGTCATGAGCCGAATGATGGCTATTATCGGTTCACACTGTGAGCCGAATAAGGTGTCAGTTCGGCTCATTTGTGGCATTGCACTACTTGCCCGCGACACAGAATCAACGAGGTTATCGATGGCAGCAAACTGGATCTGGCAACACGAAGAGTGGCCAAATTTTTGCTGGCAAGATAAGCCGTTACTGCCACGGCTACGCATGGTGTACCGCAATCTGGGACTACTCCAGGGCCTTCACTTATCAGCCCACAGCACAAAACTAGCGCATCAGTCACATGTGCTTGATACGCTACTTGCCAATCTTATTGCTTCATCGGCCATCGAGAATCAACGACTTAATGGGCAATCATTACGTACATCGCTGGCTCGTCACCTTGACATATCGGAACAGGCACCTTACCCCACCTCAGATCGCTCTGATGGATTGGCGGCCATGATTGTTGATGCAATCTATAACAACGATGAGCAATTGACGCTGGAACGCTTGCTGCAATGGCACCGCTGGCTTTTCCCCGCTGATGACCGGAGATCGCATCAGATACGCGTTGGCCAGCTGCGTGGTGATGAGCCGATGCAGGTGATATCCGGAGCACGTGATCGACTCATCGTGCATTTCGAAGCCCCACCACGAGAGGGGCTGGAGCAGGAATTGGCCACTTTCATCGACTGGTTCAGAACCAGTCTCGATGACCCCTGCCTAGACCCATTACTAAGGGCCGCCATCAGCCACATATGGTTTGTCACTTTGCATCCGTTTGATGACGGTAATGGGAGGGTCACCCGAGCCCTAACCGATCTTGCACTCTCTCAGGCCGACAACCAGAGCATCACTCTGTATGCAATGTCGACCGTGATTTTCGAACACCGAGCCGATTACTATCGCGCTCTGGAGCAGACTCAGAGAGGAGGCGTGGATGTCACAGAGTGGCTGGTTTGGTTTTTGGACACACTCAACGTCACGCTGGAACAGGCCCAACAATCATGCACCCATACTCTGGCCCGGAACCGTTTCTGGCAGCAACACGCTAGCGACCAGCTGTTCACAGAACAAATCCAGATCCTGAACCATTTGTTAGACGGTTACATACAGGGCGGCCTACCGTGCATTAGTGCCAGCCAGTATCAAAAAATTGCTCAGGTGAGCAAATCAACTGCGACACGCCACCTTACTGATCTACTTGAAAAAAACTGCCTAGAAAAAGGGTCAAGTGGCGTCGGTAGAAATACCAGTTATAGGCTCAAATTGACACATCATTGA
>6666666.31242.peg.3735 [A sp TCO22]
ATGTTGGATGAGGAAATAATGGAACCATTGTGGATTTGGCAACAAGCAGATTGGCCCCATTTTCGTTGGCAGGATAGCGAGATATTGCCCAGATTACGGCACGTTCAACGCAGGCAGGGAATTCTAATCGGTCGTCATTCCAGGTTGGGGAACTCCGACCAAGCGTTAGATACGTTACTGGCTAACATCATCTCCTCATCCGCTATCGAAGGCGAACGCCTCAATGCCCAATCTGTGCGTTCCTCCCTTGCTCGGCGGTTAGGTGGGCCACAAACTCAGTCATATCCAGTATCAGAGCGCTCAGAGGGGCTCGCGGCCATGATGCTGGATGCCATCGACAACCATGAACAACGGTTGACGATTGAGAGGCTTTATCAATGGCATCGTTGGTTGTTCCCCGTCAACGAATGGTCGGTGCAGCGACTGAACGTAGGTCAGATGCGAGGAGATGAGCCGATGCAGGTTGTCTCTGGACGTGTTGATCGCCCCACCGTGCATTTTGAGGCACCGCCCAGAGCAACTCTGGACGATCAACTGGCCGAGTTCATCCGCTGGTTTAACCAGACTCGGCATGATCCCACGATGGATCCCCTTCTTCGTGCGGCAATCATCCATTTCTGGTTCGTGACCCTGCATCCCGTTGATGATGGTAATGGGCGGCTCACGCGGGCACTGACCGATCTCGCGCTGTCACAGGCTGACAGCCACAGCATTCGGCTATATGCCATGTCAGTTGCTATTCTCGAACGGCGGGAGCACTACTATCGGGCGCTTGAGTCAGCGCAGAGGGGGCCGCTAGATATTACCTCCTGGATCTGTTGGTTCCTCGACACACTGGATTACTCCATAGAGCTGGCATTACAGGTGATTGATCGTTCTCTCGCCAAGACATTTTTCTGGTTGCGGCACTGTCATGACGATCTGAGTCCAGAGCAAACCAAAGTGCTGAATCGTTTACTGGATGGCGGCGAACAGGGTTTTGAAAATGGCATCAGTGCCAGTCAATATCAAAAAGTCGCCGGAGTTAGTAAGCCCACGGCTACACGCCATCTTGCGCAACTGTTAGATAGGGGGTGCATTGAGAAATTACCTGGTGGCGGACGCAGTACACGCTATCATATCCGCTTGCACACCGAGGGAGTTTGA
>6666666.31242.peg.855 [A sp TCO22]
ATGGAACCATTTTGGATTTGGCAACAAGCAGATTGGCCCCATTTTCGTTGGCGGGATAGCGAGATATTGCCCAGATTACGGCAGGTGCAACGCAGGTTGGGAATTCTAATCGGTAGTCATTCCAGGTTGGGGAACCCCGACCAAACGTTGGACACGTTATTGGCTAACATCATCGCCTCGTCCGCTATCGAAGGCGAACGCCTCAATGCACAATCCGTGCGTTCCTCTCTGGATAGGCGGTTAGGAGGTTCACAAACTCAGTCCTATCCAGTATCGGAGCGCTCAGAGGGGCTCGCGGCCATGATGCTGGATGCCATCGACAATCATGGACAGCCGTTGACGATTGAGCGGCTTTACCAATGGCATCGTTGGCTGTTCCCTGTCAACGAATGGTCGGTGCAGCCAGTGAACGTAGGGCAGTTGCGAGGAGATGAGCCGATGCAGGTTGTCTCTGGGCGTGTTGATCGCCCAACCGTGCATTTTGAGGCTCCACCCAGAGCAGCTCTGGACGATCAACTGGCCGCGTTTATCTTCTGGTTTAACCAGACTCGGCATGATCCAACGATAGATCCCCTTCTTCGTGCGGCGATCTGTCATTTCTGGTTCGTGACCCTGCATCCCGTTGATGATGGCAATGGGCGGCTCACGCGGGCATTGACCGATCTCGCGCTGTCACAGGCTGACAGCCAGGGCATCCGTTTGTATGCCATGTCAGTCGCTATTCTAGAATGGCGGGCTGACTACTATCGGGCACTGGAGTCAACACAGAAGGGCACGCTGGATATCACATCCTGGCTTTGTTGGTTCCTCGACACACTGGATTACGCCATAGAGCTGGCATTACAGGTTATTGCTCGTTCTCTTGCCAAGGCTCATTTTTGGTTGCGGCACTGTCATGACAGTCTGAGTCCAGAGCAAACCAAAGTGCTGAATCGTTTACTGGATGGCGGCGAACAGGGTTTTGAAAATGGCATCAGTGCCAGTCAATATCAAAAAGTCGCCGGAGTCAGCAAGGCGACTGCCACACGCCATCTGGCTGAACTGGTGGAGAGGGGATGCATTGAGAAATTACCTGGTGGCGGACGCAATACACGCTATCAGATCTGCTTGCACACCGAGGGAGTTTGA
>93600.3035 [A hydrophila NF2]
ATGAGTTGGATTTGGCAGCAACAGGATTGGCCAAGATTTCATTGGCAGGACGAGGTTCTTCAACCACGCCTACGCTCACTTCATCGTCTGCTTGGCCTGCTGCTGGGGAGTTGTGCGATCGCCCCGACTCAAGAGCTAGATACTCTGGTGGCCAACATCATGGCCTCATCAGCCATCGAAGGTGAAGTTCTCAATGCACAATCTGTTCGAGCGTCCCTAGCAATGCAGCTAGGGGTCAGCCAAGCCGAGCAATTCTCTACAACTGAAAGGACTGATGGCTTGGCAGCTATGACAATGGACGCCATTGCTGAGCCCCACAAGCCATTGTCGCTTGAGCGGCTTTTACAGTGGCATCGGTGGCTACTCCCTGCATCACTTTCTGGAGGTAGCAGCATCAGTGGTGGCCAATTGCGTGACGATGGGCCGATGCAGGTCGTATCAGGGCGGTTCGACCAGCTCGTGGTTCATTTTGAGGCACCACCCCGAGCAGGTTTGGAGCTTGAATTACAAAACTTTATTGAGTGGTTTAACGAAAGTCGATTGAACCCAATTCTTGATCCGCTGCTTAGGGCTGCAATCAGCCATCTGTGGTTCGTGACGCTGCATCCTCTTGAAGATGGAAATGGCCGGATAGCACGAGCACTGACAGATTGGGCGTTAGCTCAGGCGGACCTGCACACCATCCGCCTATACGCCATGTCGGTCACCATATTTGAGCAGCGCGACAGGTATTATCAGCTTCTGGAGCAGACTCAAAGAGGAGGCTTAGATATCACACCTTGGTTAGTCTGGTTTCTGGATACGTTGGGGGAAGCCTTGCTGCGAGCTATCACTCAAGTGCAAGTTGATTCGGCCAAAAACGTTTTTTGGCTACAACATCATGCTACCCCGTTATTACCTGAACAAAGAATGTTGCTGGATCACCTACTGGATGGTTGCGCTCAAGGTTCCAACAAAAGCATATGCGCTAGTCAATATCAAAAATTGACTAGCGTAAGTAAATCAACAGCAACTCGTCACCTCTCAGAAATGGTTACAAAAGGATTATTAGTAAAATTGCCAAGTCGAGGTCGGAGTTCACGCTATCAAATTGAGTTACCTGGTTGA
>93601.895 [A salmonicida 34mel]
ATGGAACCATTTTGGATTTGGCAACAAGCAGATTGGCCCCATTTTCGTTGGCGGGATAGCGAGATATTGCCCAGATTACGGCAGGTTCAACGCAGGCAGGGCATTCTAATCGGTAGTCATTCCAGGTTGGGGAACCCCGACCAAACGTTGGACACGTTATTGGCTAACATCATCGCCTCGTCCGCTATCGAAGGCGAACGTCTCAATGCCCAATCCGTGCGATCTTCCCTGGCTAGGCGGTTAGGGAGCTCACAAACTCAGTCCTATCCAGTATCAGAGCGCTCAGAGGGGCTCGCGGCCATGATGCAGGATGCCATCGACAACCATGAACAACCACTGACAATTGAACGACTTTACCAATGGCATCGTTGGCTGTTCCCTGTCAACGAATGGTCGGTGCAGCGACTGAACGTAGGGCAGTTGCGAGGAGATGAGCCGATGCTGGTTGTCTCTGGGCGTGTTGATCGTCCCACCGTGCATTTTGAGGCACCGCCCAGAGCAACTCTGGACGATCAACTGACCGAGTACACCCTCTGGTTTAACCAGACTCGGCATGATCCAACGATGGATCCGCTTCTTCGTGCGGCAATTAGCCATTTTTGGTTTGTGACCCTTCATCCCGTTGATGATGGCAATGGGCGGCTCACGCGGGCATTGACCGATCTCGCGCTGTCACAGGCTGACAGCCACAGCATCCGGCTATATGCCATGTCAGTTGCTATTCTAGAACGGCGGGCAGACTACTATCGGACACTGGGGTCAGCACAGAAGGGCTCGTTGGATATTACCTCCTGGATTTGTTGGTTCCTCGACACACTGGATTACGCCATAGAGCTGGCATTACAGGTTATTGCTCGTTCTCTTGCCAAGGCTCATTTTTGGTTGCGGCACTGTCATGACAGTCTGAGTCCAGAGCAAACCAAAGTGCTGAATCGTTTACTGGATGGCGGCGAACAGGGTTTTGAAAATGGCATCAGTGCCAGTCAATATCAAAAAGTCGCCGGAGTCAGCAAGGCGACTGCCACACGCCATCTGGCTGAACTGGTGGAGAGGGGATGCATTGAGAAATTACCTGGTGGCGGACGCAATACACGCTATCAGATCTGCTTGCACACCGAGGGAGTTTGA
