# Supplementary material for: Identification and characterization of putative Aeromonas spp. T3SS effectors
Source: PLoS One. 2019 Jun 4;14(6):e0214035. doi: 10.1371/journal.pone.0214035 (PMC6548356; doi:10.1371/journal.pone.0214035)
Supplement: S1 Dataset — (ZIP) [file pone.0214035.s009.zip › effector_sequences/AexU.faa]

>103.506 [A hydrophila CIP107985]
MQIQTHTGGLQAVAQHSDAAAGVGKFGQLDARQVATSQDALQLGSRSEPQKGQGLLSRLGAQLARPFVALKEWIGNLLGARPAAPARSAPPADNLSLADQKRLLLQKALPFTLGGLDKASELNKIDAQQLGQEHARLATGNGALRSLATSLNGIKDGSMRQESQTLAAGLLERPIAGIPLQQWGTVGGKVTELIASATPEQLQEAMSQLHAVMAEVADLQRAVKAEVAGEPLPATTNAEVVAAPHGEAKPAARETVTMARQTEATGYKQALELISYQASYLLRDQASTEVTLSSDDLNALHQHIANGSINGSHMAKLQTRGDLQILRTLALSLAGGSDANGASLGNALDSLASARPNQRLVLGGLMQFAGQTDQAWADQTAGKPEDRLDAGARLRFDTGHMKAELARLDDSAARQVLQQLEGDFGDRAKAVCDFAVAQVSTFADSESSPEAVLVSRLTRMDNLVGSLTDELKVRLQLPDSARGEPTMIDSVSQLTPLELAALAHIGVEAGYLE*
>17137.2697 [A veronii Hm22]
MGQLEARQVATGQDAILLGNRSEPQKGQGLLSRLGAQLARPFVAIKEWIGNLLGSGKSAAAPKAQTAASPEDLQRLMKQAAFGSSLGGFAKADVLNNIAAEQLGKEHATLATGNGPLRSLCTALQAVVIGSEQPQLRELAAGLLARPIAGIPLQQWGTVGGKVTDLLASATSELLQEAMSQLHTAMGEVADLQRAVKAEIAGEPAQSATTTANTAPVQSGESKGAAREQVAMARQTPATGYKLALDLISYQASYLLRDQTSTEVTLSSSDLNALHQHIADGSINSSHMAKLQTRGDLQTLRTLALSLASGSDAKGSSLGHALDSLASARPNQRLVLGGLMQFAGQTEQAWVDHTALKPREERLDAGARLRFDTGHMQAELGRLGDSEARQVLQQLEGAFGDRARAICDFAVAQVSGFADSESSPEAVLVSRLTRMGNLVGSLTDALKERLQLPGSARGEPTMIDSASQLTPLELAALAHIGVDESYL*
>26530.1867 [A veronii CECT4486]
MQIQANTVGTQAVAHHSDATTGVGQMGQLEARQVATGQDAILLGNRSEPQKGQGLLSRLGAQLARPFVAIKEWIGNLLGSGKSAAAPKAQTATSPEDLQRLMKQAAFGSSLGGFAKADVLNNIAAEQLGKEHATLATGNGPLRSLCTALQAVVIGSEQPQLRELAAGLLARPIAGIPLQQWGTVGGNVTELLASATPELLQEAMSQLHTAMGEVADLQRAVKVEIAGELAQSATTTAEATSAQSGESKGAAREQVAMGRQTPATGYKLALDLISYQASYLLRDQTSTEVTLSSSDLNALHQHIADGSINSSHMAKLQTRGDLQTLRTLALSLASGSDAKGSSLGHALDSLASARPNQRLVLGGLMQFAGQTDQAWVDHTAGKPEDRLDAGARLRFDTGHMQAELGRLGDSEARQVLQQLEGAFGDRARAICDFAVAQVSGFADSESSPEAVLVSRLTRMGNLVGSLTDALKERLQLPGSARGEPTMIDSASQLTPLELAALAHIGVDESYL*
>26531.416 [A piscicola LMG24783T]
MQIQANTGGMQAVAHHTDATTGVGRMGQLDVRQIATGQDAILLGNRSEPQKGQGLLSRLGAQLARPFVAIKEWIGNLLGTDKSAAAPKAQQTPNLSLAEQKRLLLQQALPFTLSGLDKANELNSINAEQLGQDHARLATGNGALRSLATSLIGIRDGSMRQESQTLAAGLLEHPIAGIPLQQWGTVGSKVTELVASATPELLQEAMSQLHAVMAEVADLQRAVKAEVAGEPVQAQSGEARGVAREQVAVARQTPATGYKLALDLISHQASYLLRDQTSTTVTLSSSDLNALHQHIADGSINGSHMAKLQTRGDLQTLRTLALSLASGSDAKGSSLGHALDSQASSRPNQRLVLGGLMQFAGQTDQTWANHTAGKPEDRLDAGARLRFDTGHMKAELDRLGDSEAQQVLQQLEGAFGDRAKAICDFAVAQVSTFADSESSPEAVLVSRLTRMGNLVGSLTDTLKVRLQLPESARGEPTMIDDAAQLTPLELAALTHIGVDEHYL*
>26537.3588 [A veronii AMC25]
MGQLEARQVATGQDAILLGSRSEPQKGQGLLSRLGAQLARPFVAIKEWIGNLLGSGKSAAAPKAQTATSPEDLQRLMKQAAFGSSLGGFAKADVLNNIAAEQLGKEHATLATGNGPLRSLCTALQAVVVGSEQPQLRELAAGLLARPIAGIPLQQWGTVGGKVTELLASATPELLQEAMSQLHTAMGEVADLQRAVKAEIAGEPAQSAATTADAVPVQSGESKGAAREQVAMARQTPATGYKLALDLISYQASYLLRDQTSTEVTLSSSDLNALHQHIADGSINSSHMAKLQTRGDLQTLRTLALSLASGSDAKGSSLGHALDSLASARPNQRLVLGGLMQFAGQTEQAWVDHTALKPREERLDAGARLRFDTGHMQAELGRLGDSEARQVLQQLEGAFGDRARAICDFAVAQVSGFADSESSPEAVLVSRLTRMGNLVGSLTDALKERLQLPESARGEPTMIDSASQLIPLELAALAHIGVDESYL*
>26798.4076 [A encheleia CECT4342T]
MGQLEARQVATGQDAILLGGRNEPQKGQGLLSRLGAQLARPFVALKEWIGNLLGTDKSTSAPKAQQTPVADNLSLAEQKRLLLQQALPFTLSGLDKASKLNSINAEQLGQDHARLATGNGALRSLATSLIGIRDGSMRQESQTAAAGLLERPIAGIPLQQWGTVGGKVTELLASATPELLQEAMSQLHTAMGEVADLQRAVQAEVAGEPAQSATTAADAAPVQSGETKGVAREQVAMARQTPAPGYKLALDLISYQASYLLRDQTSTEVTLSSSDLNALHQHIADGSINGSHMAKLQTRGDLQTLRTLALSLASGSDAKRASLGHALDSLASARPNQRLVLGGLMQFAGQTDQAWADQTAGKPEDRLDAGARLRFDTGHMKAELDRLGDSEARQVLQQLEGAFGDRAKAICDFAVAQVSTFADSESSPEAVLVSRLTRMGNLVGSLIDTLKVRLQLPESARGEPTMIDDAAQLTPLELAALSHIGVDEHYL*
>26977.3420 [A veronii AER39]
MGQLEARQVATGQDAILLGNRSEPQKGQGLLSRLGAQMALPFVAIKEWIGNLLGSGKSAAAPKAQTATSPEDLQRLMKQAAFGSSLGGFAKADVLNNIAAEQLGKEHATLATGNGPLRSLCTALQAVVIGSEQPELRELAAGLLARPIAGIPLQQWGTVGGKVTDLLASATPELLQEAMSQLHTAMGEVTDLQQAVKAEIAGEPAQSATTTADAAPVQSGESKGAAREQVTMGRQTPATGYKLALDLISYQASYLLRDQTSTEVTLSSSDLNALHQHIADGSINSSHMAKLQTRGDLQTLRTLALSLASGSDAKGSSLGHALDSLASARPNQRLVLGGLMQFAGQTDQAWVNHTAGKPEDRLDAGARLRFDTGHMQAELGRLGDSEARQVLQQLEGAFGDRARAICDFAVAQVSGFADSESSPEAVLVSRLTRMGNLVGSLTDALKERLQLPGSARGELTMIDSASQLTPLELAALAHIGVDESYL*
>27004.2920 [A dhakensis SSU]
MQIQTHTSGLQAVAQHNDATAEVGRLGQLEARQVATSQDALQLGNRSEPQKGQGLLSRLGAQLARPFVALKEWIGNLLGARSEAPAHSAPPADSLSLADQKRLLLQKALPFTLGGLDKANELNNIDAQQLGQEHARLATGNGALRSLATSLNGIKDGSMRQESQTLAAGLLERPIAGIPLQQWGTVGGKVTELIANATPEQLQEAMSQLHAVMAEVADLQRAVKAEVAGEPLPAVTSAEVVAAPHGEAKPAARETVAMARQTEVTGYKQALELISYQASYLLRDQASTEVTLSSDDLNALHQHIADGSINGSHMAKLQTRGDLQILRTLALSLASGSDANGASLGNALDSLASARPNQRLVLGGLMQFAGQTDQAWADQTAGKPEDRLDAGARLRFDTGHMKAELARLDDSAARQVLQQLEGDFGDRAKAVCDFAVAQVSTFADSESSPEAVLVSRLTRMGNLVGSLTDELKVRLQLPESARGEPTMIDSVSQLTPLELAALAHIGVGADYL*
>31.2695 [A veronii AK247]
MGQLEARQVATGQDAILLGNRSEPQKGQGQLSRLGAQLARPFVAIKEWIGNLLGSGKSAAAPKAQTATSPEDLQRLMKQAAFGSSLGGFAKADVLNNIAAEQLGKEHANLATGNGPLRSLCTALQAVVIGSEQPQLRELAAGLLARPIAGIPLQQWGTVGGKVTELLASATPELLQEAMSQLHTAMGEVADLQRAVKAEIAGEPAQSATTTADATSAQSGESKGAAREQVAMARQTPATGYKLALDLISYQASYLLRDQTSTEVTLSSSDLNALHQHIADGSINSSHMAKLQTRGDLQTLRTLALSLASGSDAKGSSLGHALDSLASARPNQRLVLGGLMQFAGQTDQAWVNHTAGKPEDRLDAGARLRFDTGHMQAELRRLGDSEARQVLQQLEGAFGDRARAICDFAVAQVSGFADSESSPEAVLVSRLTRMGNLVGSLTDALKERLQLPRSARGEPTMIDSASQLTPLELAALAHIGVDESYL*
>32.2790 [A veronii G3C1]
MQIQANTVGTQAVAHHSDATTGVGRMGQLEARQVATGQDAILLGSRSEPQKGQGLLSRLGAQLARPFVALKEWIGNLLGTDKRAAAPKAQTAVSPEDLQRLMKQAAFGSSLGGFAKADVLHNITAEQLGKDHTTLATGNGPLRSLCTALQAVVVGSQQPQLRELATGLLASPIAGIPLQQWGTVGGKVTELLANATPELLQDAMSQLHTAMGEVADLQRAVKAEVAGEPAQSATTAADAAPVQRSESKGAAREQVAMARQTPATGYKLALDLISYQASYLLRDQTSTTVTLSSSDLNALHQHIADGSINGSHMARLQTRGDLQTLRTLALSLASGSDAKGSSLGHALDSLASARPNQRLVLGGLMQFAGQTEQAWVDHTALKPREERLDAGARLRFDTGHMQAELGRLGDSEARLVLQQLEGAFGDRARAICDFAVAQVSGFADSESSPEAVLVSRLTRMGNLVGSLTDALKERLQLPESARGEPTMIDSASQLTPLELAALAHIGVDESYL*
>35.1054 [A allosaccharophila CECT4199T]
MQIQTHTGGMQAVAQHSDATTGVGRMGQLDVRQIATGQDAILLGSRSEPQKGQGLLSRLGAQLARPFVALKEWIGNLLGTDKRAAAPKAQTAVSPEDLQRLMKQAAFGSSLGGFAKADVLHNITAEQLGKDHTTLATGNGPLRSLCTALQAVVVGSQQPQLRELAAGLLARPIAGIPLQQWGTVGGKVTELLANATPELLQEAMNQLHTAMGEVADLQRAVKAEIAGEPAQSATTAADAAPVQRGESKGAAREQVAMARQTPATGYKLALDLISYQASYLLRDQTSTTVTLSSSDLNALHQHIADGSINGSHMAKLQTRGDLQTLRTLALSLASGSDAKGSSLGHALDSLASARPNQRLVLGGLMQFASQGDQAWADHTAGKPEDRLDAGARQRFDGDNMKAAVARLGASEARQVLQQLEGAFGDRVRGICDLAVELVSPFADTVPEAVLTSRLTRMSTVVSTLIDQIKEHLALPLSAHSDASQIDSADQLTPLELAALAHIGVDDRYL*
>36.1675 [A veronii CIP107763]
MQIQANTVGTQAVAHHSDATTGVGRMGQLEARQVATGQDAILLGNRSEPQKGQGLLSRLGAQLARPFVAIKEWIGNLLGSGKSAAAPKAQTATSPEDLQRLMKQAAFGSSLGGFAKADVLNNIAAEQLGKEHATLATGNGPLRSLCTALQAVVIGSEQPQLRELAAGLLASPIAGIPLQQWGTVGGKVTELLASATPELLQEAMSQLHTAMGEVADLQRAVKVEIAGELAQSATTTAEATSAQSGESKGAAREQVAMARQTPATGYKLALDLISYQASYLLRDQTSTEVTLSSSDLNALHQHIADGSINSSHMAKLQTRGDLQTLRTLALSLASGSDAKGSSLGHALDSLASARPNQRLVLGGLMQFAGQTDQAWVDHTAGKPEDRLDAGARLRFDTGHMQAELGRLGDSEARQVLQQLEGAFGDRARAICDFAVAQVSGFADSESSPEAVLVSRLTRMGNLVGSLTDALKERLQLPGSARGEPTMIDSASQLTPLELAALAHIGVDESYL*
>41.3491 [A taiwanensis LMG24683T]
MGRQTPATGYKLALDLISYQASYLLRDQTSTEVTLSSSDLNALHQHIADGSINSSHMAKLQTRGDLQTLRTLALSLASGSDAKGSSLGHALDSLASARPNQRLVLGGLMQFAGQTDQAWVDHTAGKPEDRLDAGARLRFDTGHMQAELGRLGDSEARQVLQQLEGAFGDRARAICDFAVAQVSGFADSESSPEAVLGSRLTRMGNLVGSLTDALKERLQLPGSARGEPTMIDSASQLTPLELAALAHIGVDESYL*
>42943.3436 [A dhakensis 187]
LARPFVALKEWIGNLLGARTEAPAHSAPPADSLSLADQKRLLLQKALPFTLGGLDKANELNNIDAQQLGQEHARLATGNGALRSLATSLNGIKDGSMRQESQTLAAGLLERPIAGIPLQQWGTVGGKVTELIANATPEQLQEAMSQLHAVMAEVADLQRAVKAEVAGEPLPAATSAEVVAAPHGEAKPAARETVAMARQTEVTGYKQALELISYQASYLLRDQASTEVTLSSDDLNALHQHIADGSINGSHMAKLQTRGDLQILRTLALSLASGSDANGASLGNALDSLASARPNQRLVLGGLMQFAGQTDQAWADQTAGKPEDRLDAGARLRFDTGHMKAELARLDDSAARQVLQQLEGDFGDRAKAVCDFAVAQVSTFADSESSPEAVLVSRLTRMGNLVGSLTDELKARLQLPESARGEPTMIDSVSQLTPLELAALAHIGVGADYL*
>42944.1559 [A dhakensis 259]
MQIQTHTSGLQAVAQHNDATAEVGRLGQLEARQVATSQDALQLGNRSEPQKGQGLLSRLGAQLARPFVALKEWIGNLLGARTEAPAHSAPPADSLSLADQKRLLLQKALPFTLGGLDKANELNNIDAQQLGQEHARLATGNGALRSLATSLNGIKDGSMRQESQTLAAGLLERPIAGIPLQQWGTVGGKVTELIANATPEQLQEAMSQLHAVMAEVADLQRAVKAEVAGEPLPAASSAEVVAAPHGEAKPAARETVAMARQTEVTGYKQALELISYQASYLLRDQASTEVTLSSDDLNALHQHIADGSINGSHMAKLQTRGDLQILRTLALSLASGSDANGASLGNALESLASARPNQRLVLGGLMQFAGQTDQAWADQTAGKPEDRLDAGARLRFDTGHMKAELARLDDSAARQVLQQLEGDFGDRAKAVCDFAVAQVSTFADSESSPEAVLVSRLTRMGNLVGSLTDELKARLQLPESARGEPTMIDSVSQLTPLELAALAHIGVGADYL*
>42945.3944 [A dhakensis 277]
MQIQTHTSGLQAVAQHNDATAEVGRLGQLEARQVATSQDALQLGNRSEPQKGQGLLSRLGAQLARPFVALKEWIGNLLGARSEAPAHSAPPADNLSLADQKRLLLQKALPFTLGGLDKANELNNIDAQQLGQEHARLATGNGALRSLATSLNGIKDGSMRQESQTLAAGLLERSIAGIPLQQWGTVGGKVTELIANATPEQLQEAMSQLHAVMAEVADLQRAVKAEVAGEPLPAATSAEVVVAPHGEAKPAARETVSMARQTEVTGYKQALELISYQASYLLRDQVSTEVTLSSDDLNALHQHIADGSINGSHMAKLQTRGDLQILRTLALSLASGSDANGASLGNALDSLASARPNQRLVLGGLMQFAGQTDQAWADQTAGKPEDRLDAGARLRFDTGHMKAELARLDDSAARQVLQQLEGDFGDRAKAVCDFAVAQVSTFADSESSPEAVLVSRLTRMGNLVGSLTDELKARLQLPESARGEPTMIDSVSQLTPLELAALAHIGVGADYL*
>42947.3945 [A hydrophila SNUFPCA8]
MQIQTHTGGLQAVAQHSDAVAGVGKFGQLDARQVATSQDALQLGSRSEPQKGEGLLSRLGAQLARPFVALKEWIGNLLGARPAAPDRSAPPADNLSLADQKRLLLQKALPFTLGGLDKASELNNIDAQQLGQEHARLATGNGALRSLATSLNGIKDGSMRQESQTLAAGLLERPIAGIPLQQWGTVGGKVTELIANAAPEQLQEAMSQLHAVMAEVADLQRAVKAEVAGEPLPATTNAEVVAALHGEAKPAARDTVAMARQTEITGYKQALELISYQASYLLRDQASTEVTLSSDDLNALHQHIADGSINGSHMAKLQTRGDLQILRTLALSLAGGSDANGASLGNALDSLASARPNQRLVLGGLMQFAGQTDQAWADQTAGKPEDRLDAGARLRFDTGHMKAELARLDDSAARQVLLQLEGDFGDRAKAVCDFAVAQVSTFADSESSPEAVLVSRLTRMGNLVGSLTDELKVRLQLPESARGEPTMIDSVSQLTPLELAALAHIGVEAGYLE*
>50.3402 [A allosaccharophila BVH88]
MQIQTHTGGLQAVAHHSDATTGVGRMGQLEARQIATGQDAILLGSRSEPQKGQGLLSRLGAQLARPFVALKEWIGNLLGTDKRAAAPKAQQTSVTDNLSLADQKRLLLQQALPFTLGGLDKASELNNINAEQLGQDHTRLATGNGALRSLATSLIGIRDGSMRQESQTAAAGLLERPIAGIPLQQWGTVGGKVTELLASATPELLQEAMSQLHTAMGEVADLQRAVKAEIAGEPAQSATTAADAAPVQSGESKGAAREQVAMTRQTPATGYKLALDLISYQASYLLRDQTSTTVTLSSSDLNALHQHIADGSINGSHMAKLQTRGDLQTLRTLALSLASGSDAKGSSLGHALDSLASARPNQRLVLGGLMQFASQGDQAWADHTAGKPEDRLDAGARQRFDGDNMKAAVARLGASEARQVLQQLEGAFGDRVRGICDLAVELVSPFADTVPEAVLTSRLTRMSTVVSTLIDQIKEHLALPLSAHSDASQIDSVDQLTPLELAALAHIGVDDRYL*
>51.2149 [A veronii CECT7059]
MQIQANTVGTQAVTHHSDATTGVGRMGQLEARQVATGQDAILLGNRSEPQKGQGLLSRLGAQLARPFVAIKEWIGNLLGSGKSAAAPKAQTATSPEDLQRLMKQAAFGSSLGGFAKADVLNNIAAEQLGREHATLATGNGPLRSLCTALQAVVVGSQQPQLRELAAGLLARPIAGIPLQQWGTVGGKVTELLASATPELLQDAMSQLHTAMGEVADLQRAVKAEIAGEPAQSATTTADAAPVQSGESKGAAREPVAMARQTPATGYKLALDLISYQASYLLRDQTSTEVTLSSSDLNALHQHIADGSINSSHMAKLQTRGDLQTLRTLALSLASGSDAKGSSLGHALDSLASARPNQRLVLGGLMQFAGQTEQAWVDHTALKPREERLDAGARLRFDTGHMQAELGRLGDSEARQVLQQLEGAFGDRARAICDFAVAQVSGFADSESSPEAVLVSRLTRMGNLVGSLTDALKERLQLPESARGEPTMIDSASQLTPLELAALAHIGVDESYL*
>57.924 [A veronii AK241]
MQIQANTVGTQAIAHHSDATTGVGRMGQLEARQVATGQDAILLGNRNEPQKGQGLLSRLGAQLARPFVAIKEWIGNLLGSGKSAAAPKAQTATSPEDLQRLMKQAAFGSSLGGFAKADVLNNIAAEQLGKEHATLATGNGPLRSLCTALQAVVIGSEQPQLRELAAGLLARPIAGIPLQQWGTVGGKVTELLASATPELLQEAMSQLHTAMGEVTDLQRAVKAEIAGEPAQSATTTTDATPIQSGESKGAAREQVTMGRQTPATGYKLALDLISYQASYLLRDQTSTEVTLSSSDLNALHQHIADGSINSSHMAKLQTRGDLQTLRTLALSLASGSDAKGSSLGHALDSLASARPNQRLVLGGLMQFAGQTDQAWVNHTAGKPEDRLDAGARLRFDTGHMQAELGRLGDSEAQQVLQQLEGAFGDRARAICDFAVAQVSGFADSESSPEAVLVSRLTRMGNLVGSLTDALKERLQLPGSARGEPTMIDSASQLTPLELAALAHIGVDESYL*
>58.1274 [A veronii CECT4902]
MQIQANTVGTQAVAHHSDATTGVGRMGQLEARQVATGQDAILLGNRSEPQKGQGQLSRLGAQLARPFVAIKEWIGNLLGSGKSAAAPKAQTAASPEDLQRLMKQAAFGSSLGGFAKADVLNNIAAEQLGKEHATLATGNGPLRSLCTALQAVVVGSQQPQLRELAAGLLARPIAGIPLQQWGTVGGKVTDLLASATSELLQEAMSQLHTAMGEVTDLQRAVKAEIAGEPAQSAATTADAVPVQRGESKGAAREQVAMARQAPATGYKLALDLISYQASYLLRDQTSTEVTLSSSDLNALHQHIADGSINSSHMAKLQTRGDLQTLRTLALSLASGSDAKGSALGHALDSLASARPNQRLVLGGLMQFAGQTDQAWVNHTAGKPEDRLDAGARLRFDTGHMQAELGRLGDSEARQVLQQLEGAFGDRARAICDFAVAQVSGFADSESSPEAVLVSRLTRMGNLVGSLTDALKERLQLPGSARGEPTMIDSASQLTPLELAALAHIGVDESYL*
>59.2485 [A dhakensis CIP107500]
VALKEWIGNLLGARTEAPAHSAPPADSLSLADQKRLLLQKALPFTLGGLDKANELNNIDAQQLGQEHARLATGNGALRSLATSLNGIKDGSMRQESQTLAAGLLERPIAGIPLQQWGTVGGKVTELIANATPEQLQEAMSQLRAVMVEVADLQRAVKAEVAGEPLPAATSAEVVAVPHGEAKPATRETVAMARQTEVTGYKQALELISYQASYLLRDQASTEVTLSSDDLNALHQHIADGSINGSHMAKLQTRGDLQILRTLALSLASGSDANGASLGNALDSFASARPNQRLVLGGLMQFAGQTDQTWADQTAGKPEDRLDAGARLRFDTGHMKAELARLDDSAARQVLQQLEGDFGDRTKAVCDFAVAQVSTFADSESSPEAVLVSRLTRMGNLVGSLTDELKARLQLPESARGEPTMIDSVSQLTPLELAALAHIGVGADYL*
>642.131.peg.3584 [A dhakensis BVH68]
MQIQTHTSGLQAVAQHNDATAEVGRLGQLEARQVATSQDALQLGNRSEPQKGQGLLSRLGAQLARPFVALKEWIGNLLGARTEAPAHSAPPADSLSLADQKRLLLQKALPFTLGGLDKANELNNIDAQQLGQEHARLATGNGALRSLATSLNGIKDGSMRQESQTLAAGLLERPIAGIPLQQWGTVGGKVTELIANATPEQLQEAMSQLHAVMAEVADLQRAVKAEVAGEPLPAASSAEVVAAPHGEAKPAARETVAMARQTEVTGYKQALELISYQASYLLRDQASTEVTLSSDDLNALHQHIADGSINGSHMAKLQTRGDLQILRTLALSLASGSDANGASLGNALDSLASARPNQRLVLGGLMQFAGQTDQAWADQTAGKPEDRLDAGARLRFDTGHMKAELARLDDSAARQVLQQLEGDFGDRAKAVCDFAVAQVSTFADSESSPEAVLVSRLTRMGNLVGSLTDELKTRLQLPESARGEPTMIDSVSQLTPLELAALAHIGVGADYL*
>642.137.peg.2646 [A dhakensis BVH69]
MQIQTHTSGLQAVAQHNDATAEVGRLGQLEARQVATSQDALQLGNRSEPQKGQGLLSRLGAQLARPFVALKEWIGNLLGARTEAPAHSAPPADSLSLADQKRLLLQKALPFTLGGLDKANELNNIDAQQLGQEHARLATGNGALRSLATSLNGIKDGSMRQESQTLAAGLLERPIAGIPLQQWGTVGGKVTELIANATPEQLQEAMSQLHAVMAEVADLQRAVKAEVAGEPLPAASSAEVVAAPHGEAKPAARETVAMARQTEVTGYKQALELISYQASYLLRDQASTEVTLSSDDLNALHQHIADGSINGSHMAKLQTRGDLQILRTLALSLASGSDANGASLGNALDSLASARPNQRLVLGGLMQFAGQTDQAWADQTAGKPEDRLDAGARLRFDTGHMKAELARLDDSAARQVLQQLEGDFGDRAKAVCDFAVAQVSTFADSESSPEAVLVSRLTRMGNLVGSLTDELKTRLQLPESARGEPTMIDSVSQLTPLELAALAHIGVGADYL*
>642.147.peg.474 [A veronii ADV102]
MGQLEARQVATGQDAILLGNRSEPQKGQGLLSRLGPQLARPFVAIKEWIGNLLGSGKSAAAPKAQTATSPEDLQRLMKQAAFGSSLGGFAKADVLNNIAAEQLGKEHATLATGNGPLRSLCTALQAVVIGSEQPQLRELAAGLLARPIAGIPLQQWGTVGGKVTELLASATPELLQEAMSQLHTAMGEVTDLQRAVKAEIAGEPAQSATTTADATSAQSGESKGAAREQVAMARQTPATGYKLALDLISYQASYLLRDQTSTEVTLSSSDLNALHQHIADGSINSSHMAKLQTRGDLQTLRTLALSLASGSDAKGSSLGHALDSLASARPNQRLVLGGLMQFAGQTEQAWVDHTALKPREERLDAGARLRFDTGHMQAELGRLGDSEARQVLQQLEGAFGDRARAICDFAVAQVSGFADSESSPEAVLVSRLTRMGNLVGSLTDALKERLQLPESARGEPTMIDSASQLTPLELAALAHIGVDESYL*
>642.148.peg.3751 [A allosaccharophila ATCC35942]
MQIQTHTGGVQAVAHHSDASTGVGRMGQLEARQIATGQDAILLGSRSEPQKGQGLLSRLGAQLARPFVALKEWIGNLLGTDKRAAAPKAQTAVSPEDLQRLMKQAAFGSSLGGFAKADVLHNITAEQLGKEHTTLATGNGPLRSLCTALQAVVVGSQQPQLRELAAGLLARPIAGIPLQQWGTVGSKVTELLANATPELLQEAMSQLHTAMGEVADLQRAVKAEIAGEPAQSATTAADAAPVQSGESKGAAREQVAMTRQTPATGYKLALDLISYQASYLLRDQTSTEVTLSSSDLNALHQHIADGSINGSHMTKLQTRGDLQTLRTLALSLASGSDAKGSSLGHALDSLASARPNQRLVLGGLMQFASQGDQAWADHTAGKPEDRLDAGARQRFDGDNMKVAVARLGASEARQVLQQLEGAFGDRVRGICDLAVELVSPFADTVPEAVLASRLTRMNTVVSTLIDQIKEHLALPLSAHSDASQIDSADQLTPLELAALAHIGVDDRYL*
>642.149.peg.380 [A veronii BVH37]
MGQLEARQVATGQDAILLGNRSEPQKGQGLLSRLGAQLARPFVAIKEWVGNLLGSGKSAAAPKAQTAASPEDLQRLMKQAAFGSSLGGFAKADVLNNIAAEQLGKEHATLATGNGPLRSLCTALQAVVIGSEQPQLRELAAGLLARPIAGIPLQQWGTVGGKVTELLASATPELLQEAMSQLHTAMGEVTDLQRAVKAEIAGEPAQSATTTADAVPVQSGESKGAAREQVAMARQTPATGYKLALDLISYQASYLLRDQTSTEVTLSSSDLNTLHQHIADGSINSSHMAKLQTRGDLQTLRTLALSLASGSDAKGSSLGHALDSLASARPNQRLVLGGLMQFAGQTDQAWVNHTAGKPEDRLDAGARLRFDTGHMQAELGRLGDSEARQVLQQLEGAFGDRARAICDFAVAQVSGFADSESSPEAVLVSRLTRIGNLVGSLTDALKERLQLPGSARGEPTMIDSASQLTPLELAALAHIGVDESYL*
>642.150.peg.2475 [A veronii BVH46]
MQIQANTVGTQAVAHHSDATTGVGRMGQLEARQVATGQDAILLGNRSEPQKGQGLLSRLGAQLARPFVAIKEWVGNLLGSGKSAAAPKAQTAASPEDLQRLMKQAAFGSSLGGFAKADVLNNIAAEQLGKEHATLATGNGPLRSLCTALQAVVIGSEQPQLRELAAGLLARPIAGIPLQQWGTVGGKVTELLASATPELLQEAMSQLHTAMGEVTDLQRAVKAEIAGEPAQSATTTADAVPVQSGESKGAAREQVAMARQTPATGYKLALDLISYQASYLLRDQTSTEVTLSSSDLNTLHQHIADGSINSSHMAKLQTRGDLQTLRTLALSLASGSDAKGSSLGHALDSLASARPNQRLVLGGLMQFAGQTDQAWVNHTAGKPEDRLDAGARLRFDTGHMQAELGRLGDSEARQVLQQLEGAFGDRARAICDFAVAQVSGFADSESSPEAVLVSRLTRMGNLVGSLTDALKERLQLPGAARGEPTMIDSASLLTPLELAALAHIGVDESYL*
>642.151.peg.1964 [A veronii BVH47]
MQIQANTVGTQAVAHHSDATTGVGRMGQLEARQVATGQDAILLGNRSEPQKGQGLLSRLGPQLARPFVAIKEWIGNLLGSGKSAAAPKAQTATSPEDLQRLMKQAAFGSSLGGFAKADVLNNIAAEQLGKEHATLATGNGPLRSLCTALQAVVIGSEQPQLRELAAGLLARPIAGIPLQQWGTVGGKVTELLASATPELLQEAMSQLHTAMGEVTDLQRAVKAEIAGEPAQSATTTADATSAQSGESKGAAREQVAMARQTPATGYKLALDLISYQASYLLRDQTSTEVTLSSSDLNALHQHIADGSINSSHMAKLQTRGDLQTLRTLALSLASGSDAKGSSLGHALDSLASARPNQRLVLGGLMQFAGQTEQAWVDHTALKPREERLDAGARLRFDTGHMQAELGRLGDSEARQVLQQLEGAFGDRARAICDFAVAQVSGFADSESSPEAVLVSRLTRMGNLVGSLTDALKERLQLPESARGEPTMIDSASQLTPLELAALAHIGVDESYL*
>642.161.peg.3233 [A dhakensis BVH43]
MQIQTHTSGLQAVAQHNDATAEVGRLGQLEARQVATSQDALQLGNRSEPQKGQGLLARLGAQLARPFVALKEWIGNLLGALSEAPAHSAPPADSLSLADQKRLLLQKALPFTLGGLDKANELNNIDAQQLGQEHTRLATGNGALRSLATSLNGIKDGSMRQESQTLAAGLLERPIAGIPLQQWGTVGGKVTELIANATPEQLQEAMSQLHAVMAEVADLQRAVKAEVAGEPLPAASSAEVVAAPHGEAKPAARETVAMARQTEVTGYKQALELISYQASYLLRDQASTEVTLSSDDLNALHQHIADGSINGSHMAKLQTRGDLQILRTLALSLASGSDANGASLGNALESLASARPNQRLVLGGLMQFAGQTDQAWADQTAGKPEDRLDAGARLRFDTGHMKAELARLDDSAARQVLQQLEGDFGDRAKAVCDFAVAQVSTFADSESSPEAVLVSRLTRMGNLVGSLTDELKARLQLPESARGEPTMIDSVSQLTPLELAALAHIGVGADYL*
>642.162.peg.3265 [A dhakensis BVH65]
MQIQTHTSGLQAVAQHNDATAEVGRLGQLEARQVATSQDALQLGNRSEPQKGQGLLARLGAQLARPFVALKEWIGNLLGALSEAPAHSAPPADSLSLADQKRLLLQKALPFTLGGLDKANELNNIDAQQLGQEHTRLATGNGALRSLATSLNGIKDGSMRQESQTLAAGLLERPIAGIPLQQWGTVGGKVTELIANATPEQLQEAMSQLHAVMAEVADLQRAVKAEVAGEPLPAATSAEVVAAPHGEAKPAARETVAMARQTEVTGYKQALELISYQASYLLRDQASTEVTLSSDDLNALHQHIADGSINGSHMAKLQTRGDLQILRTLALSLASGSDANGASLGNALDSLASARPNQRLVLGGLMQFAGQTDQAWADQTAGKPEDRLDAGARLRFDTGHMKAELARLDDSAARQVLQQLEGDFGDRAKAVCDFAVAQVSTFADSESSPEAVLVSRLTRMGNLVGSLTDELKARLQLLESARGEPTMIDSVSQLTPLELAALAHIGVGADYL*
>642.163.peg.2119 [A dhakensis BVH70]
MQIQTHTSGLQAVAQHNDATAEVGRLGQLEARQVATSQDALQLGNRSEPQKGEGLLARLGAQLARPFVALKEWIGNLLGARSEAPAHSAPPADSLSLADQKRLLLQKALPFTLGGLDKANELNNIDAQQLGQEHARLATGNGALRSLATSLNGIKDGSMRQESQTLAAGLLERPIAGIPLQQWGTVGGKVTELIANATSEQLQEAMSQLHAVMAEVADLQRAVKAEVAGEPLPAATSAEVVVAPHGEAKPAARETVAMARQTEVTGYKQALELISYQASYLLRDQVSTEVTLSSDDLNALHQHIADGSINGSHMAKLQTRGDLQILRTLALSLASGSDANGASLGSALDSLASARPNQRLVLGGLMQFAGQTDKAWADQTAGKPEDRLDAGARLRFDTGHMKAELARLDDSAARQVLQQLEGDFGDRAKAVCDFAVAQVSTFADSESSPEAVLVSRLTRMGNLVGSLTDELKARLQLPESARGEPTMIDSVSQLTPLELAALAHIGVGADYL*
>642.87.peg.3174 [A hydrophila BAQ071013136]
MQIQTHTGGLQAVAQHSDAAAGVGKFGQLDARQVATSQDVLQLGSRSEPQKGEGLLSRLGAQLARPFVALKEWIGNLLGARPAAPVRSAPPADNLSLADQKRLLLQKALPFTLGGLDKASELNNIDAQQLGQEHARLATGNGALRSLATSLNGIKDGSMRQESQTLAAGLLERPIAGIPLQQWGTVGGKVTELIANATPEQLQEAMSQLHAVMAEVADLQRAVKAEVAGEPLPATTNAEVVVAPYGEAKPAARETVTMARQTEVTGYKQALELISYQASYLLRDQASTEVTLSSDDLNALHQHIADGSINGSHMAKLQTRGDLQILRTLALSLAGGSDANGASLGNALDSLASARPNQRLVLGGLMQFAGQTDQAWADQTAGKPEDRLDAGARLRFDTGHMKAELARLDDSAARQVLLQLEGDFGDRAKAVCDFAVAQVSTFADSESSPEAVLVSRLTRMGNLVGSLTDELKVRLQLPESARGEPTMIDSVSQLTPLELAALAHIGVEAGYLE*
>6666666.114113.peg.2939 [A hydrophila 2014105092827]
MQIQTHTGGLQAVAQHSDAAAGVGKFGQLDARQVATSQDALQLGSRSEPQKGEGLLSRLGAQLARPFVALKEWIGNLLGARSAPPARSAPPADNLSLADQKRLLLQKALPFTLGGLDKASELNNIDAQQLGQEHARLATGNGALRSLATSLNGIKDGSMRQESQTLAAGLLERPIAGIPLQQWGTVGGKVTELIASATPEQLQEAMSQLHAVMAEVADLQRAVKAEVAGEPLPATTNAGVVAAPHGEVKPAARETVTMARQTEATGYKQALELISYQASYLLRDQASTEVTLSSDDLNALHQHIADGSINGSHMAKLQTRGDLQILRTLALSLAGGSDANGASLGNALDSLASARPNQRLVLGGLMQFAGQTDQAWADQTAGKPEDRLDAGARLRFDTGHMKTELARLDDSAARQVLLQLEGDFGDRAKAVCDFAVAQVSTFADSESSPEAVLVSRLTRMGNLVGSLTDELKVRLQLPESARGEPTMIDSVSQLTPLELAALAHIGVEAGYLE*
>6666666.114123.peg.3452 [A sobria PAQ0910145]
MQIQTHTGGLQAVAHHSDATTGVGRMGQLDVRQIATGQDAILLGSRSEPQKGQGLLSRLGAQLARPFVALKEWIGNLLGPDKRAAAPKAQTAASPEDLQRLMKQAAFGSSLGGFAKADVLNNITAEQLGKDHATLATGNGPLRSLCTALQAVVIGSQQPQLRELAAELLARPIAGIPLQQWGTVGGKVTELLASATPELLQEAMSQLHTAMGEVADLQRAVKAEIAGEPAQSATTTADAAPVQSGESKGAAREQVAMERQTPATGYKLALDLISYQASYLLRDQTSTEVTLSSSDLNALHQHIADGSINGSHMAKLQTRGDLQTLRTLALSLASGSDTKGSSLGHALDSLASARPNQRLVLGGLMQFASQGDQAWADHTAGKPEDRLDAGARQRFDGDNMKAAVARLGASEARQVLQQLEGAFGDRVKGICGLAVELVSPFADSETGPEAVLTSRLTRMGTVVSTLIDQIKEHLALPLSAHSDSSQIDSVDQLTPLELAALAHIGVDESYL*
>6666666.114126.peg.194 [A hydrophila PAQ09101412]
MQIQTHTGGLQAVAQHSDAAAGVGKFGQLDARQVATSQDALQLGSRSEPQKGQGLLSRLGAQLARPFVALKEWIGNLLGARPAAPARSAPPADNLSLADQKRLLLQKALPFTLGGLDKASELNNIDAQQLGQEHARLATGNGALRSLATSLNGIKDGSMRQESQTLAAGLLERPIAGIPLQQWGTVGGKVTELIASATPEQLQEAMSQLHAVMVEVADLQRAVKAEVAGEPLPATTNAGVVAAPHGEAKPAARETVAMARQTEVTGYKQALELISYQASFLLRDQASTEVTLSSDDLNALHQHIADGSINGSHMAKLQTRGDLQILRTLALSLAGGSDANGASLGNALDSLASARPNQRLVLGGLMQFAGQTDQAWADQTAGKPEDRLDAGARLRFDTGHMKAELARFDDSAARQVLLQLEGDFGDRAKAVCDFAVAQVSTFADSESSPEAVLVSRLTRMGNLVGSLTDELKVRLQLPESARGEPTMIDSVSQLTPLELAALAHIGVEAGYLE*
>68.2855 [A veronii BAQ116]
MQIQANTVGTQAVAHHSDATTGGGRMGQLEARLVATGQDAILLGNRSEPQKGQGLLSRLGAQLARPFVVIKEWIGNLLGSGKSAAAPKAQTATSPEDLQRLMKQAAFGSSLGGFAKADVLNNIAAEQLGKEHATLATGNGPLRSLCTALQAVVIGSEQPQLRELAAGLLARPIAGIPLQQWGTVGGKVTELLASATPELLQEAMSQLHTAMGEVTDLQRAVKAEIAGEPAQSATTTADATPIQSGESKGAAREQVTMARQTPATGYKLALDLISYQASYLLRDQTSTEVTLSSSDLNALHQHIADGSINSSHMAKLQTRGDLQTLRTLALSLASGSDAKGSSLGHALDSLASARPNQRLVLGGLMQFASQGDQAWADHTAGKPEDRLDAVARQRFDGDKMKATVARLGTSEARQVLQQLEGAFGDRVKGICGFAVAQVSPFADSETGPEAVLVSRLTRMGTMVSTLTDQIKEHLALPLSAHSDASQIDSVDQLTPLELAALAHIGVDESYL*
>69.585 [A veronii BAQ135]
MQIQANTVGTQAIAHHSDATTGVGRMGQLEARQVATGQDAILLGSRSEPQKGQGLLSRLGAQLARPFVAIKEWIGNLLGSGKSAAAPKAQTATSPEDLQRLMKQAAFGSSLGGFAKADVLNNIAAEQLGKEHATLATGNGPLRSLCTALQAVVIGSEQPELRELAAGLLARPIAGIPLQQWGTVGGKVTELLASATPEQLQEAMSQLHTAMGEVADLQRAVKAEIAGEPAQSATTTADAAPVQSGESKGAAREQVAMARQTSATGYKLALDLISYQASYLLRDQTSTEVTLSSSDLNALHQHIADGSINSSHMAKLQTRGDLQTLRTLALSLASGSDAKGSSLGHALDSLASARPNQRLVLGGLMQFAGQTEQAWVDHTALKPREERLDAGARLRFDTGHMQAGLGRLGDSEARQVLQQLEGAFGDRARAICDFAVAQVSGFADSESSPEAVLVSRLTRMGNLVGSLTDALKERLQLPESARGEPTMIDSASQLTPLELAALAHIGVDESYL*
>93599.4201 [A hydrophila NF1]
MQIQTHTGGLQAVAQHSDAAAGVGKFGQLDARQVATSQDALQLGSRSEPQKGEGLLSRLGAQLARPFVALKEWIGNLLGARPAAPARSAPPADNLSLADQKRLLLQKALPFTLGGLDKASELNNIDAQQLGQEHARLATGNGALRSLATSLNGIKDGSMRQESQTLAAGLLERPIAGIPLQQWGTVGGKVTELIASATPEQLQEAMSQLHAVMAEVADLQRAVKAEVAGELLPATTNAEVVAAPHGEAKPAARDTVTMARQTETTGYKQALELISYQASYLLRDQASTEVTLSSDDLNALHQHIADGSINGSHMAKLQTRGDLQILRTLALSLAGGSDANGASLGNALDSLASARPNQRLVLGGLMQFAGQTDQAWADQTAGKPEDRLDAGARLRFDTGHMKAELARLDDSAARQVLLQLEGDFGDRAKAVCDFAVAQVSTFADSESSPEAVLVSRLTRMGNLVGSLTDELKVRLQLPESARGEPTMIDSVSQLTPLELAALAHIGVEAGYLE*
>93600.4192 [A hydrophila NF2]
MQIQTHTGGLQAVAQHSDAAAGVGKFGQLDARQVATSQDALQLGSRSEPQKGEGLLSRLGAQLARPFVALKEWIGNLLGASPAAPARSAPPADNLSLADQKRLLLQKALPFTLGGLDKASELNNIDAQQLGQEHARLATGNGALRSLATSLNGIKDGSMRQESQTLAAGLLERPIAGIPLQQWGTVGGKVTELIASATPEQLQEAMSQLHAVMAEVADLQRAVKAEVAGEPLPAITNAEVVAAPHGEAKPAARETVAMARQTEATGYKQALELISYQASYLLRDQASTEVTLSSDDLNALHQHIADGSINGSHMTKLQTRGDLQILRTLALSLAGGSDANGASLGNALDSLASARPNQRLVLGGLMQFAGQTDQAWADQTAGKPEDRLDAGARLRFDTGHMKAELARLDDSAARQVLQQLEGDFGDRAKAVCDFAVAQVSTFADSESSPEAVLVSRLTRMGNLVGSLTDELKVRLQLPESARGEPTMIDSISQLTPLELAALAHIGVEAGYLE*
>93602.2233 [A sp 159]
MQIQANTVGTQAVAHHSDATTGVGRIGQLEARQVATGQDAILLGNRSEPQKGQGQLSRSESRPARVLAAIKEWVGNLLGSGKSAAAPKAQTATSPEDLQRLMKQAAFSSSLGGFAKADVLNNIAAEQLGKEHATLATGNGPLRSLCTALQAVVVGSQQPELRELAAGLLARPIAGIPLQQWGTVGGKVTDLLASATSELLQEAMSQLHTAMGEVADLQRAVKAEVAGEPAQSATTKADAAPVQRGESKGAAREQVVMARQTPATGYKLALDLISYQASYLLRDQTSTEVTLSSSDLNALHQHIADGSINSSHMAKLQTRGDLQTLRTLALSLASGSDAKGSSLGHALDSLASARPNQRLVLGGLMQFAGQTEQAWVDHTALKPREERLDAGARLRFDTGQMQAELGRLGDSEARQVLQQLEGAFGDRARAICDFAVAQVSGFADSESSPEAVLVSRLTRMGNLVGSLTDALKERLQLPGSARGEPTMIDSASQLTPLELAALAHIGVDESYL*
>99.3455 [A veronii Hm21]
MGQLEARQVATGQDAILLGNRSEPQKGQGQLSRSESRPARVLAAIKEWIGNLLGSGKSAAAPKVQTATSPEDLQRLMKQAAFGSSLGGFAKADVLNNIAAEQLGKDHATLATGNGPLRSLCTALQAVVVGSEQPQLRELAAGLLARPIAGIPLQQWGTVGGKVTELLASATPELLQEAMSQLHTAMGEVADLQRAVKAEIAGEPAQSATTKADAAPVQSGESKGAAREQVAMARQTPATGYKLALDLISYQASYLLRDQTSTEVTLSSSDLNALHQHIADGSINSSHMAKLQTRGDLQTLRTLALSLASGSDAKGSSLGHALDSLASVRPNQRLVLGGLMQFAGQTEQAWVDHTALKPREERLDAGARLRFDTGHMQAELGRLGDSEARQVLQQLEGAFGDRARAICDFAVAQVSGFADSESSPEAVLVSRLTRMGNLVGSLTDALKERLQLPESARGEPTMIDSVSQLTPLELAALAHIGVDESYL*
