# Supplementary material for: Identification and characterization of putative Aeromonas spp. T3SS effectors
Source: PLoS One. 2019 Jun 4;14(6):e0214035. doi: 10.1371/journal.pone.0214035 (PMC6548356; doi:10.1371/journal.pone.0214035)
Supplement: S1 Dataset — (ZIP) [file pone.0214035.s009.zip › effector_sequences/PteG.fna]

>18296.647 [A jandaei CECT4228T]
ATGCAGATTCAGCAAGCCCCCAGTCTTTCACCATCGACCCACACGCCTGCTGTCGAGCCGCAACCTGGCCGACCGCAGGAGAGTGCACCCAGCCTTGTCGCGACTCTGGGTGGCGTATCCGGCCCCCGGCTGGAGAGTGTGAGCCATGCCCCGTTGGCGGCTTCTGCCAAGAGCGATGTGATCTGTGAGGGCTGCGGCCCGCGTCAGGTGACCATCACCCGCCAGCAGGATGGCTCGGCATCCGTTACTCTGGCCCGGCCGCCCATCACCAGCCTGGTGCTCAGCGGTGGCGGCGCCAAAGGGGCTGCCTATCCGGGCGCCATCCAGGCACTGGAGGCGCAGGGGAAGCTGGAGGGGATCCGTACACTCTCTGGCTCCTCGGCCGGCGCCATTACGGCCGCACTGCTTGCTGCCGGCATGAACGCGAGCGAGTTCAAGGCGCTCTCTGACGAGATGGACTTCATCAGCCTGCTTGATTCGCCGGTTAAAAAGATCAGCCTGGCCCAGCACATGAGTGGCGAAGCAGGCAAAGCGATCGCCAGCGTGCTCGAAAAACTCAAGCTGGGTAAACTTGGCAGCTTCGTACAACTGCTGAGCAACATCTTTCCACGTCTGCAGTCGGATGCCGTCCCGCTCGAAAGGATACTCAAGCAGGAGTCACGCAGTTCGGTTCTGGCGCAATTGAAGGCTCACCCAGAGCTGGCCAGCAGACCCGACGTCGCAGCCATTCGTCAGCGCCTCGAACAGGGGGGCGGTGTGACCTTCGGCGATCTGGCTCTGCTTGGTCGCCATATTCCGGCCATCAAGGAGCTGAACATCACGGGGACCGGCATGTTTGATGGTCGTCCCCAGATGATCCTGTTTAACGCCCGCCTGACGCCAGACATGGAGATTGCCCGCGCCGCGCACATATCGGGCTCATTCCCGGTGGTGTTCAGTCGCCCGGAGGAGCAGCATCAACCTTTCCTGGCGCAGGGGGAGAAGCTGTCCTTGCAAGATGGCGGTGTCATGCTCAACGTCCCGGTGCTCGAGCTTATCCATCCCGAGGCCAGGGGGGCCACCATCGCCGAGCACGAGAACCTGATCCTCAAGTTTGAAGAAGAGGGCGGGAAACCGGCCGATCGTGGTACTCGCAAGGGGGCGATTGCAGACTGGGTAGTTGGGGCTCCCGTTGGCGCACGCTCGGCGTTGCAAACCAGAGGGCTTGACGGGTTGACCGATCAAGTGGTGACAGTGCCGCTCAAATCAGAGCGCGGTGATTTCAGCGGCACGTTAAGTGGCACCCTCAACTTCACCATGAGCGATGCGGACAAGCAGCATCTGCAGGAGAGGCTGGCCGATGTGGTCGGGCAGCATCTGGAAGGACGGGAGAGCAGCCGCAAGGATTATCAGTTCCAGGATCTGGAGTCGGCGCTGCTGGCGCTCCCGGATCGGGACTTTGCCGCGGTGGCCGAAGAGCGCACCCCTGATGTCCAGGCAACTGCCCTTTTTCGTCAGGAAGTTCAGGATCAGCTCTCGGTACTGGTTGCATCTGTACTGGAGCAGGATCCCTCGGCGCGACTCGATCTCTCTGGCTCGCTGGCGCAGGCTCTGGAGCAGCTCGGCACACTCGCAGACTCGCCGGCCCGGCAGCAGTGGCTTGCCGCGCAGCTCAATCAGGCAGACAACCCGGCGCTGGCCAGGTTGCTCGATACTCCGAGCCCGGCAGGGCGTTTCGCCGCGCTGGATCTGGGCAAGGAAGAGGCCAGCCGTCGTCAGGTGGCCACGGTCGCGAACAACATCATTCATGAGGTGATCTACCCCTCCCTGTTCCGTCCCGGTCAGCCGGACAGCAATGTGGCGCTCCTGCGTAAAACCGAGCACGCACTTGTCGGCGCGACCACGTCGGCCGAGGTCAATGAGGCCCTGCGGGAGCTGGCTGATAACTATGGGGCCCGCAATAAACCGTGGAGCAAGCCTCTCTCCTCTACCACTGTGACTCAGGCTCGCTCCTGGATGATGAAGGAGTAA
>18299.1275 [A jandaei Ho603]
GTGAGCTATGCCCCGTTGGCGGCTTCTGCCAAGAACGATGTGATCTGTGAGGGCTGCGGCCCGCGTCAGGTGACCATCACTCGCCAGCAGGATGGCTCGGCATCCGTTACTCTGGCCCGGCCGCCCATCACCAGCCTGGTGCTCAGTGGTGGCGGCGCCAAAGGGGCTGCCTATCCGGGCGCCATCCAGGCACTGGAGGCGCAGGGGAAGCTGGAGGGGATCCGCACACTCTCTGGCTCCTCGGCCGGCGCCATTACCGCCGCACTGCTTGCTGCCGGCATGAACGCGAGCGAGTTCAAGGCGCTCTCTGACGAGATGGACTTCATCAGTCTGCTTGATTCGCCGGTAAAAAAGATCAGCCTGGCCCAGCACATGAGTGGCGAAGCAGGCAAAGCGATCGCCAGCGTGCTCGAAAAACTCAAGCTGGGTAAACTTGGCAGCTTCGTACAACTGCTGAGCAACATCTTTCCGCGTCTGCAGTCGGATGCCGTCCCGCTCGAAAGGATACTCAAGCAGGAGTCACGCAGTTCGGTTCTGGCGCAATTGAAGGCTCACCCCGAGCTGGCCAGCAGACCCGACGTCGTAGCCATTCGTCAGCGCCTCGAACAGGGGGGCGGTGTGACCTTCGGCGATCTGGCTCTGCTTGGTCGCCATATTCCGGCTATCAAGGAGCTGAACATCACGGGGACCGGCATGTTTGATGGTCGTCCCCAGATGATCCTGTTTAACGCCCGCCTGACGCCAGACATGGAGATTGCCCGCGCCGCACACATTTCGGGCTCATTCCCGGTGGTGTTCAGTCGCCCGGAGGAGCAGCATCAACCTTTCTTGGCGCAGGGGGAAAAGCTGTCATTGCAAGATGGTGGCGTCATGCTCAACGTCCCGGTGCCTGAACTTATCCATCCCGAGGCCCAGGGGGCCACCATCGCCGAGCACGAGAACCTGATCCTCAAGTTTGAAGAAGAGGGCGGGAAACCGGCCGATCGCGGTACTCGCAAGGGGGCGATTGCAGACTGGGTCGTTGGGGCTCCCGTTGGCGCACGCTCGGCGTTGCAAACCAGAGGGCTTGACGGGTTGACCGATCAAGTGGTGACAGTGCCGCTCAAATCAGAGCGCGGTGATTTCAGCGGCACGTTAAGTGGCACCCTCAACTTCACCATGAGCGATGCGGACAAGCAGCATCTGCAGGAGAGGCTGGCCGATGTGGTCGGGCAGCATCTGGAAGGACGGGAGAGCAGCCGCAAGGATTATCAGTTCCAGGATCTGGAGTCGGCGCTGCTGGCACTCCCGGATCGGGACTTTGCCGCGGTGGCCGAAGAGCGCACCCCGGATGTCCAGGCAACGGCCCTTTTTCGTCAGGAAGTTCAGGAGCAACTCTCTGTGCTGGTTGCATCTGTGCTGGATCAGGATCCCTCGGCGCGACTCGATCTCTCTGGCTCGCTGGCGCAGGCTCTGGAGCAGCTTGGTACACTCGCAGACTCGCCGGCCCGGCAGCAGTGGCTTGCCGCGCAGCTCAATCAGGCAGACAACCCGGCGCTGGCCAGGTTGCTCGATACACCGAGCCCGGCAGGGCGTTTCGCCGCGCTGGATCTGGGCAAGGAAGAGGCCAGCCGTCGTCAGGTGGCCACGGTCGCGAATAACATCATTCATGAGGTGATCTACCCCTCCCTGTTCCGTCCCGGTCAGCCGGACAGCAATGTGGCGCTTCTGCGTAAAACCGAGCATGCACTTGTCGGTGCTACCACGTCGGCCGAGGTCAATGAGGCCCTGCGGGAGCTGGCTGATAACTATGGGGCCCGCAATAAACCGTGGAGCAAGCCTCTCTCCTCTACCACTGTGACTCAGGCTCGCTCCTGGATGATGAAGGAGTAA
>26536.512 [A tecta CECT7082T]
ATGCAGATCCAACAAGCACCTAAATTCACCACCACTCCCCCTACGGGGGTATCAGAAATCAGTCCCAGCGAACAACAAGGAAGTGCGCCCAGTCTGGCTGCCAACCTGGGTGGCATCCCCGTCACTCCTCAGGTGCGAGTCAGCAATGCACCTGTTGTGGAGCCATCCAAGGGGGAGTCTATCTGCGAAGCCTGTGGGCCACGTCAGGTGAGTATCGCTCGTCATCAGGACGGCTCTACCTCCGTTACACTGCAACATCCTCCGCTCACCAGCCTGGTACTGAGTGGTGGTGGGGCCAAGGGCGCGGCCTATCCGGGCGCTATCAAGGCGTTGGAGCAGCAGGGCAAGTTAGCCGAGGTCCGTACTCTGTCCGGTTCCTCCGCCGGGGCGATTACGGCGTCTTTGCTCGCGGCGGGGATGAATGCCGATAAGTTCAAGAGCCTGTCCGATAAGATGGATCTCATTGATTTGCTCGATTCCCCAGTGAAAAACATCAGGCTGGCTCAACATCTGAGTGGGGAAAATGGCAAGACGATCGCCGGACTTCTCGATAAGATAAAACTCAGCAAGTTGGGTAGCTTCGTGCAATTGCTTTGCAACATCTTGCCCCGCCTGCAGTCCGAAGCAGCCCCCCTCGAGAAGACACTTAAACAGGAGTCGAGCCGCTCCGTATTGGCCCAGCTTGGCGCGCACCCTGAGCTGAATTCCAGACCCGAGATTGCCGCCATCCGGCAACGTCTGCAGCAAGGTGGTGGAGTGACTTTCGGTGATTTGGCGCTGCTCAATCGCCACATTCCGGCCATCAAGGAGTTGAATATCACGGGAACCGGCATGTTCGATGGCCGCCCGCAAATGATCCTGTTCAATGCCAGTCTGACACCGAACATGGAAATTGCTCGTGCTGCTCATATTTCTGGTTCTTTCCCTGTGGTATTTAGTCGCCCTGAGGAACAGCATCAACCCTTCTTGATGAAAGGCGAACAACTGTCATTGCAAGATGGCGGCGTCATGCTCAATGTCCCAGTCCCTGAGTTAATCAATCCCACTGTCGGGCGATCGCCCATTTCTGAGCATGACAATCTGATCCTGAAATTCGAGGGGGGCAGTGACGAACCCGCCGAGCGGGGGACTCGCAAAGGCGCCATTGCGGATTGGGTGGTGGGTGCGCCGGTCGGGGCTCGCTCGGCGTTGCAAACCAAAGGACTGGCCGCATTTGCCGATCAGATGGTGACAGTGCCGCTCAAAACCGAGCGTGGCGACTTCACAGGCACTCTGAGTGGCACGCTTAATTTCACCATGAGTGAGGCCGACAAACAGCATTTGCAAGACAAGTTGGCTGATGCGGTGACGGGGCATCTGGAGGGCAGGGCGAGCGATCGGCAGCAATATCAGTTCAACGATCTGGAGTCAGCCTTGCTGGCCCTGCCGGAGCGGGACTTTGCGGCCGTTGCTCTGGAAGGTAATGCTGAGATACAAGAAACCGTTCGTTTTCAACAGACGGCTCAGGAGCAGCTTTCTGTCATAGTGGTATCTGTATTGAGTCAGGACCCATCTGCCCGGTTGGAGCTGTCTGGCTCATTATCCAATGCGCTCGAGCAACTAGATTCACTGGCCAATTCCCCGGCTCGTCGAGACTGGCTCGTGGCTCAGTTCAACCAAGCGGATAACACAGCGCTGGCTCGCTTGCTCAATGCGGCTAGTCCAGCGGGCCAATTCCCCATATTGGATCAGAGCAAAGGTGAGGCAAGACACCGTGAGGTGATGACGGTGGCACACAACATCATTCATGAGGTGATTTATCCCTCCCTGTTCCGCCCAGGGCAACCGGACAGTAACGTGGCATTGCTGCGCCAGACAGAGCATGCGCTGGTGAATGCGAAGACGCCGTCCGAGGTGAACATAGCTCTGAAAGAGCTGGCAGATAATTACGGTGCTCGCAACAAACCTTGGAGCAAACCTCGCTCTTCTACCACAGTCAGCCAGGCTCAAGCCTGGATGATGAAGGAGTAA
>26797.2785 [A diversa CECT4254T]
ATGCAGATCCAACAGGCTTCCCGGCTTGCCACGACGGCTCAGACCGATACCGTATCGACCCCCGTTCATGACCAACAGGAACGTGCCCCCACTCTGGCCAGCAGCCAGGGCAAGGGAGCCGTATTGCCACTCACTCAGGTCAGCCAGCCCCCCGTCGCGCAGTCATCGAAGGGCGATGTTATCTGTGCAACTTGTGGACCGCGTCAGGTAGAGATCACCCGTCATCAGGATGGCTCGGCCTCGGTCACCATGCAGCATCCGCCGCTGACCAGCCTGGTGCTCAGTGGTGGCGGGGCCAAGGGCGCGGCCTATCCGGGGGCTATCAAGGCACTGGAAGAGCAGGGAAAGCTTGCCGAAATCCGTACCATGTCAGGCTCCTCGGCCGGTGCCATCACGGCTTCATTGCTCGCCGCCGGCATGAACGCCGGAGAGTTTAAAACCCTGTCCGATGAGATGAATCTGATTTCCCTGCTGGATTCGCCGGTGAAGAAGATCAGCCTGGCTCAGCATATGAGTGGCGAAAATGGCAAGGTCGTTGCCGGGCTGTTTGAGAAGATAAAGCTCAGCAAAGTGGGCAGCTTTATACAGCTATTGTGCAATATCTTGCCGCGACTGCAGTCGGAGGCGGTGCCGCTGGAGAGAATCCTCAAGAAGGAGTCGAACCACTCCGTATTGGCGCATCTTGATGCCCGTCCCGAATTGAATGCCAGACCCGAAGTCGCGGCCATCAGGCAACGCCTGGGGCAAGGTGGCGGGGTCACCTTCGGGGATCTTGCACTGCTCAGCCGCCATATTCCGGCGATCAAGGAGCTGAATATCACGGGCACGGGCATGTTCGATGGCCGGCCACAGATGATCGTCTTCAATGCCAGCCTGACGCCCGATATGGAGATTGCTCGTGCAGCCCATATCTCCGGCTCTTTCCCCATCGTATTCAGCCGCCCCGAAGAGCAGTCTCAGCCCTTCCTGAAGGAAGGTGAACGGCTGTCGCTGCAAGATGGGGGCGTCATGTTGAACGTGCCTGTCCCGGAACTCATCAACCCGGATCTGGGAAGGGGCGTCATCGCCGAACATGACAACCTGATCCTGAAGTTTGAGGATGACGGCAGCGAAGAGGCCAAGAAAGGCACCGTGAAAGGCGCCCTGGCGGATTGGGTGGTCGGGGCGCCTGTGGGCGCTCGCTCGGCACTGCAAGCCAAGGGGCTGGCAGATTTTGCCGATCAAATGGTCACAGTACCGCTGAAAACCGAGCGAGGCGACTTTACCGACACGCTCGGTGGCACACTCAACTTCACCATGAGCGATGCGGACAAGGGTCATCTGCAGGAGAAGCTGGCCGATGCCGTCAATTCGCATCTGACCGCCCGGGAAAGCGACCGTCAGCACTATCACTTCGAGGATCTTGAGTCGGCGCTGTTGGCCCTGCCGGACCGGGATTTTGCGGCGGTGGCGCAAGAGGGCGGGCAAGAGCTACACGCCACGGCCCAGTTCCGCCAGCAGGCACAAGAGCATCTTTCCACGCTGGTGGCATCGGTACTGACGCAGGAGGCCGCGCCTCGCCTGTCGCTGTCTGCCGAGATGGCTCATGCCTTGACACAACTGGATACACTGGCTGAATCCCCCGCACGGCGGGAGTGGATTGTCGGTCAGCTCAATCAGCCTGATAACACGGCGCTGGCCCGCTTGCTCAACAGTGATGCGCCGTCCGGACAGTTCCCCATTCTGGATCAGGGCAAGAGTGAAGCCAGGTCGCGCGAAGTGAGCACGGTCGCCCGCAATATTATCCATGAGGTGATCTATCCATCCCTGTTTCGCCTCGGACAACCCGGGTCCAATGTGGCATTGCTGCGCCGGACCGAGCATGCACTGAACCAGGCTCAGACAGCCACAGAGGTCAATCGTGCCCTGCAAGAGCTGGCAGACAATTACGGTGCTCGTAACAAGCCCTGGAGCAAGCCGCTCTCCTCAACGACGGTGAACCAGGCTAAAGCCTGGATGATGGTGGAATAA
>26798.3984 [A encheleia CECT4342T]
ATGATCTGCGAAGGTTGTGGTCCCCGCCAGGTGACCATCACCCGTCAGCAGGATGGTTCGGCGTCCGTCACCCTGCAGCGACCGCCGCTCACCAGCCTGGTGCTCAGTGGCGGCGGCGCCAAGGGGGCGGCCTATCCTGGTGCCATTCAGGCGCTGGAGGCACAGGGCAAACTGGAGGGGATCCGCACTCTTTCCGGCTCCTCCGCCGGGGCCATCACGGCAGCCCTGCTTGCTGCAGGCATGAATGCCAGCGAGTTCAAGGCCCTGTCCGACAAGATGGACTTCATCTGTCTGCTCGATTCGCCGGTGAAAAGTATCAATCTGGCGCAGCACATGAGCGGGGAGAGTGGCAAGACGATCGCCGGCGTGCTCGAAAAGCTCAAGCTCGGCAAGCTGGGCAGCTTCGTACAACTGCTGAGCAACATCTTGCCGCGCCTGAAATCGGAGGCAGTCCCGCTTGAAAAGACGCTCAAGCAGGAGTCGGGTCGCTCTGTACTGGCGCAATTGAAGGCGCATCCTGAGCTGGCCAGCCGACCCGAAATTGCAAGCATTCGGCAGCGCCTCGAACAGGGGGGCGGTGTGACCTTCGGCGATCTGGCCCGGCTTAGCCGCCACATCCCGGCCATCAAGGAGCTGAATATCACGGGTACCGGCATGTTCGATGGCCGTCCCCAGATGATCCTGTTCAACGCCAGCCTGACGCCGGACATGGAGATTGCTCGCGCCGCCCATATCTCCGGCTCGTTCCCGATCGTCTTCAGTCGTCCAGAGGAGCAACACCAGCCTTTCCTGGCGCAGGGCGACCGGCTGTCACTGCAAGATGGCGGCGTCATGCTCAATGTCCCGGTGCCCGAACTCATCCATCCCGAGGCCAGGGGGGCGACCATCTCCGAGCACGATAACCTGATCCTCAAGTTCGAGGGTGACAGCGGCAAAGCGGCCGATCGCGGTACTCTCAAGGGGGCGGTGGCGGACTGGGTGGTTGGTGCGCCGGTCGGCGCCCGTTCTGCGCTGCAAACCAGGGGGCTGGATGCGTTTGCCGATCAGATGGTGACAGTGCCTCTCAAGAGCGAGCACGGCGACTTCACCGGGACCTTGAGCGGCACACTCAACTTCACCATGAGCGATGCCGACAAGCAGCATCTGCAGGAGAAGCTGGCCGAGGCGGTGGGACAACATCTGGACGTCAGAGCAAGCGACCGCAAGGCTTACCAGTTCCAGGATCTGGAATCGGCCCTGTTGGCGCTCTCCGAGCGGGATTTTGCTGCGGTGGCCCGGGAGAGCTCCCCCGAGGTGCAGGCGACGGCTCATTTTCGTCAGGCCGCTCAGGAGCAGCTCTCCGTCGTCGTGGCATCGGTTCTGAGTCAGGACCCGTCGGTCCGACTCGAGCTGTCGGGCTCCCTGGCCCAGGCTCTTGGGCAGCTTGGTGAGCTGGTAGATTCACCGGCCCGGCGGGACTGGCTTGCCACTAAGTTTAACCAAGGGGACAACCCTGCGCTGGCACGGCTGCTCGATACCCCGAGTCCGACCGGGCGTTTCACTGTGCTGGATCAGGGCAAGGAAGAGGCCAAACGTCGTGAGGTGGCGACGGTGGCCCACAACATCATTCAGGAGGTGATTTATCCTTCCTTGTTCCGTCCTGGCCAGCCAGACGCCAATGTTGCGCTGCTGCGCAAAACCGAACACGCCCTCATCGACGCCATTGCACCGGCCGAAGTCAATGCGGCCCTGGGGGAGCTGGCCGACAACTATGGGGCCCGCAACAAACCCTGGAGCAAGCCTCTCTCATCCACCACTGTTACCCAGGCCCGATCCTGGATGATGAAGGAGTGA
>6666666.114110.peg.1518 [A sobria 2014105092720]
GTGGCAGTCTCTTCCAAGAGCGATGTGATTTGTGAAGGCTGTGGCCCACGTCAGGTGACCATCACACGCCAGCAAGATGGATCGGCATCCGTCATTTTGGCGCGGCCCCCGATCTCCAGTCTGGTGCTCAGTGGTGGTGGTGCCAAAGGGGCAGCCTATCCGGGGGCCATTCAGGCACTGGAGGCTCAGGGTAAGCTGGAGGGGATTCGCACTCTTTCAGGCTCCTCCGCCGGGGCTATTACCGCAGCTTTGCTGGCGGCGGGTATGAATGCCAGTGAGTTCAAGGCGCTCTCTGATGAGATGGACTTCATCAGTCTGCTTGATTCGCCGGTAAAAAAGATCAGCTTGGCTCAGCACATGAGTGGTGAAACAGGCAAGACGATCGCCAGTGTGCTCGAAAAGCTTAAGCTGGGTAAGATAGGTAGCTTCGTACAACTGCTGAGTAATCTATTGCCGCGTCTGAAATCGGACGCAGTCCCACTCGAAAGAATACTCAAACAGGAGTCGAGTCGCTCGGTACTGGCGCAATTGAAGGCACACCCTGAGTTAGCTACTCGACCTGAAGTTGCAAGTATTCGGCAGCGCCTCGAACAGGGGGGCGGTGTGACCTTCGGAGATCTGGCCCTGCTTGGTCGCCACATTCCGGCGATCAAGGAGCTGAATATTACCGGGACAGGTATGTTCGATGGCCGCCCCCAGATGATCCTGTTTAATGCCAGCCTGACGCCAGACATGGAAATCGCCCGCGCAGCCCATATATCCGGTTCATTTCCGGTCGTCTTCAGTCGTCCAGAGGAGCAACATCAACCTTTCCTGGCGCAGGGCGAGCGGTTGTCATTACAAGATGGCGGCGTCATGATCAATGTCCCGGTACCCGAACTTATCCATCCCGAGACCAGGGGCGCCAGCATCGCCGAGCACGAGAACCTGATCCTCAAGTTTGAGGAAGAGGGCGGTAAACCGGCAGATCGCGGTACTCGCAAGGGGGCGATTGCAGACTGGGTAGTCGGTGCACCGGTTGGCGCCCGTTCTGCGCTGCAAACCAGGGGGCTTGACGCATTTGCCGATCAAATAGTGACTGTGCCGCTCAAGTCAGAACGCGGCGATTTCAGCGGGACTTTCAGTGGCACACTCAACTTCACCATGAGCGATGCTGACAAGCAGCATCTGCAGGGTAAGCTGGCTGAGGTGGTTGGACAACATCTGGAAGCGAGGGAAAGCAGTCGCAAGGATTACCAGTTCCCGGATCTGGAATCGGCGTTGCTGGCGCTATCCGATCGGGACTTTGCTGCGGTGGCCAGAGAGAGTTCCCCTGATGCTCAAGCGACGGTCCTTTTTCGTCAGGCGGCTCAGGAGCAACTTTCTGTGTTAGTTGCATCGGTACTAAATCAGGACCCTTCTGTTCGACTCGAATTGTCTGGATCCTTGGCTCAAGCGCTGGAGCAGCTGGGGTCTCTCGCAGATTCACCGGCCCGACAACAGTGGCTTGCTGCTCAGCTGAATCAGGCTGACAACGCCGCGTTGGCCCGGATGCTCGATACCCCTAGCCCGGCAGGGCGTTTCACTGCGCTGGATATGGGCAAGGAAGAGGCCAGCCGGCGTCAGGTGGCAACAGTAGCTCACAACATCATTCAGGAGGTCATTTACCCTGCGCTGTTCCGTCCAGGTCAGCCGGATAGCAATGTGGCGCTACTGCGTAAAACCGAGTATGCACTTATCGCCGCCATCGCCCCGACTCAGGTCAATGAGGCTCTGCAGGAGCTGGCTGATAACTATGGGGCTCGTAATAAACCCTGGAGCAAGCCCCTTTCATCAACCACGGTTACTCAGGCCCTCGCCTGGATTATGAAGGAGTGA
>6666666.114123.peg.2030 [A sobria PAQ0910145]
GTGATCTGTGAGGGCTGTGGCCCGCGTCAGGTGACCATCACACGCCAGCAAGATGGGTCGGCATCCATCATCTTGGCGCGGCCCCCGATCTCCAGTCTGGTGCTCAGTGGTGGTGGTGCCAAAGGGGCGGCCTATCCGGGGGCCATTCAGGCGCTGGAGGCTCAGGGGAAACTGGAGGGGATTCGCACTCTTTCAGGCTCCTCCGCTGGGGCTATTACCGCAGCTTTACTGGCGGCGGGCATGAATGCGAGTGAGTTCAAAGCGCTCTCTGATCAGATGGACTTCATCAGTCTGCTTGATTCGCCGGTAAAAAAGATCAGCTTGGCTCAGCACATGAGTGGTGAAACAGGCAAGACGATCGCCAGTGTGCTCGAAAAGCTTAAGCTGGGTAAGCTAGGTAGCTTTGTACAACTGCTGAGTAATCTATTGCCGCGCTTGAAATCGGACGCTGTCCCGCTCGAAAGAATACTCAAACAGGAGTCGAGTCGCTCGGTATTGGCGCAATTGAAGGCACACCCTGAGCTGGCTACTCGACCTGAAGTTGCAAGTATTCGGCAGCGCCTCGAACAGGGGGGCGGTGTGACCTTCGGAGATCTGGCCCTGCTTGGTCGCCACATTCCGGCAATCAAAGAGCTGAATATTACCGGGACAGGTATGTTTGATGGCCGACCCCAGATGATCCTGTTTAATGCCAGCCTGACGCCAGACATGGAAATCGCCCGCGCAGCCCATATATCCGGTTCATTTCCGGTCGTTTTCAGTCGTCCAGAGGAGCAACATCAACCTTTCCTAGCGCAGGACGAGCGGTTGTCATTACAAGATGGCGGCGTCATGCTCAATGTCCCGGTACCCGAACTTATCCATCCCGAGACCAGAGGCGCCAGCATCGCCGAGCATGAGAACTTGATCCTCAAGTTTGAGGAAGAGGGCGGTAAACCGGCCGATCGCGGTACTCGCAAGGGGGCGATTGCAGACTGGGTAGTCGGTGCACCGGTTGGCGCCCGTTCTGCGCTGCAAACCAGGGGGCTTGACGCCTTTGCCGATCAAATAGTGACTGTGCCGCTCAAGTCAGAACGCGGCGATTTCAGCGGGACTTTCAGTGGCACACTCAATTTCACCATGAGCGATGCTGACAAGCAGCATCTGCAGGACAAGCTGGCCGAGGTGGTAGGAGAACATCTGGAAGCGAGGGAAAGTAGTCGCAAGGATTACCAGTTCCCGGATCTGGAATCGGCGTTGCTGGCGCTATCCGATCGGGACTTTGCTGCGGTGGCCAGAGAGAGCTCCCCTGATGCCCAGGCGACGGTCCTTTTTCGTCAGGCGGCTCAGGAGCAACTTTCTGTGTTAGTTGCATCGGTACTAAATCAGGACCCTTCTGTTCGACTCGAACTGTCTGGCTCCTTGGCTCAGGCGCTTGAGCAGCTGGGGGCTCTCGCAGATTCACCGGCCCGACAACAGTGGCTTGCTGCTCAGCTTAATCAGGCTGACAACGCCGCGTTGGCCCGGATGCTCGATACCCCTAGCCCGGCAGGGCGTTTCACCGCACTGGATATGGGCAAGGAAGAGGCCAGCCGGCGTCAGGTGGCTACAGTAGCCCACAACATCATTCAGGAGGTCATTTACCCTGCGCTGTTCCGTCCAGGTCAGCCGGATAGCAATGTGGCGCTACTGCGTAAAACAGAGTATGCACTTATCGCCGCCATCGCCCCGGCTCAGGTCAATGAGGCTCTGCAGGAGCTGGCTGATAACTATGGGGCTCGTAATAAACCCTGGAGCAAGCCCCTTTCATCAACCACGGTTACTCAGGCCCGCGCCTGGATTATGAAGGAGTGA
