# Supplementary material for: Identification and characterization of putative Aeromonas spp. T3SS effectors
Source: PLoS One. 2019 Jun 4;14(6):e0214035. doi: 10.1371/journal.pone.0214035 (PMC6548356; doi:10.1371/journal.pone.0214035)
Supplement: S1 Dataset — (ZIP) [file pone.0214035.s009.zip › effector_sequences/PteC.fna]

>26797.2799 [A diversa CECT4254T]
ATGGAGCACATTTCCTCACTGCGCTTATCTCAAGACGCAGTCAACCTCGAGCCCTCCCCGATCCAGGGGAAGCAAGATATCGGCATTCAGTGCGATGGCTTGGGGCTGGAGCCACCCCGTTCGCAGGCCCACCTGGAGGCCCCGAATCTCAATGAATTGCAACAGACTGCGGACGAGGCAACCCAGAAAGCCAGGCAGTGCGGGGTCGATATGGCCAAGCGCAGCTTTGTCGCCAAGGTGCTGACCCTGGTCGCCGCCAGTGCCGTATTGGTAGCTGCCGCCCTGGTGACCGGTCTCACCGGCGGCGCCGGCATCCCACTACTGGCGTTGGCCGGCGTCGGTTTTGCCATGGCGGTAGGCGATGTGGCCTGTGCCTACAAGGATTGGCAGAGCAAGAAACAAGGGGGGGAAGGGCTCGCCATGGGAGCAGACGCCCTGGGCAACGCCATCCACTGGCTGGGCAAACGCTGTGGCGCCTCGGACGAAAAAGCCAAGCTGATCGCCACCTATACCTCTTTGTTGACCCGTGGTGCCCTGGCCGTCAGCACCGTCGCCATCGGTGGTTTCCTTCCCGTCGCCGCCCCTGCCGCTCTCGCTCATGCCATGCCGGCCATCACGGTGGGCAAGGTGGCCATCGAGATAGTGGCAGGGGGCGTTAATGCCAATGCGACTCGAAAAGGGGGGCAGCAACAGGCACAGAAGCTCGAGGCCCAGGGTCTGCACGGGCAGCTTCAGGGACACCAGGCGGCCGTCGATCGGCTGCAGCCACACCTTGACCAGGCGCAGATCGAGAATGCAGACCTACAGAGCCGCCTCGGCCAGGTCAATCAGGATCTGCAGGCACACGCTCACGCCCTCGAGCAAATGGAGCAAGATCAGCAACAGCTACGAGCACTGCTGGCTGAAGTCGAAAAGAAAAAAACACTCTTCATCGATGCGCTTGCCCATGTACTGCAAAATCCGACAAGCCCACCCCTACGCCGCCATAGCTTTGCCTGA
>32.3951 [A veronii G3C1]
ATGGAACACATTAGCCGTTCCCTATCCCTCTCCCATGTCGATCAAAGCGACCGTCTCCCCCATGAGCCGGCCAATCGCCGCCTGTCGGCTGACGATATGGGTATCACCCTCAGCCATACCGGTCCGTCGGGTGACGAACTCAAGGCATCGACCCTGGAAGAAAAAGCCAAGGTTGCCGATAGCGCAGCCAAGCAGTGCGGGGTCGATATGGCCAAGCGCAGCTTTGTCGCCAAGGTGTTGACCCTGGTCGCCGCCAGCGCCGTATTGGTAGCCGCCGCCCTGGTGACCGGTCTCACCGGCGGCGCTGGCATCCCACTGCTGGCACTGGCCGGCGTTGGTTTTGCCATGGCGGTGGGCGATGTGGCCTGTGCCTACAAGGATTGGCAGAGCAAGAAACAGGGGGGAGAAGGGCTCGCCATGGGGGGAGATGCCCTGGGCAACGCCATCCACTGGCTGGGCAAACACTGTGGCGCCTCGGACGAAAAAGCCAAACAGATTGCCAATGTGACCTCTTTGCTGACCCGCGGAGCCCTGGCCGTCGGCACGGTCGCCATCGGTGGTTTCCTGCCTGTTGCCGCCCCGGCCGCCCTCGCCCATGCCATGCCTGCCATCACAGTAGGCAAGGTGGGCGTCGAGACGGTTGCGGGTCTGGTCAGTGCCGACGCAGCCCGAAAGGGAGCCCAGCAGCATGCCCAGGCCATCACGGGGCGTGAGCTTGAGGGACAGAAAAAAGCCGTCGATCAACTGCAGCCCAAGCTGGATCAGGCACGCGCCCAGCGGGGTGAAGAGCTGCGGCAAAAATTCGGCCTGCAGGATCAGCTCGACCAGACCCAAAAAACCATCAAACAGCAAGACAAGGCGCTTGCAGAGACTCGGCAACAACTCCACCAGGTCAGCGATAACCTGGCAGTGAAAACCCAGGAGGCGGCCCAGTTTGCCCAGGAGGTCACCAGGCTGAAGGGGCTGTTGGAGCAGGCACTGAGAAACGGCCTGCCCAATCAGCAGGCCCCGCTGGAGCGGCGACACAGTTTTAGCTTTGCCTGA
>35496.2190 [A schubertii CECT4240T]
ATGGAACACATTAGCCGTTCCCTATCCCTCTCCCATGTCGATCATAGCGACCGTCTCCCCCATGAGCCGGCCAATCGCCGCCTGTCGGCTGACGATATGGGTATCACCCTCAGCCATACCGGTCCGTCGGGTGACGAACTCAAGGCATCGACCCTGGAAGAAAAAGCCAAGGTTGCCGATAGCGCAGCCAAGCAGTGCGGGGTCGATATGGCCAAGCGCAGCTTTGTCGCCAAGGTGTTGACCCTGGTCGCCGCCAGCGCCGTATTGGTAGCCGCCGCCCTGGTGACCGGTCTCACCGGCGGCGCCGGCATCCCACTGCTGGCACTGGCCGGCGTCGGTTTTGCCATGGCGGTGGGCGATGTGGCCTGTGCCTACAAGGATTGGCAGAGCAAGAAGCAGGGGGGAGAAGGACTCGCCATGGGGGGAGATGTCCTGGGCAATGCCATCCACTGGCTGGGCAAACGCTGTGGCGCCTCGGACGAAAAAGCCAAGCAGATTGCCAATGTGACCTCTTTGCTGACCCGCGGAGCCCTGGCCGTCGGCACGGTCGCCATCGGTGGTTTCCTGCCTGTTGCCGCCCCGGCCGCCCTCGCCCATGCCATGCCAGCCATCACAGTAGGCAAGGTGGGCGTCGAGACGGTTGCGGGTCTGGTCAGTGCCGACGCAGCCCGAAAGGGAGCCCAGCAGCATGCCCAGGCCCTCACGGGGCGTGAGCTTGAGGGACAGAAAAAAGCCGTCGATCAACTGCAGCCCAAGCTGGATCAGGCACGCGCCCAGCGGGGTGAAGAGCTGCGGCAAAAATTCGGCCTGCAGGATCAGCTCGACCAGACCCAAAAAACCATCAAACAGCAAGACAAGGCGCTTGCAGAGACTCGGCAACAACTCCACCAGGTCAGCGATAACCTGGCAGTGAAAACCCAGGAGGCGGCCCAGTTTGCCCAGGAGGTCACCAGGCTGAAGGGGCTGTTGGAGCAGGCACTGAGAAACGGCCTGCCCAATCAGCAGGCCCCGCTGGAGCGGCGACACAGCTTTAGCTTTGCCTGA
>93603.3873 [A dhakensis MDS8]
ATGGAACACATTAGCCGTTCCCTATCCCTCTCCCATGTCGATCAAAGCGACCGTCTCCCCCATGAACCGGCCAATCGCCGCCTGTCGGCTGACGATATGGGTATCACCCTCAGCCATACCGGTCCGTCGGGTGACGAACTCAAGGCATCGACCCTGGAAGAAAAAGCCAAGGTTGCCGATAGCGCAGCCAAGCAGTGCGGGGTCGATATGGCCAAGCGCAGCTTTGTCGCCAAGGTGTTGACCTTGGTCGCCGCCAGCGCCGTATTGGTAGCCGCCGCCCTGGTGACCGGTCTCACCGGCGGCGCCGGCATCCCACTGCTGGCACTGGCCGGCGTTGGTTTTGCCATGGCGGTGGGCGATGTGGCCTGTGCCTACAAGGATTGGCAGAGCAAGAAACAGGGGGGAGAAGGGCTCGCCATGGGGGGAGATGCCCTGGGCAACGCCATCCACTGGCTGGGCAAACACTGTGGCGCCTCGGACGAAAAAGCCAAACAGATTGCCAATGTGACCTCTTTGCTGACCCGCGGAGCCCTGGCCGTCGGCACGGTCGCCATCGGCGGATTCCTGCCTGTTGCCGCCCCGGCCGCCCTCGCCCATGCCATGCCTGCCATCACAGTAGGCAAGGTAGGCGTCCAGACGGTTGCGGGTCTGGTCAGTGCCGACGCAGCCCGAAAGGGAGCCCAGCAGCATGCCCAGGCCCTCACGGGGCGTGAGCTTGAGGGACAGAAAAAAGCCGTCGATCAACTGCAGCCCAAGCTGGATCAGGCACGCCCCCAGCGGGGTGAAGAGCTGCGGCAAAAATTCGGCCTGCAGGATCAGCTCGACCAGACCCAAAAAACCATCAAACAGCAAGACAAGGCGCTTGCAGAGACTCGGCAACAACTCCACCAGGTCAGCGATAACCTGGCAGTGAAAACCCAGGAGGCGGCCCAGTTTGCCCAGGAGGTCACCAGGCTGAAGGGGCTGTTGGAGCAGGCACTGAGAAACGGCCTGCCCAATCAGCAGGCCCCGCTGGAGCGGCGACACAGTTTTAGCTTTGCCTGA
>99.3544 [A veronii Hm21]
ATGGAACACATTAGCCGTTCCCTATCCCTCTCCCATGTCGATCAAAGCGACCGTCTCCCCCATGAGCCGGCCAATCGCCGCCTGTCGGCTGACGATATGGGTATCACCCTCAGCCATACCGGTCCGTCGGGTGACGAACTCAAGGCATCGACCCTGGAAGAAAAAGCCAAGGTTGCCGATAGCGCAGCCAAGCAGTGCGGGGTCGATATGGCCAAGCGCAGCTTTGTCGCCAAGGTGTTGACCCTGGTCGCCGCCAGCGCCGTATTGGTAGCCGCCGCCCTGGTGACCGGTCTCACCGGCGGCGCTGGCATCCCACTGCTGGCACTGGCCGGCGTTGGTTTTGCCATGGCGGTGGGCGATGTGGCCTGTGCCTACAAGGATTGGCAGAGCAAGAAACAGGGGGGAGAAGGGCTCGCCATGGGGGGAGATGCCCTGGGCAACGCCATCCACTGGCTGGGCAAACACTGTGGCGCCTCGGACGAAAAAGCCAAACAGATTGCCAATGTGACCTCTTTGCTGACCCGCGGAGCCCTGGCCGTCGGCACGGTCGCCATCGGTGGTTTCCTGCCTGTTGCCGCCCCGGCCGCCCTCGCCCATGCCATGCCTGCCATCACAGTAGGCAAGGTGGGCGTCGAGACGGTTGCGGGTCTGGTCAGTGCCGACGCAGCCCGAAAGGGAGCCCAGCAGCATGCCCAGGCCATCACGGGGCGTGAGCTTGAGGGACAGAAAAAAGCCGTCGATCAACTGCAGCCCAAGCTGGATCAGGCACGCGCCCAGCGGGGTGAAGAGCTGCGGCAAAAATTCGGCCTGCAGGATCAGCTCGACCAGACCCAAAAAACCATCAAACAGCAAGACAAGGCGCTTGCAGAGACTCGGCAACAACTCCACCAGGTCAGCGATAACCTGGCAGTGAAAACCCAGGAGGCGGCCCAGTTTGCCCAGGAGGTCACCAGGCTGAAGGGGCTGTTGGAGCAGGCACTGAGAAACGGCCTGCCCAATCAGCAGGCCCCGCTGGAGCGGCGACACAGTTTTAGCTTTGCCTGA
